# Supplementary material for: Inactivation of SIAH-1 E3 ligase attenuates Aβ toxicity by suppressing ubiquitin-dependent DVE-1 degradation in Caenorhabditis elegans models of Alzheimer’s disease
Source: J Biol Chem. 2025 May 9;301(6):110226. doi: 10.1016/j.jbc.2025.110226 (PMC12179603; doi:10.1016/j.jbc.2025.110226)
Supplement: Supplementary file 1 [file mmc2.xlsx]

## Sheet: Sheet1
id	baseMean	baseMean_N	baseMean_cl	foldChange(cl/N)(cl/N)	log2FoldChange	pval	padj	Chromosome	Start Site	End Site	Direction	Length	Name	GO	KEGG	EC	eggNOG Class	eggNOG	Description	Entrez_geneID	UniProtAC
WBGene00008010	2538.88	40.7839	5036.98	123.504	6.94842	1.9162e-14	3.42999e-10	V	17567513	17571603	+	1665	C38D9.2	-	-	-	-	-	-	183313	-
WBGene00004397	1990.54	31.1877	3949.89	126.649	6.98469	8.63887e-14	7.73179e-10	II	8733050	8734314	+	1164	rol-6	GO:0005581;GO:0042302;GO:0042302;GO:0042302;GO:0042329;GO:0042329;GO:0042338;GO:0060102;GO:0060102;GO:0005581;GO:0042302;GO:0042302;GO:0042302;GO:0042329;GO:0042329;GO:0042338;GO:0060102;GO:0060102;	-	-	-	-	Cuticle collagen rol-6 [Source:UniProtKB/Swiss- Prot;Acc:P20784]	174397	P20784
WBGene00008862	1701.19	44.3825	3357.99	75.6602	6.24146	1.10679e-11	6.60388e-08	II	13245348	13247774	+	1688	F15D4.5	-	-	-	-	-	-	174969	Q93513
WBGene00009681	431.837	0	863.673	Inf	Inf	3.38121e-10	1.51309e-06	IV	10026413	10027666	-	1156	gipc-2	GO:0005515;	K20056	-	-	-	GIPC (RGS-GAIP Interacting Protein C) homolog [Source:UniProtKB/TrEMBL;Acc:Q20393]	177865	Q20393
WBGene00006053	404.509	1.19953	807.818	673.447	9.39542	4.88271e-09	1.49466e-05	IV	5016479	5017741	+	1169	ssq-4	-	-	-	-	-	Sperm-Specific family, class Q [Source:UniProtKB/TrEMBL;Acc:Q23062]	177269	Q23062
WBGene00002026	936.556	32.3872	1840.72	56.8349	5.8287	5.10034e-09	1.49466e-05	I	9320325	9322534	-	2072	hsp-70	GO:0000166;GO:0005524;GO:0005524;GO:0005737;GO:0005832;GO:0006986;GO:0008340;GO:0009408;GO:0016887;GO:0030968;GO:0031072;GO:0034620;GO:0042026;GO:0044183;GO:0051082;GO:0051085;GO:0051787;	K03283	-	-	-	Heat Shock Protein [Source:UniProtKB/TrEMBL;Acc:O45246]	172757	O45246
WBGene00002018	758.407	20.392	1496.42	73.3829	6.19737	6.54071e-09	1.49466e-05	V	1805178	1805875	+	640	hsp-16.41	-	-	-	-	-	Heat shock protein Hsp-16.41 [Source:UniProtKB/Swiss-Prot;Acc:P06581]	-	-
WBGene00019189	349.304	0	698.608	Inf	Inf	6.68003e-09	1.49466e-05	X	17710286	17711674	-	959	H11L12.1	-	-	-	-	-	-	186723	Q9TYV1
WBGene00006052	313.457	0	626.913	Inf	Inf	2.77427e-08	5.51772e-05	IV	7111604	7112861	+	1162	ssq-3	-	-	-	-	-	Sperm-Specific family, class Q [Source:UniProtKB/TrEMBL;Acc:Q23347]	191964	Q23347
WBGene00004394	299.701	0	599.403	Inf	Inf	4.90349e-08	8.5052e-05	II	12172571	12176069	+	1469	rol-1	GO:0016020;GO:0016021;GO:0042302;GO:0042302;	-	-	-	-	ROLler: helically twisted, animals roll when moving [Source:UniProtKB/TrEMBL;Acc:Q9NA83]	174857	Q9NA83
WBGene00000703	1465.6	106.758	2824.45	26.4565	4.72555	5.22666e-08	8.5052e-05	IV	12108672	12110275	-	1147	col-129	GO:0005515;GO:0042302;GO:0042302;	-	-	-	-	COLlagen [Source:UniProtKB/TrEMBL;Acc:Q21556]	178155	Q21556
WBGene00020674	1514.34	2894.46	134.22	0.0463712	-4.43063	1.87106e-07	0.000279099	X	5651869	5653925	-	1418	T22B7.7	GO:0005739;GO:0006637;GO:0047617;	-	-	-	-	-	180832	-
WBGene00006051	260.519	0	521.038	Inf	Inf	2.68203e-07	0.000369295	IV	4996142	4997559	+	1316	ssq-2	-	-	-	-	-	Sperm-Specific family, class Q [Source:UniProtKB/TrEMBL;Acc:Q23057]	177265	Q23057
WBGene00017851	257.185	0	514.369	Inf	Inf	3.11659e-07	0.000398478	I	5434805	5435785	+	892	F27C1.1	-	-	-	-	-	-	172198	P91287
WBGene00016440	255.1	0	510.201	Inf	Inf	3.42484e-07	0.000408697	III	4870762	4872046	+	1184	gipc-1	GO:0005515;	K20056	-	-	-	GIPC (RGS-GAIP Interacting Protein C) homolog [Source:UniProtKB/TrEMBL;Acc:Q18488]	175649	Q18488
WBGene00006602	349.764	694.526	5.00197	0.00720199	-7.11739	3.6983e-07	0.000413748	X	17467121	17474585	-	4407	tps-1	GO:0003824;GO:0003824;GO:0003825;GO:0005737;GO:0005829;GO:0005946;GO:0005992;GO:0016740;GO:0016757;GO:0003824;GO:0003824;GO:0003825;GO:0005737;GO:0005829;GO:0005946;GO:0005992;GO:0016740;GO:0016757;GO:0003824;GO:0003824;GO:0003825;GO:0005737;GO:0005829;GO:0005946;GO:0005992;GO:0016740;GO:0016757;GO:0003824;GO:0003824;GO:0003825;GO:0005737;GO:0005829;GO:0005946;GO:0005992;GO:0016740;GO:0016757;GO:…	-	-	-	-	Alpha,alpha-trehalose-phosphate synthase [UDP- forming] 1 [Source:UniProtKB/Swiss-Prot;Acc:Q7YZT6]	181778	Q7YZT6
WBGene00018803	637.922	31.1877	1244.66	39.9086	5.31863	5.29759e-07	0.000557805	II	3816686	3818238	+	1506	fbxa-24	-	-	-	-	-	F-box A protein [Source:UniProtKB/TrEMBL;Acc:Q9TZ85]	173727	Q9TZ85
WBGene00003435	243.429	0	486.858	Inf	Inf	5.84685e-07	0.000581437	II	4825380	4825837	+	458	msp-40	-	-	-	-	-	Major sperm protein 19/31/40/45/50/51/53/59/61/65/81/113/142 [Source:UniProtKB/Swiss-Prot;Acc:P53017]	-	-
WBGene00000657	1148.44	104.359	2192.53	21.0095	4.39297	7.72065e-07	0.000727367	II	11012397	11013820	-	1078	col-81	GO:0016020;GO:0016021;GO:0042302;GO:0042302;	-	-	-	-	COLlagen [Source:UniProtKB/TrEMBL;Acc:Q20135]	174686	Q20135
WBGene00011176	264.87	1.19953	528.541	440.625	8.78341	9.98063e-07	0.000893266	IV	10292928	10294130	-	1054	R09E10.6	-	-	-	-	-	-	177916	Q21871
WBGene00007308	259.452	1.19953	517.704	431.59	8.75352	1.25812e-06	0.00107239	IV	10112870	10114287	+	1322	C04G2.9	-	-	-	-	-	-	177878	Q17633
WBGene00016088	1689.7	212.316	3167.08	14.9168	3.89887	1.82603e-06	0.00148573	X	6617393	6622915	-	1011	clec-266	GO:0030246;GO:0016020;GO:0016021;GO:0030246;GO:0030246;	-	-	-	-	C-type LECtin [Source:UniProtKB/TrEMBL;Acc:H2KZ07]	180932	H2KZ06
WBGene00000711	290.663	3.59858	577.727	160.543	7.32682	2.19868e-06	0.00171114	IV	17182798	17183740	-	943	col-138	GO:0016020;GO:0016021;GO:0042302;GO:0042302;	-	-	-	-	COLlagen [Source:UniProtKB/TrEMBL;Acc:A3QM98]	183722	A3QM98
WBGene00006056	210.916	0	421.833	Inf	Inf	2.76224e-06	0.00205803	IV	9892739	9893779	-	949	sss-1	-	-	-	-	-	Sperm-Specific family, class S [Source:UniProtKB/TrEMBL;Acc:Q9XVP7]	177843	Q9XVP7
WBGene00009514	1601.63	2994.02	209.249	0.069889	-3.83879	2.87434e-06	0.00205803	II	11188206	11189437	+	920	F37H8.5	GO:0005576;GO:0005737;GO:0016491;GO:0055114;	K08059	-	-	-	GILT-like protein F37H8.5 [Source:UniProtKB/Swiss- Prot;Acc:O17861]	3564874	O17861
WBGene00000503	3652.56	614.158	6690.97	10.8945	3.44553	3.27986e-06	0.00216154	X	3397613	3400017	-	2041	cht-1	GO:0004553;GO:0005576;GO:0005975;GO:0008061;	-	-	-	-	Probable endochitinase [Source:UniProtKB/Swiss- Prot;Acc:Q11174]	-	-
WBGene00003432	207.165	0	414.33	Inf	Inf	3.32494e-06	0.00216154	IV	10095398	10095851	+	454	msp-36	-	-	-	-	-	Major sperm protein 10/36/56/76 [Source:UniProtKB/Swiss-Prot;Acc:P05634]	-	-
WBGene00008859	213.333	425.832	0.833662	0.00195772	-8.99661	3.38119e-06	0.00216154	II	13216092	13216764	+	618	F15D4.2	GO:0042981;GO:0042981;GO:2001268;	-	-	-	-	-	174966	Q93510
WBGene00003463	202.58	0	405.16	Inf	Inf	4.17828e-06	0.00249304	IV	9688982	9689433	+	452	msp-76	-	-	-	-	-	Major sperm protein 10/36/56/76 [Source:UniProtKB/Swiss-Prot;Acc:P05634]	-	-
WBGene00013290	202.58	0	405.16	Inf	Inf	4.17828e-06	0.00249304	IV	14517022	14519539	-	2073	Y57G11A.2	-	-	-	-	-	-	178389	G5EBG1
WBGene00000748	200.496	0	400.991	Inf	Inf	4.6386e-06	0.00264966	X	9233638	9234618	-	923	col-175	GO:0042302;GO:0042302;	-	-	-	-	COLlagen [Source:UniProtKB/TrEMBL;Acc:Q18480]	24104282	-
WBGene00007068	200.079	0	400.158	Inf	Inf	4.73682e-06	0.00264966	X	17714968	17718720	+	775	cTel55X.1	GO:0016020;GO:0016021;GO:0016021;GO:0016021;GO:0016020;GO:0016021;GO:0016021;GO:0016021;	-	-	-	-	-	181791	H2KY55
WBGene00000626	197.995	0	395.989	Inf	Inf	5.26137e-06	0.0028539	I	3137185	3138447	+	912	col-49	GO:0042302;GO:0042302;	-	-	-	-	COLlagen [Source:UniProtKB/TrEMBL;Acc:O44989]	187239	O44989
WBGene00015356	897.95	93.5631	1702.34	18.1945	4.18543	5.72026e-06	0.00292757	X	3684212	3689205	-	3706	tag-278	-	-	-	-	-	-	180658	Q11102
WBGene00003464	196.327	0	392.655	Inf	Inf	5.7243e-06	0.00292757	IV	9894596	9895038	+	443	msp-77	-	-	-	-	-	Major sperm protein 77/79 [Source:UniProtKB/Swiss- Prot;Acc:Q9TVW5]	177812	Q9TVW5
WBGene00010574	192.993	0	385.985	Inf	Inf	6.78155e-06	0.00337194	III	9360269	9361333	+	881	K04H4.5	-	-	-	-	-	-	187013	P34507
WBGene00001075	715.339	65.974	1364.7	20.6855	4.37055	8.17934e-06	0.00393658	I	6843589	6845134	+	1045	dpy-14	GO:0005201;GO:0005581;GO:0005615;GO:0016020;GO:0016021;GO:0030198;GO:0031012;GO:0042302;GO:0042302;	-	-	-	-	COLlagen structural; DumPY: shorter than wild-type [Source:UniProtKB/TrEMBL;Acc:G5EEB6]	172410	G5EEB6
WBGene00000707	188.408	0	376.815	Inf	Inf	8.57692e-06	0.00393658	IV	14098325	14099368	-	974	col-133	GO:0016020;GO:0016021;GO:0042302;GO:0042302;	-	-	-	-	COLlagen [Source:UniProtKB/TrEMBL;Acc:Q9XUE9]	186083	Q9XUE9
WBGene00009031	188.408	0	376.815	Inf	Inf	8.57692e-06	0.00393658	V	16237523	16238824	+	1125	F21H7.5	GO:0005856;	-	-	-	-	Major sperm protein [Source:UniProtKB/TrEMBL;Acc:O45386]	180090	O45386
WBGene00007303	802.1	82.7674	1521.43	18.382	4.20022	9.01248e-06	0.00399374	I	9710093	9710767	-	511	rnh-1.3	GO:0003676;GO:0003676;GO:0004523;GO:0004523;GO:0004523;GO:0043137;GO:0090502;GO:0003676;GO:0003676;GO:0004523;GO:0004523;GO:0004523;GO:0043137;GO:0090502;	K03469	EC:3.1.26.4	-	-	RNase H [Source:UniProtKB/TrEMBL;Acc:Q9XVE6]	182229	Q9XVE6
WBGene00013473	187.157	0	374.314	Inf	Inf	9.14767e-06	0.00399374	IV	10947228	10948897	-	1123	Y69E1A.1	GO:0016020;GO:0016021;	-	-	-	-	-	177991	Q9XW39
WBGene00002016	579.677	45.582	1113.77	24.4344	4.61084	1.05375e-05	0.00449099	V	1804334	1804971	-	592	hsp-16.2	GO:0046872;	-	-	-	-	Heat shock protein Hsp-16.2 [Source:UniProtKB/Swiss-Prot;Acc:P06582]	178659	P06582
WBGene00015688	182.989	0	365.977	Inf	Inf	1.13522e-05	0.00472567	I	6271866	6273780	-	1546	C10G11.8	GO:0000166;GO:0000502;GO:0005524;GO:0005524;GO:0005524;GO:0005737;GO:0005737;GO:0005737;GO:0008540;GO:0016787;GO:0016787;GO:0016887;GO:0017025;GO:0030163;GO:0030163;GO:0036402;GO:1901800;	K03062	-	-	-	-	172324	-
WBGene00007301	178.82	0	357.641	Inf	Inf	1.41133e-05	0.00564798	I	9695707	9696762	-	698	C04F12.7	GO:0016020;GO:0016021;	-	-	-	-	-	172819	Q9U3R9
WBGene00021007	178.404	0	356.807	Inf	Inf	1.44254e-05	0.00564798	I	2235617	2241210	-	4231	W03F11.4	GO:0004725;GO:0004725;GO:0004725;GO:0006470;GO:0006470;GO:0006470;GO:0008045;GO:0016020;GO:0016021;GO:0016311;GO:0016311;GO:0016791;GO:0016791;GO:0035335;	-	-	-	-	Protein-tyrosine-phosphatase [Source:UniProtKB/TrEMBL;Acc:O01777]	171780	O01777
WBGene00008448	320.522	10.7957	630.248	58.3793	5.86738	1.45144e-05	0.00564798	II	13482405	13485780	+	2769	E01G4.6	-	-	-	-	-	-	174990	G5EDV0
WBGene00020713	177.153	0	354.306	Inf	Inf	1.54054e-05	0.00586714	I	6705546	6706422	-	786	T23B3.5	-	-	-	-	-	-	172387	P91488
WBGene00003438	173.818	0	347.637	Inf	Inf	1.83713e-05	0.00685095	II	5156700	5157083	-	384	msp-45	-	-	-	-	-	Major sperm protein 19/31/40/45/50/51/53/59/61/65/81/113/142 [Source:UniProtKB/Swiss-Prot;Acc:P53017]	-	-
WBGene00012595	263.935	5.99764	521.872	87.0129	6.44316	1.97234e-05	0.00720508	II	12632593	12634799	-	1935	Y38E10A.17	-	-	-	-	-	-	174897	Q9NAJ4
WBGene00003450	170.484	0	340.968	Inf	Inf	2.19342e-05	0.00785245	IV	5062534	5062995	+	462	msp-57	-	-	-	-	-	Major sperm protein 55/57 [Source:UniProtKB/Swiss- Prot;Acc:Q17856]	-	-
WBGene00000603	246.245	4.79811	487.692	101.643	6.66736	2.30856e-05	0.00809816	IV	7753408	7754651	+	1077	col-14	GO:0042302;GO:0016020;GO:0016021;GO:0042302;GO:0042302;	-	-	-	-	Cuticle collagen 14 [Source:UniProtKB/Swiss- Prot;Acc:P18834]	-	-
WBGene00020414	168.816	0	337.633	Inf	Inf	2.39778e-05	0.00809816	I	6525045	6528689	+	2100	T10E9.4	GO:0016020;GO:0016021;GO:0016020;GO:0016021;	-	-	-	-	-	172362	O01600
WBGene00021641	271.204	7.19717	535.211	74.3641	6.21653	2.39778e-05	0.00809816	I	3472965	3476311	-	967	Y47G6A.15	-	-	-	-	-	-	189995	Q65XX4
WBGene00003467	212.95	2.39906	423.5	176.528	7.46375	2.51773e-05	0.00834581	IV	9835991	9836452	-	462	msp-81	-	-	-	-	-	Major Sperm Protein [Source:RefSeq peptide;Acc:NP_501759]	-	-
WBGene00194703	166.732	0	333.465	Inf	Inf	2.68134e-05	0.00872655	I	6329536	6330181	+	601	F26B1.8	-	-	-	-	-	-	13180558	C7FZT1
WBGene00013771	161.73	0	323.461	Inf	Inf	3.51318e-05	0.0110837	V	20317742	20324024	+	4638	Y113G7C.1	GO:0004725;GO:0004725;GO:0006470;GO:0006470;GO:0016020;GO:0016021;GO:0016311;GO:0016311;GO:0016791;GO:0016791;GO:0035335;	-	-	-	-	Protein-tyrosine-phosphatase [Source:UniProtKB/TrEMBL;Acc:Q9XWA6]	180332	Q9XWA6
WBGene00009884	356.399	19.1924	693.606	36.1396	5.17551	3.52946e-05	0.0110837	IV	9324435	9327516	+	2712	F49C12.15	-	-	-	-	-	-	177759	G5EEX7
WBGene00020353	219.802	3.59858	436.005	121.16	6.92077	3.76836e-05	0.0116299	IV	4905658	4908498	+	2056	T08B6.4	GO:0016020;GO:0016021;	-	-	-	-	-	188277	O44527
WBGene00021398	158.813	0	317.625	Inf	Inf	4.11824e-05	0.0124943	IV	158962	159836	+	600	Y38C1AA.7	GO:0005515;GO:0016020;GO:0016021;	-	-	-	-	-	176830	Q9N431
WBGene00022816	721.082	89.9646	1352.2	15.0304	3.90981	4.29694e-05	0.0126205	III	7625376	7641053	+	9539	fbn-1	GO:0005509;GO:0005509;GO:0016020;GO:0016021;GO:0005509;GO:0005509;GO:0016020;GO:0016021;GO:0005509;GO:0005509;GO:0016020;GO:0016021;GO:0005509;GO:0005509;GO:0016020;GO:0016021;GO:0005509;GO:0005509;GO:0016020;GO:0016021;GO:0005509;GO:0005509;GO:0016020;GO:0016021;GO:0005509;GO:0005509;GO:0016020;GO:0016021;GO:0005509;GO:0005509;GO:0005509;GO:0005509;GO:0005509;GO:0016020;GO:0016021;	-	-	-	-	FiBrilliN homolog [Source:UniProtKB/TrEMBL;Acc:I7LFE6]	176076	I6Z0I7
WBGene00017691	6213.99	10934.9	1493.09	0.136543	-2.87257	4.30084e-05	0.0126205	X	6533493	6536840	-	1285	ilys-5	GO:0003796;GO:0003796;GO:0003796;GO:0003796;GO:0042742;GO:0050830;GO:0003796;GO:0003796;GO:0003796;GO:0003796;GO:0042742;GO:0050830;GO:0003796;GO:0003796;GO:0003796;GO:0003796;GO:0042742;GO:0050830;	-	-	-	-	Invertebrate LYSozyme [Source:UniProtKB/TrEMBL;Acc:Q19698]	180928	Q19698
WBGene00000712	1180.82	199.122	2162.52	10.8603	3.44099	4.68744e-05	0.0135331	V	4652863	4654007	-	1029	col-139	GO:0016020;GO:0016021;GO:0042302;GO:0042302;	-	-	-	-	COLlagen [Source:UniProtKB/TrEMBL;Acc:Q20282]	178857	Q20282
WBGene00000667	352.831	20.392	685.27	33.6049	5.0706	4.842e-05	0.0137574	III	10982166	10983253	-	976	col-92	GO:0016020;GO:0016021;GO:0042302;GO:0042302;	-	-	-	-	COLlagen [Source:UniProtKB/TrEMBL;Acc:Q9XVG3]	176528	Q9XVG3
WBGene00002254	5717.85	10037.6	1398.05	0.139281	-2.84393	5.36588e-05	0.0150077	X	3260610	3261470	+	759	lbp-2	GO:0008289;GO:0008289;	-	-	-	-	Fatty acid-binding protein homolog 2 [Source:UniProtKB/Swiss-Prot;Acc:Q20224]	180617	Q20224
WBGene00016351	153.394	0	306.787	Inf	Inf	5.54598e-05	0.0152728	II	4835023	4835717	+	602	C33F10.1	-	-	-	-	-	-	173834	Q18389
WBGene00014158	151.726	0	303.453	Inf	Inf	6.08198e-05	0.0164951	II	9829408	9830753	+	1125	ZK938.1	GO:0004722;GO:0004722;GO:0005634;GO:0005737;GO:0006470;GO:0016787;GO:0016787;GO:0016787;GO:0106306;GO:0106307;	K06269	EC:3.1.3.16	-	-	Serine/threonine-protein phosphatase [Source:UniProtKB/TrEMBL;Acc:G5ECL6]	191467	G5ECL6
WBGene00000653	348.846	21.5915	676.1	31.3132	4.9687	6.62828e-05	0.0177084	II	8358228	8359381	-	1024	col-77	GO:0016020;GO:0016021;GO:0042302;GO:0042302;	-	-	-	-	COLlagen [Source:UniProtKB/TrEMBL;Acc:Q21562]	174336	Q21562
WBGene00000615	377.688	27.5891	727.787	26.3795	4.72134	7.92269e-05	0.0208553	II	8568035	8569089	-	927	col-38	GO:0042302;GO:0042302;	-	-	-	-	COLlagen [Source:UniProtKB/TrEMBL;Acc:Q20754]	174370	Q20754
WBGene00003515	5155.51	1356.67	8954.36	6.60027	2.72252	0.000109281	0.0281366	V	12226816	12234343	-	6105	myo-3	GO:0003774;GO:0005515;GO:0005524;GO:0016459;GO:0051015;	-	-	-	-	Myosin-3 [Source:UniProtKB/Swiss-Prot;Acc:P12844]	-	-
WBGene00000649	673.461	94.7627	1252.16	13.2136	3.72396	0.000110032	0.0281366	II	4872098	4873127	-	978	col-73	GO:0016020;GO:0016021;GO:0042302;GO:0042302;	-	-	-	-	COLlagen [Source:UniProtKB/TrEMBL;Acc:P91250]	184366	P91250
WBGene00007479	470.599	49.1806	892.018	18.1376	4.18091	0.000117021	0.0295025	II	14705512	14712800	+	5133	C09F9.2	GO:0004867;GO:0005576;GO:0010466;GO:0010951;GO:0016020;GO:0016021;GO:0030414;	K06568	-	-	-	-	182456	O62055
WBGene00000734	178.769	2.39906	355.14	148.033	7.20978	0.000119966	0.0298248	V	13317028	13318011	-	937	col-161	GO:0016020;GO:0016021;GO:0042302;GO:0042302;	-	-	-	-	COLlagen [Source:UniProtKB/TrEMBL;Acc:O17686]	179812	O17686
WBGene00006584	1000.51	181.129	1819.88	10.0475	3.32876	0.000123324	0.0302397	X	11375887	11377470	-	1036	tni-1	GO:0003779;GO:0005861;GO:0005861;GO:0005862;GO:0006936;GO:0030172;GO:0043057;GO:0046872;	-	-	-	-	Troponin I 1 [Source:UniProtKB/Swiss- Prot;Acc:Q20334]	181329	Q20334
WBGene00003442	138.805	0	277.609	Inf	Inf	0.000125699	0.0304055	II	5194332	5194792	+	461	msp-49	-	-	-	-	-	Major sperm protein 49 [Source:UniProtKB/Swiss- Prot;Acc:Q18461]	173888	-
WBGene00013474	160.246	1.19953	319.292	266.182	8.05627	0.000130866	0.0312335	IV	10949767	10951133	+	1269	Y69E1A.2	-	-	-	-	-	-	177992	Q9XW38
WBGene00007601	175.018	2.39906	347.637	144.906	7.17897	0.000143143	0.0337139	I	12203800	12205809	+	1004	C15C6.2	-	-	-	-	-	-	173099	Q9XVT3
WBGene00004965	134.636	0	269.273	Inf	Inf	0.000159542	0.0364865	I	5330578	5332194	-	1002	spe-11	GO:0003674;GO:0005634;GO:0005737;GO:0007275;GO:0007283;GO:0030154;GO:0030703;GO:0048471;GO:0060468;	-	-	-	-	Spermatocyte protein spe-11 [Source:UniProtKB/Swiss-Prot;Acc:P54217]	172179	P54217
WBGene00015227	316.333	21.5915	611.074	28.3016	4.82281	0.000160573	0.0364865	V	8758820	8760516	-	1430	ddn-1	-	-	-	-	-	Downstream of Daf-Nineteen [Source:UniProtKB/TrEMBL;Acc:Q95Q93]	260065	Q95Q93
WBGene00012382	3031.33	5281.52	781.141	0.147901	-2.7573	0.000161041	0.0364865	IV	11063512	11064152	-	547	ttr-16	GO:0005576;GO:0009986;GO:0009986;GO:0005576;GO:0009986;GO:0009986;	-	-	-	-	Transthyretin-like protein 16 [Source:UniProtKB/Swiss-Prot;Acc:P55955]	178002	-
WBGene00006366	567.577	75.5702	1059.58	14.0212	3.80954	0.000163068	0.0364865	X	14581654	14584374	+	2402	sym-1	GO:0005515;GO:0005615;	-	-	-	-	SYM-1 protein [Source:UniProtKB/TrEMBL;Acc:G5EFP4]	181555	G5EFP4
WBGene00013077	936.149	1699.73	172.568	0.101527	-3.30007	0.000166452	0.0365371	V	18555387	18556643	-	590	ttr-24	GO:0005576;GO:0009986;GO:0009986;GO:0005576;GO:0009986;GO:0009986;GO:0005576;GO:0009986;GO:0009986;	-	-	-	-	TransThyretin-Related family domain [Source:UniProtKB/TrEMBL;Acc:Q9XXR4]	180209	Q9XXR4
WBGene00020840	133.803	0	267.605	Inf	Inf	0.000167377	0.0365371	I	6098927	6099731	+	752	spch-3	GO:0000785;GO:0000790;	-	-	-	-	SPerm CHromatin enriched [Source:UniProtKB/TrEMBL;Acc:P91497]	172293	P91497
WBGene00004509	980.579	187.126	1774.03	9.4804	3.24495	0.000182557	0.0392661	I	12098671	12106112	-	4844	rrf-2	GO:0001172;GO:0003723;GO:0003968;GO:0003968;GO:0003968;GO:0003968;GO:0003968;GO:0005634;GO:0016740;GO:0030422;GO:0031047;GO:0031380;GO:0070919;	-	-	-	-	RNA-dependent RNA polymerase Family [Source:UniProtKB/TrEMBL;Acc:G5EFA8]	173092	G5EFA8
WBGene00006449	132.135	0	264.271	Inf	Inf	0.000184265	0.0392661	III	9887210	9891458	-	3496	alg-4	GO:0003676;GO:0003676;GO:0005515;GO:0005737;GO:0007283;GO:0043186;GO:0003676;GO:0003676;GO:0005515;GO:0005737;GO:0007283;GO:0043186;GO:0003676;GO:0003676;GO:0005515;GO:0005737;GO:0007283;GO:0043186;GO:0003676;GO:0005737;GO:0007283;GO:0043186;	-	-	-	-	-	-	-
WBGene00000718	130.885	0	261.77	Inf	Inf	0.000198085	0.0417144	V	9162051	9163005	-	901	col-145	GO:0042302;	-	-	-	-	Putative cuticle collagen 145 [Source:UniProtKB/Swiss-Prot;Acc:Q17459]	179297	Q17459
WBGene00022653	1298.85	2315.09	282.611	0.122074	-3.03418	0.000204508	0.0425662	V	7713990	7714698	+	609	ZK105.1	-	-	-	-	-	-	191220	Q965Z4
WBGene00000719	151.076	1.19953	300.952	250.892	7.97092	0.000209733	0.043152	V	9629943	9631012	+	939	col-146	GO:0016020;GO:0016021;GO:0042302;GO:0042302;	-	-	-	-	COLlagen [Source:UniProtKB/TrEMBL;Acc:Q22260]	188178	Q22260
WBGene00004300	606.037	89.9646	1122.11	12.4728	3.64071	0.000218942	0.0441909	II	11015588	11016881	-	1082	ram-2	GO:0007423;GO:0016020;GO:0016021;GO:0042302;GO:0042302;GO:0045138;	-	-	-	-	-	174687	Q20136
WBGene00012239	688.11	111.556	1264.66	11.3366	3.50291	0.00021972	0.0441909	I	13841895	13843480	-	1486	W04A8.4	GO:0003676;GO:0003676;GO:0004527;GO:0005783;GO:0006139;GO:0006139;GO:0008408;GO:0008408;GO:0090305;GO:0003676;GO:0003676;GO:0004527;GO:0005783;GO:0006139;GO:0006139;GO:0008408;GO:0008408;GO:0090305;	-	-	-	-	-	173253	-
WBGene00021113	128.801	0	257.601	Inf	Inf	0.000223556	0.0444628	I	4709262	4710712	-	1108	gsp-3	GO:0016787;	K06269	EC:3.1.3.16	-	-	Serine/threonine-protein phosphatase PP1-gamma [Source:UniProtKB/Swiss-Prot;Acc:O02658]	172082	O02658
WBGene00007307	128.384	0	256.768	Inf	Inf	0.000229045	0.0445642	IV	10110347	10111577	-	717	spch-1	GO:0000785;GO:0000790;GO:0007140;GO:0000785;GO:0000790;GO:0007140;	-	-	-	-	SPerm CHromatin enriched [Source:UniProtKB/TrEMBL;Acc:Q17626]	177877	Q17626
WBGene00020990	128.384	0	256.768	Inf	Inf	0.000229045	0.0445642	I	2784620	2786077	-	1116	W03D8.9	GO:0016020;GO:0016021;GO:0016020;GO:0016021;	-	-	-	-	-	171842	O45006
WBGene00006925	37624.7	63579.8	11669.6	0.183543	-2.44581	0.000235929	0.04541	X	7727889	7733168	+	5088	vit-1	GO:0005319;GO:0005319;GO:0005319;GO:0005576;GO:0006869;GO:0006869;GO:0045735;	-	-	-	-	Vitellogenin-1 [Source:UniProtKB/Swiss- Prot;Acc:P55155]	181034	-
WBGene00017542	127.133	0	254.267	Inf	Inf	0.000246367	0.0469145	IV	8345818	8346546	+	596	F17E9.5	GO:0005515;GO:0016020;GO:0016021;	-	-	-	-	-	177629	O61521
WBGene00013078	419.603	791.688	47.5187	0.060022	-4.05836	0.000263532	0.049655	V	18556714	18558099	+	577	ttr-25	GO:0005576;GO:0009986;GO:0009986;GO:0005576;GO:0009986;GO:0009986;	-	-	-	-	TransThyretin-Related family domain [Source:UniProtKB/TrEMBL;Acc:F3Y5P3]	180210	Q9XXQ6
WBGene00006575	1550.4	373.053	2727.74	7.31194	2.87025	0.000281035	0.0524013	III	3869591	3901466	-	4555	tir-1	GO:0002376;GO:0005515;GO:0005737;GO:0007165;GO:0007165;GO:0016787;GO:0034128;GO:0034128;GO:0035591;GO:0035591;GO:0045087;GO:0048678;GO:0048678;GO:0050135;GO:0061809;GO:0005515;GO:0005737;GO:0007165;GO:0007165;GO:0034128;GO:0034128;GO:0035591;GO:0035591;GO:0048678;GO:0048678;GO:0000187;GO:0002376;GO:0003953;GO:0005515;GO:0005515;GO:0005737;GO:0007165;GO:0007165;GO:0007275;GO:0007399;GO:0008104;GO:…	-	-	-	-	Sterile alpha and TIR motif-containing protein tir- 1 [Source:UniProtKB/Swiss-Prot;Acc:Q86DA5]	175502	-
WBGene00020187	145.24	1.19953	289.281	241.162	7.91386	0.000284292	0.0524621	I	3838237	3839899	-	1379	gsp-4	GO:0016787;GO:0016787;GO:0016787;	K06269	EC:3.1.3.16	-	-	Serine/threonine-protein phosphatase PP1-delta [Source:UniProtKB/Swiss-Prot;Acc:P91420]	171960	-
WBGene00003429	230.903	10.7957	451.011	41.7767	5.38463	0.000290885	0.0528453	II	4916179	4916562	-	384	msp-31	-	-	-	-	-	Major sperm protein 19/31/40/45/50/51/53/59/61/65/81/113/142 [Source:UniProtKB/Swiss-Prot;Acc:P53017]	-	-
WBGene00011214	124.216	0	248.431	Inf	Inf	0.000292273	0.0528453	III	3962731	3964158	-	950	R10E9.2	-	-	-	-	-	-	175513	Q21910
WBGene00010651	123.799	0	247.597	Inf	Inf	0.000299521	0.0536142	I	11486895	11488471	-	842	K08C9.2	-	-	-	-	-	-	173035	Q9XUT6
WBGene00010254	122.548	0	245.097	Inf	Inf	0.000322404	0.057139	V	9753423	9754581	-	1045	F58E6.5	GO:0005789;GO:0005789;GO:0005789;GO:0005856;GO:0005886;GO:0033149;GO:0061817;GO:0090158;	-	-	-	-	Major sperm protein [Source:UniProtKB/TrEMBL;Acc:Q20981]	179368	Q20981
WBGene00012961	1517.52	370.654	2664.38	7.18833	2.84566	0.000326181	0.0572416	I	12095777	12097987	-	1071	Y47H10A.5	GO:0000956;GO:0005634;GO:0005829;GO:0034353;GO:0090305;GO:0110155;	-	-	-	-	-	173091	Q9U2B4
WBGene00016422	1141.9	255.499	2028.3	7.93857	2.98888	0.000337078	0.0582887	I	5874422	5878954	-	3786	noah-1	GO:0016020;GO:0016021;GO:0018996;GO:0016020;GO:0016021;GO:0018996;GO:0016020;GO:0016021;GO:0018996;	-	-	-	-	NOmpA Homolog (Drosophila nompA: no mechanoreceptor potential A) [Source:UniProtKB/TrEMBL;Acc:Q8T3B7]	172261	H2KZ73
WBGene00003449	121.715	0	243.429	Inf	Inf	0.00033866	0.0582887	IV	9841443	9841961	+	519	msp-56	-	-	-	-	-	Major sperm protein 10/36/56/76 [Source:UniProtKB/Swiss-Prot;Acc:P05634]	-	-
WBGene00003995	851.715	1534.2	169.233	0.110308	-3.1804	0.000347326	0.0592109	IV	12591697	12599169	-	4099	pgp-1	GO:0005524;GO:0016021;GO:0016887;GO:0042626;GO:0055085;	K05658	EC:7.6.2.2	-	-	Multidrug resistance protein pgp-1 [Source:UniProtKB/Swiss-Prot;Acc:P34712]	178215	P34712
WBGene00004130	9305.31	2924.45	15686.2	5.36381	2.42326	0.000361662	0.0607381	V	2781943	2807934	-	16132	ketn-1	GO:0006936;GO:0030017;GO:0031430;GO:0031674;GO:0051015;GO:0051015;GO:0006936;GO:0030017;GO:0031430;GO:0031674;GO:0051015;GO:0006936;GO:0030017;GO:0031430;GO:0051015;GO:0006936;GO:0030017;GO:0031430;GO:0051015;GO:0006936;GO:0030017;GO:0031430;GO:0051015;GO:0006936;GO:0030017;GO:0031430;GO:0051015;GO:0006936;GO:0030017;GO:0031430;GO:0051015;GO:0006936;GO:0030017;GO:0031430;GO:0051015;GO:0006936;GO:…	K12567	EC:2.7.11.1	-	-	KETtiN (Drosophila actin-binding) homolog; Kettin [Source:UniProtKB/TrEMBL;Acc:Q9NL87]	178740	V6CLT3
WBGene00015225	216.548	9.59622	423.5	44.132	5.46375	0.000363071	0.0607381	V	8760687	8763194	-	1276	B0507.8	-	-	-	-	-	-	179252	Q22882
WBGene00020223	119.214	0	238.427	Inf	Inf	0.000392723	0.0650901	II	4668644	4671774	-	2386	T05A7.6	GO:0004672;GO:0004672;GO:0004674;GO:0005524;GO:0005524;GO:0005634;GO:0005737;GO:0006468;GO:0006468;GO:0018105;	-	-	-	-	-	173804	Q22203
WBGene00001067	409.325	49.1806	769.47	15.6458	3.9677	0.000397667	0.0653049	I	5432158	5433054	-	897	dpy-5	GO:0042302;	-	-	-	-	Cuticle collagen dpy-5 [Source:UniProtKB/Swiss- Prot;Acc:P91285]	172197	P91285
WBGene00016541	117.963	0	235.926	Inf	Inf	0.000423036	0.0688394	IV	5631895	5633379	+	1071	C39H7.1	GO:0000166;GO:0004672;GO:0004672;GO:0004674;GO:0004674;GO:0005524;GO:0005524;GO:0005524;GO:0005634;GO:0005737;GO:0006468;GO:0006468;GO:0016301;GO:0016310;GO:0018105;	-	-	-	-	-	177341	Q18553
WBGene00018393	2468.64	4240.33	696.941	0.16436	-2.60507	0.000431599	0.0696002	II	7363216	7364107	-	759	msra-1	GO:0005737;GO:0008113;GO:0008113;GO:0008113;GO:0008113;GO:0008113;GO:0016491;GO:0033744;GO:0034599;GO:0036456;GO:0055114;GO:0055114;GO:0055114;GO:0055114;GO:0005737;GO:0008113;GO:0008113;GO:0008113;GO:0008113;GO:0008113;GO:0016491;GO:0033744;GO:0034599;GO:0036456;GO:0055114;GO:0055114;GO:0055114;GO:0055114;	K07304	EC:1.8.4.11	-	-	Methionine Sulfoxide Reductase A [Source:UniProtKB/TrEMBL;Acc:O02089]	185709	O02089
WBGene00022615	743.069	143.943	1342.2	9.32447	3.22102	0.00045712	0.0730576	X	5035030	5037773	-	2034	ZC449.5	GO:0016020;GO:0016021;	-	-	-	-	-	180776	Q23330
WBGene00013713	135.236	1.19953	269.273	224.482	7.81046	0.000482402	0.0764158	I	10321711	10323398	-	1119	Y106G6G.4	GO:0016020;GO:0016021;	-	-	-	-	-	260220	-
WBGene00006050	293.956	25.1901	562.722	22.339	4.48149	0.000498479	0.0782699	IV	9852550	9853609	+	963	ssq-1	-	-	-	-	-	Sperm-Specific family, class Q [Source:UniProtKB/TrEMBL;Acc:Q21294]	177835	Q21294
WBGene00001828	308.26	28.7887	587.731	20.4154	4.35158	0.00053449	0.0831945	X	14696412	14699977	-	1937	hch-1	GO:0004222;GO:0006508;GO:0008237;GO:0008270;GO:0018996;	K08076	EC:3.4.24.21	-	-	Zinc metalloproteinase nas-34 [Source:UniProtKB/Swiss-Prot;Acc:Q21059]	181564	Q21059
WBGene00000699	424.361	57.5773	791.145	13.7406	3.78037	0.000571961	0.0882595	IV	11225505	11226519	+	945	col-125	GO:0016020;GO:0016021;GO:0042302;GO:0042302;	-	-	-	-	COLlagen [Source:UniProtKB/TrEMBL;Acc:Q18302]	178029	Q18302
WBGene00000780	1454.56	381.45	2527.66	6.62646	2.72824	0.000581754	0.0890033	I	10924240	10925753	-	572	cpn-4	GO:0005515;	K20526	-	-	-	CalPoNin [Source:UniProtKB/TrEMBL;Acc:O44727]	172996	O44727
WBGene00013289	1223.73	308.279	2139.18	6.9391	2.79475	0.000627305	0.0951589	IV	14487086	14505166	-	3252	tag-273	GO:0005886;GO:0015629;GO:0046872;GO:0051015;GO:0051017;GO:0005886;GO:0015629;GO:0046872;GO:0051015;GO:0051017;GO:0005886;GO:0015629;GO:0046872;GO:0051015;GO:0051017;GO:0005886;GO:0015629;GO:0046872;GO:0051015;GO:0051017;GO:0005886;GO:0015629;GO:0046872;GO:0051015;GO:0051017;GO:0005886;GO:0015629;GO:0046872;GO:0051015;GO:0051017;	-	-	-	-	-	178388	A0A061AE99
WBGene00020661	156.027	3.59858	308.455	85.7156	6.42149	0.000637653	0.0959158	I	6872597	6873755	-	1067	smz-2	GO:0000785;GO:0000790;GO:0005515;GO:0007060;	-	-	-	-	Sperm Meiosis PDZ domain containing proteins [Source:UniProtKB/TrEMBL;Acc:O02063]	172415	O02063
WBGene00044113	110.877	0	221.754	Inf	Inf	0.000647175	0.0965369	V	7522032	7522364	-	285	C54F6.15	-	-	-	-	-	-	3565380	Q5CCI7
WBGene00001603	110.46	0	220.92	Inf	Inf	0.0006637	0.0981837	III	9943243	9944823	-	1278	gln-2	GO:0003824;GO:0004356;GO:0006542;GO:0006807;	K01915	EC:6.3.1.2	-	-	Probable glutamine synthetase [Source:UniProtKB/Swiss-Prot;Acc:P34497]	176407	P34497
WBGene00011910	128.984	1.19953	256.768	214.057	7.74185	0.000674531	0.0989681	IV	11704246	11708264	+	3273	alg-3	GO:0003676;GO:0003676;GO:0005515;GO:0005737;GO:0007283;GO:0043186;GO:0003676;GO:0003676;GO:0005515;GO:0005737;GO:0043186;	-	-	-	-	Argonaute (Plant)-Like protein [Source:UniProtKB/TrEMBL;Acc:G5ED77]	178106	G5ED77
WBGene00021996	109.626	0	219.253	Inf	Inf	0.000698075	0.10159	IV	5224899	5225772	-	769	Y59E9AL.6	-	-	-	-	-	-	177298	Q9N328
WBGene00000639	182.419	7.19717	357.641	49.6919	5.63494	0.000708178	0.102229	I	8243695	8244963	-	1220	col-63	GO:0016020;GO:0016021;GO:0042302;GO:0042302;	-	-	-	-	COLlagen [Source:UniProtKB/TrEMBL;Acc:Q94399]	172607	Q94399
WBGene00009898	3320.43	1051.99	5588.87	5.31268	2.40944	0.000758406	0.108604	II	8398161	8399160	-	737	dod-23	-	-	-	-	-	Downstream Of DAF-16 (Regulated by DAF-16) [Source:UniProtKB/TrEMBL;Acc:Q20615]	186056	Q20615
WBGene00017780	1143.95	1993.61	294.283	0.147613	-2.76011	0.000826598	0.117429	X	806993	810794	-	2242	F25E2.2	-	-	-	-	-	-	180428	G4SF79
WBGene00000784	2147.46	650.144	3644.77	5.60609	2.487	0.000874188	0.123212	V	6614674	6615845	+	1123	cpr-4	GO:0006508;GO:0008234;	K01363	EC:3.4.22.1	-	-	Cathepsin B-like cysteine proteinase 4 [Source:UniProtKB/Swiss-Prot;Acc:P43508]	179053	P43508
WBGene00003929	1649.91	476.212	2823.61	5.92931	2.56786	0.000910518	0.12733	III	8818899	8825270	+	3976	pat-2	GO:0007155;GO:0008305;	-	-	-	-	Integrin alpha pat-2 [Source:UniProtKB/Swiss- Prot;Acc:P34446]	176240	P34446
WBGene00003443	104.208	0	208.415	Inf	Inf	0.000971464	0.1348	II	5199763	5200223	+	461	msp-50	-	-	-	-	-	Major sperm protein 19/31/40/45/50/51/53/59/61/65/81/113/142 [Source:UniProtKB/Swiss-Prot;Acc:P53017]	173983	P53017
WBGene00022410	703.5	152.34	1254.66	8.23592	3.04193	0.000990771	0.136208	V	7728813	7730317	+	1197	Y97E10C.1	-	-	-	-	-	-	259630	Q8MXT9
WBGene00011964	482.807	82.7674	882.848	10.6666	3.41503	0.000996833	0.136208	III	9240337	9242514	+	1321	saeg-2	GO:0003677;GO:0003677;GO:0005634;GO:0005634;GO:0005634;GO:0031491;GO:0003677;GO:0003677;GO:0005634;GO:0005634;GO:0005634;GO:0031491;	-	-	-	-	Suppressor of activated egl-4 protein 2 [Source:UniProtKB/Swiss-Prot;Acc:Q03615]	176303	Q03615
WBGene00015024	102.957	0	205.914	Inf	Inf	0.00104904	0.142256	I	10708363	10710376	+	1503	B0205.10	-	-	-	-	-	-	172973	O61747
WBGene00001390	1769.13	3007.22	531.042	0.176589	-2.50153	0.00108203	0.145627	IV	13328359	13329497	+	1091	far-6	GO:0005576;GO:0008289;GO:0008289;	-	-	-	-	Fatty Acid/Retinol binding protein [Source:UniProtKB/TrEMBL;Acc:Q9XUB7]	189096	Q9XUB7
WBGene00000683	186.953	9.59622	364.31	37.9639	5.24656	0.00109563	0.146356	IV	1817311	1820253	-	1226	col-109	GO:0016020;GO:0016021;GO:0030968;GO:0042302;GO:0042302;	-	-	-	-	COLlagen [Source:UniProtKB/TrEMBL;Acc:Q9N527]	176988	Q9N527
WBGene00000252	102.124	0	204.247	Inf	Inf	0.00110429	0.146421	II	5651394	5652449	-	1009	bli-2	GO:0016020;GO:0016021;GO:0030312;GO:0040002;GO:0042302;GO:0042302;GO:0042329;	-	-	-	-	BLIstered cuticle [Source:UniProtKB/TrEMBL;Acc:O01904]	191611	O01904
WBGene00001066	406.752	62.3754	751.129	12.0421	3.59001	0.0011216	0.147622	IV	14985543	14986784	-	1004	dpy-4	GO:0005201;GO:0005615;GO:0016020;GO:0016021;GO:0030198;GO:0031012;GO:0042302;GO:0042302;GO:0042338;	-	-	-	-	DumPY: shorter than wild-type [Source:UniProtKB/TrEMBL;Acc:O62432]	178414	O62432
WBGene00006956	294.22	32.3872	556.052	17.1689	4.10172	0.00114302	0.149102	II	7533300	7534563	-	1090	wrt-10	-	-	-	-	-	WaRThog (Hedgehog-like family) [Source:UniProtKB/TrEMBL;Acc:Q09635]	174224	Q09635
WBGene00000715	1038.59	272.293	1804.88	6.62844	2.72867	0.00114951	0.149102	V	6831163	6832256	+	1045	col-142	GO:0016020;GO:0016021;GO:0042302;GO:0042302;	-	-	-	-	COLlagen [Source:UniProtKB/TrEMBL;Acc:O17036]	188514	O17036
WBGene00000170	1212.33	334.668	2089.99	6.24496	2.64269	0.00116309	0.14978	II	9258913	9261994	-	1240	aqp-2	GO:0006833;GO:0015250;GO:0015267;GO:0015267;GO:0016020;GO:0016020;GO:0016020;GO:0016021;GO:0055085;GO:0055085;GO:0006833;GO:0015250;GO:0015267;GO:0015267;GO:0016020;GO:0016020;GO:0016020;GO:0016021;GO:0055085;GO:0055085;GO:0006833;GO:0015250;GO:0015267;GO:0015267;GO:0016020;GO:0016020;GO:0016020;GO:0016021;GO:0055085;GO:0055085;GO:0006833;GO:0015250;GO:0015267;GO:0015267;GO:0016020;GO:0016020;GO:…	K09886	-	-	-	AQuaPorin or aquaglyceroporin related [Source:UniProtKB/TrEMBL;Acc:Q17571]	174467	-
WBGene00021579	100.456	0	200.912	Inf	Inf	0.00122403	0.156501	IV	3953935	3956210	-	1903	clec-73	GO:0030246;GO:0030246;	-	-	-	-	C-type LECtin [Source:UniProtKB/TrEMBL;Acc:Q9N3W2]	177153	Q9N3W2
WBGene00022349	372.725	55.1783	690.272	12.5098	3.64499	0.0013364	0.169656	III	1447495	1455770	-	1579	Y82E9BR.17	-	-	-	-	-	-	259490	Q9BKR7
WBGene00006820	5559.87	1982.82	9136.93	4.60805	2.20416	0.00135701	0.170924	I	4035702	4090884	+	26001	unc-89	GO:0004672;GO:0005085;GO:0005085;GO:0005089;GO:0005515;GO:0005515;GO:0005524;GO:0005737;GO:0005887;GO:0006468;GO:0010628;GO:0017048;GO:0019902;GO:0030241;GO:0031034;GO:0031430;GO:0031430;GO:0031672;GO:0034613;GO:0040017;GO:0045989;GO:0071688;GO:0090736;GO:1905905;GO:0004672;GO:0004672;GO:0005085;GO:0005085;GO:0005089;GO:0005515;GO:0005515;GO:0005524;GO:0005524;GO:0005737;GO:0005887;GO:0006468;GO:…	-	-	-	-	Muscle M-line assembly protein unc-89 [Source:UniProtKB/Swiss-Prot;Acc:O01761]	-	-
WBGene00006928	61280.1	99354.5	23205.8	0.233566	-2.0981	0.00136549	0.170924	X	3558839	3563974	-	4875	vit-4	GO:0005319;GO:0005319;GO:0005319;GO:0005576;GO:0006869;GO:0006869;GO:0045735;	-	-	-	-	Vitellogenin-4 [Source:UniProtKB/Swiss- Prot;Acc:P18947]	180646	P18947
WBGene00012547	98.3721	0	196.744	Inf	Inf	0.00139287	0.171947	III	12854051	12855315	-	1007	Y37D8A.5	GO:0016020;GO:0016021;	-	-	-	-	-	189613	Q9XWW4
WBGene00013900	98.3721	0	196.744	Inf	Inf	0.00139287	0.171947	V	12820265	12822758	+	1674	ugt-18	GO:0008194;GO:0008194;GO:0015020;GO:0016020;GO:0016021;GO:0016740;GO:0016757;GO:0043231;	K00699	EC:2.4.1.17	-	-	UDP-glucuronosyltransferase [Source:UniProtKB/TrEMBL;Acc:Q23323]	179759	Q23323
WBGene00019780	2243.86	732.911	3754.81	5.12315	2.35703	0.00145132	0.177936	X	8232254	8236316	-	704	M60.4	GO:0016020;GO:0016021;GO:0016021;GO:0016020;GO:0016021;GO:0016021;GO:0016020;GO:0016021;GO:0016021;GO:0016020;GO:0016021;GO:0016021;	-	-	-	-	-	187465	H2KZR1
WBGene00003470	97.1216	0	194.243	Inf	Inf	0.00150558	0.183333	II	4932991	4933450	+	460	msp-152	-	-	-	-	-	Major sperm protein 152 [Source:UniProtKB/Swiss- Prot;Acc:Q23519]	191712	Q23519
WBGene00011668	371.226	684.93	57.5226	0.0839832	-3.57376	0.00156269	0.189001	V	15175673	15176324	+	606	clec-47	GO:0016020;GO:0016021;GO:0030246;	-	-	-	-	C-type LECtin [Source:UniProtKB/TrEMBL;Acc:O18076]	180025	O18076
WBGene00022382	2341.87	779.693	3904.04	5.00715	2.32399	0.00159178	0.19005	IV	2709942	2711374	-	1433	Y94H6A.10	-	-	-	-	-	-	259559	-
WBGene00000732	1050.68	291.485	1809.88	6.20916	2.6344	0.0015926	0.19005	V	13198230	13199315	-	1038	col-159	GO:0016020;GO:0016021;GO:0042302;GO:0042302;	-	-	-	-	COLlagen [Source:UniProtKB/TrEMBL;Acc:Q20922]	179803	-
WBGene00021002	161.994	7.19717	316.791	44.0161	5.45996	0.00162912	0.19312	V	147538	152104	-	3100	W03F9.4	GO:0004095;GO:0005739;GO:0006631;GO:0009437;GO:0016020;GO:0016021;GO:0016740;GO:0016746;GO:0016746;GO:0016746;GO:0004095;GO:0005739;GO:0006631;GO:0009437;GO:0016020;GO:0016021;GO:0016740;GO:0016746;GO:0016746;GO:0016746;GO:0004095;GO:0005739;GO:0006631;GO:0009437;GO:0016740;GO:0016746;GO:0016746;GO:0016746;	K08765	EC:2.3.1.21	-	-	-	178543	O16992
WBGene00007159	95.0374	0	190.075	Inf	Inf	0.00171489	0.201951	I	10072578	10074399	-	1376	B0379.7	-	-	-	-	-	-	172871	Q9U3S6
WBGene00001386	37830.1	60963.6	14696.6	0.241072	-2.05246	0.0017629	0.203735	III	9081679	9082511	+	761	far-2	GO:0008289;GO:0008289;	-	-	-	-	Fatty-acid and retinol-binding protein 2 [Source:UniProtKB/Swiss-Prot;Acc:P34383]	176284	P34383
WBGene00000256	174.448	9.59622	339.3	35.3577	5.14395	0.00176614	0.203735	IV	6377065	6378195	+	1023	bli-6	GO:0016020;GO:0016021;GO:0042302;GO:0042302;	-	-	-	-	BLIstered cuticle [Source:UniProtKB/TrEMBL;Acc:Q8MXR1]	177399	Q8MXR1
WBGene00000678	174.448	9.59622	339.3	35.3577	5.14395	0.00176614	0.203735	IV	1353636	1355305	-	921	col-104	GO:0016020;GO:0016021;GO:0042302;GO:0042302;	-	-	-	-	COLlagen [Source:UniProtKB/TrEMBL;Acc:O44174]	176947	O44174
WBGene00000672	258.057	27.5891	488.526	17.7072	4.14626	0.00177557	0.203735	III	12992405	12993707	-	1186	col-97	GO:0016020;GO:0016021;GO:0042302;GO:0042302;GO:0016020;GO:0016021;GO:0042302;GO:0042302;	-	-	-	-	COLlagen [Source:UniProtKB/TrEMBL;Acc:O18286]	176721	O18286
WBGene00013956	94.2038	0	188.408	Inf	Inf	0.00180685	0.206004	I	8242104	8243572	+	1125	ZK265.3	-	-	-	-	-	-	191276	Q94401
WBGene00012809	110.643	1.19953	220.087	183.478	7.51946	0.00184207	0.208691	V	19371553	19376247	+	1672	Y43F8A.2	-	-	-	-	-	-	180269	Q9U2G6
WBGene00012899	241.252	23.9906	458.514	19.1123	4.25643	0.00187957	0.211599	II	12755170	12756218	-	953	Y46G5A.7	GO:0005515;	-	-	-	-	-	174904	Q9U2F9
WBGene00018297	425.621	76.7698	774.472	10.0882	3.3346	0.00189416	0.211909	V	4647665	4648241	-	577	F41F3.3	-	-	-	-	-	-	178856	Q20281
WBGene00006452	1235.26	2100.37	370.146	0.176229	-2.50448	0.00190743	0.212068	III	3198477	3199516	-	517	heh-1	GO:0032367;	K13443	-	-	-	-	175426	-
WBGene00016596	184.401	11.9953	356.807	29.7456	4.89461	0.00198318	0.218262	IV	7179239	7180484	+	944	C42D4.3	-	-	-	-	-	-	177492	Q18572
WBGene00000301	2275.22	777.294	3773.15	4.85422	2.27924	0.00198753	0.218262	IV	9772510	9773470	+	836	cav-1	GO:0070836;GO:0000139;GO:0005794;GO:0005886;GO:0005887;GO:0005901;GO:0005901;GO:0005938;GO:0007265;GO:0009898;GO:0016020;GO:0016021;GO:0030133;GO:0046662;GO:0048471;GO:0051321;GO:0060473;GO:0070836;GO:0070836;	K06278	-	-	-	Caveolin-1 [Source:UniProtKB/Swiss- Prot;Acc:Q94051]	177815	Q94051
WBGene00014179	92.5364	0	185.073	Inf	Inf	0.00200641	0.218992	III	12984493	12987542	-	2410	ZK1010.5	-	-	-	-	-	-	176720	O18284
WBGene00007999	190.003	13.1948	366.811	27.7997	4.797	0.00202094	0.219242	II	14627630	14630121	+	1940	tag-297	-	-	-	-	-	-	175123	G5EFR0
WBGene00007963	231.185	439.027	23.3425	0.0531688	-4.23328	0.00218028	0.233748	III	3832591	3834522	+	1567	cyp-25A1	GO:0004497;GO:0005506;GO:0005506;GO:0016020;GO:0016021;GO:0016491;GO:0016705;GO:0016705;GO:0020037;GO:0020037;GO:0046872;GO:0055114;GO:0055114;GO:0055114;	-	-	-	-	CYtochrome P450 family [Source:UniProtKB/TrEMBL;Acc:Q27477]	183247	Q27477
WBGene00021625	312.305	44.3825	580.228	13.0734	3.70856	0.00218077	0.233748	V	4434883	4435928	-	1046	Y47D7A.13	-	-	-	-	-	-	178841	Q9N3U2
WBGene00012592	4321.47	7025.63	1617.3	0.2302	-2.11904	0.0023368	0.248359	II	12623215	12624506	-	1147	Y38E10A.14	-	-	-	-	-	-	174896	Q9NAJ7
WBGene00000698	12109.4	4775.32	19443.5	4.07166	2.02562	0.00234485	0.248359	IV	10216450	10217643	+	1144	col-124	GO:0016020;GO:0016021;GO:0042302;GO:0042302;GO:0016020;GO:0016021;GO:0042302;GO:0042302;	-	-	-	-	COLlagen [Source:UniProtKB/TrEMBL;Acc:Q9NAR3]	177901	Q9NAR3
WBGene00021381	89.6186	0	179.237	Inf	Inf	0.00241237	0.251651	IV	3603550	3606466	-	1888	Y37E11B.10	-	-	-	-	-	-	24105065	Q9TYM8
WBGene00001074	355.35	58.7768	651.923	11.0915	3.47138	0.00242487	0.251651	IV	4235614	4236710	+	989	dpy-13	GO:0042302;	-	-	-	-	Cuticle collagen dpy-13 [Source:UniProtKB/Swiss- Prot;Acc:P17657]	-	-
WBGene00006929	365500	582359	148642	0.255241	-1.97007	0.00243803	0.251651	X	3403471	3408603	+	4870	vit-5	GO:0005319;GO:0005319;GO:0005319;GO:0005576;GO:0006869;GO:0006869;GO:0045735;	-	-	-	-	Vitellogenin-5 [Source:UniProtKB/Swiss- Prot;Acc:P06125]	180630	P06125
WBGene00008541	159.259	8.39669	310.122	36.9338	5.20687	0.00244824	0.251651	I	7352415	7353701	+	1082	F07A5.2	-	-	-	-	-	-	172489	Q19138
WBGene00005018	633.839	154.739	1112.94	7.19236	2.84646	0.00245814	0.251651	V	12352994	12354314	+	1167	sqt-3	GO:0042302;GO:0005581;GO:0040002;GO:0060102;	-	-	-	-	Cuticle collagen 1 [Source:UniProtKB/Swiss- Prot;Acc:P08124]	179693	P08124
WBGene00045401	315.172	46.7816	583.563	12.4742	3.64088	0.00246027	0.251651	V	13979571	13980907	-	1099	eol-1	GO:0000956;GO:0003729;GO:0005634;GO:0005634;GO:0005829;GO:0008409;GO:0034353;GO:0034353;GO:0071028;GO:0090305;GO:0090328;GO:0110155;GO:0000956;GO:0003729;GO:0005634;GO:0005634;GO:0005829;GO:0008409;GO:0034353;GO:0034353;GO:0071028;GO:0090305;GO:0090328;GO:0110155;	K14845	-	-	-	Enhanced Olfactory Learning [Source:UniProtKB/TrEMBL;Acc:A5JYX9]	6418775	A5JYX9
WBGene00019410	89.2018	0	178.404	Inf	Inf	0.00247695	0.251917	II	5800067	5801175	-	742	K05F1.9	GO:0005856;	-	-	-	-	Major sperm protein [Source:UniProtKB/TrEMBL;Acc:Q21246]	173982	Q21246
WBGene00009212	663.362	167.934	1158.79	6.90027	2.78665	0.00264699	0.26769	IV	12374709	12376121	-	1011	atz-1	GO:0005515;	-	-	-	-	-	178186	Q19872
WBGene00021913	554.785	128.349	981.22	7.64491	2.9345	0.00266358	0.267855	III	429300	431750	+	2247	cec-8	GO:0000793;GO:0003682;GO:0005637;GO:0010468;GO:0035064;GO:0035064;GO:0035064;GO:0097240;GO:0097240;GO:0097240;GO:0000793;GO:0003682;GO:0005637;GO:0010468;GO:0035064;GO:0035064;GO:0035064;GO:0097240;GO:0097240;GO:0097240;	-	-	-	-	C.Elegans Chromodomain protein [Source:UniProtKB/TrEMBL;Acc:Q95XW8]	175202	Q95XW8
WBGene00007190	87.1176	0	174.235	Inf	Inf	0.0028278	0.281209	II	11338451	11339620	-	815	rmd-3	GO:0005515;	-	-	-	-	Regulator of Microtubule Dynamics [Source:UniProtKB/TrEMBL;Acc:Q17510]	174732	Q17510
WBGene00007584	87.1176	0	174.235	Inf	Inf	0.0028278	0.281209	V	12588309	12589644	+	1100	C14C10.1	GO:0005315;GO:0016020;GO:0016021;GO:0031305;GO:0035435;	K15102	-	-	-	-	182608	Q17970
WBGene00013999	102.723	1.19953	204.247	170.273	7.41171	0.00287055	0.283883	IV	17257504	17259410	-	1114	ZK550.5	GO:0001561;GO:0048244;	K00477	EC:1.14.11.18	-	-	-	191350	O62514
WBGene00000720	322.99	51.5797	594.401	11.5239	3.52656	0.00293374	0.288539	V	9632029	9633338	-	1178	col-147	GO:0016020;GO:0016021;GO:0042302;GO:0042302;	-	-	-	-	COLlagen [Source:UniProtKB/TrEMBL;Acc:Q22256]	179351	Q22256
WBGene00008824	422.767	760.5	85.0335	0.111813	-3.16085	0.00298956	0.292422	V	16055806	16057054	-	972	F14H3.5	-	-	-	-	-	-	184491	O45361
WBGene00009457	101.89	1.19953	202.58	168.883	7.39988	0.0030088	0.292704	I	8819499	8820139	-	595	F36A2.10	-	-	-	-	-	-	172694	Q9XVP1
WBGene00007139	475.68	104.359	847	8.11622	3.02081	0.00317266	0.304858	III	4356539	4364974	+	2872	mnp-1	-	-	-	-	-	Matrix non-peptidase homolog 1 [Source:UniProtKB/Swiss-Prot;Acc:P46557]	175564	P46557
WBGene00022751	122.263	3.59858	240.928	66.9509	6.06503	0.00317309	0.304858	I	6087366	6087764	-	399	msrp-2	-	-	-	-	-	MS Related Protein [Source:UniProtKB/TrEMBL;Acc:O44898]	172289	O44898
WBGene00012207	130.783	4.79811	256.768	53.5144	5.74185	0.00318483	0.304858	II	11476757	11479176	-	1235	W02B12.12	GO:0000166;GO:0004672;GO:0004672;GO:0004674;GO:0004674;GO:0005524;GO:0005524;GO:0005524;GO:0005634;GO:0005737;GO:0006468;GO:0006468;GO:0006468;GO:0016301;GO:0016310;GO:0035556;GO:0000166;GO:0004672;GO:0004672;GO:0004674;GO:0004674;GO:0005524;GO:0005524;GO:0005524;GO:0005634;GO:0005737;GO:0006468;GO:0006468;GO:0006468;GO:0016301;GO:0016310;GO:0035556;	-	-	-	-	-	174755	Q6A4Q6
WBGene00014169	85.0335	0	170.067	Inf	Inf	0.00323032	0.307568	II	10107473	10108477	-	872	ZK945.7	-	-	-	-	-	-	174575	Q09383
WBGene00012087	138.052	5.99764	270.106	45.0355	5.49299	0.00326432	0.30916	IV	14519759	14520999	+	820	T27E7.1	-	-	-	-	-	-	178390	O45855
WBGene00004904	129.949	4.79811	255.1	53.1669	5.73246	0.00330925	0.311767	II	12861963	12865883	-	2446	snf-5	GO:0003333;GO:0005283;GO:0005886;GO:0005886;GO:0006865;GO:0015179;GO:0015293;GO:0016020;GO:0016021;GO:0016021;GO:0016021;GO:0035725;GO:0046872;GO:1902475;GO:1903825;	K05038	-	-	-	Sodium-dependent transporter snf-5 [Source:UniProtKB/Swiss-Prot;Acc:G5EBM5]	174923	G5EBM5
WBGene00003469	83.783	0	167.566	Inf	Inf	0.00349988	0.327999	II	5797893	5798341	+	449	msp-142	-	-	-	-	-	Major sperm protein 19/31/40/45/50/51/53/59/61/65/81/113/142 [Source:UniProtKB/Swiss-Prot;Acc:P53017]	173830	P53017
WBGene00013847	1081.24	344.264	1818.22	5.28145	2.40093	0.00352072	0.328234	III	9186556	9191127	-	3130	cls-3	-	-	-	-	-	-	176298	-
WBGene00012637	98.9718	1.19953	196.744	164.018	7.35771	0.00354904	0.32916	IV	13472497	13474005	+	1072	Y38H8A.3	GO:0000166;GO:0004672;GO:0004672;GO:0004674;GO:0004674;GO:0005524;GO:0005524;GO:0005524;GO:0005634;GO:0005737;GO:0006468;GO:0006468;GO:0016301;GO:0016310;GO:0018105;	K08815	EC:2.7.11.26	-	-	-	178315	O62426
WBGene00003424	83.3662	0	166.732	Inf	Inf	0.00359481	0.329985	II	4785861	4786316	-	456	msp-3	-	-	-	-	-	Major sperm protein 3 [Source:UniProtKB/Swiss- Prot;Acc:Q19832]	173825	Q19832
WBGene00018548	83.3662	0	166.732	Inf	Inf	0.00359481	0.329985	IV	3973349	3975721	+	1805	clec-79	GO:0030246;	-	-	-	-	C-type LECtin [Source:UniProtKB/TrEMBL;Acc:Q20528]	177154	Q20528
WBGene00011487	2674.6	4336.29	1012.9	0.233586	-2.09797	0.00363491	0.331964	V	17085002	17090023	-	2083	T05E12.6	-	-	-	-	-	-	180136	O45754
WBGene00002193	82.9493	0	165.899	Inf	Inf	0.00369242	0.335504	IV	9967095	9969181	-	1680	kin-5	GO:0000166;GO:0004672;GO:0004672;GO:0004713;GO:0004713;GO:0004713;GO:0004715;GO:0004715;GO:0005102;GO:0005524;GO:0005524;GO:0005524;GO:0006468;GO:0006468;GO:0007169;GO:0016301;GO:0016310;GO:0016740;GO:0030154;GO:0031234;GO:0038083;GO:0042127;GO:0045087;	-	-	-	-	Tyrosine-protein kinase [Source:UniProtKB/TrEMBL;Acc:G5EC46]	188489	G5EC46
WBGene00009959	134.717	5.99764	263.437	43.9235	5.45692	0.00377881	0.34162	I	8947304	8948711	-	1134	F53B6.4	GO:0005856;GO:0016020;GO:0016021;GO:0005856;	-	-	-	-	Major sperm protein [Source:UniProtKB/TrEMBL;Acc:Q9XVN1]	172709	Q9XVN1
WBGene00007777	107.075	2.39906	211.75	88.2639	6.46375	0.00421922	0.376099	IV	12717831	12719391	+	1127	C27D8.1	GO:0004672;GO:0004672;GO:0004674;GO:0005524;GO:0005524;GO:0005634;GO:0005737;GO:0006468;GO:0006468;GO:0016301;GO:0016310;GO:0018105;	-	-	-	-	-	178226	G5EBW7
WBGene00007320	80.8652	0	161.73	Inf	Inf	0.00422324	0.376099	III	9999819	10000528	-	662	C05B5.2	GO:0016020;GO:0016021;	-	-	-	-	-	176412	P34290
WBGene00016416	80.8652	0	161.73	Inf	Inf	0.00422324	0.376099	II	5195804	5199257	+	2811	C34F11.5	GO:0000166;GO:0004672;GO:0004672;GO:0004713;GO:0004713;GO:0004713;GO:0004715;GO:0004715;GO:0005102;GO:0005524;GO:0005524;GO:0005524;GO:0006468;GO:0006468;GO:0007169;GO:0016301;GO:0016310;GO:0016740;GO:0030154;GO:0031234;GO:0038083;GO:0042127;GO:0045087;	-	-	-	-	Tyrosine-protein kinase [Source:UniProtKB/TrEMBL;Acc:Q18462]	266855	Q18462
WBGene00009344	95.6372	1.19953	190.075	158.458	7.30796	0.00429036	0.378196	I	8995572	8997290	-	1327	F32H2.7	-	-	-	-	-	-	172716	O17859
WBGene00007867	563.552	981.214	145.891	0.148684	-2.74968	0.00433628	0.378196	IV	12921264	12923288	+	1175	C32H11.4	GO:0045087;	-	-	-	-	-	178244	Q9XUH7
WBGene00009682	80.4483	0	160.897	Inf	Inf	0.00433855	0.378196	IV	10029055	10029498	+	444	msd-2	GO:0031143;GO:0044297;	-	-	-	-	Major Sperm protein Domain containing [Source:UniProtKB/TrEMBL;Acc:G5EEJ7]	-	-
WBGene00000625	189.067	17.9929	360.142	20.0158	4.32306	0.00435029	0.378196	I	3010688	3011648	+	901	col-48	GO:0016020;GO:0016021;GO:0042302;GO:0042302;	-	-	-	-	COLlagen [Source:UniProtKB/TrEMBL;Acc:Q9N3D7]	171873	Q9N3D7
WBGene00012186	474.276	111.556	836.996	7.50292	2.90745	0.00435735	0.378196	V	20667209	20678513	+	9768	mlt-11	GO:0004867;GO:0004867;GO:0004867;GO:0005615;GO:0010951;GO:0004867;GO:0004867;GO:0004867;GO:0005615;GO:0010951;GO:0004867;GO:0004867;GO:0004867;GO:0005615;GO:0010951;GO:0004867;GO:0004867;GO:0004867;GO:0005615;GO:0010951;GO:0004867;GO:0004867;GO:0004867;GO:0005615;GO:0010951;GO:0004867;GO:0004867;GO:0004867;GO:0005615;GO:0010951;GO:0004867;GO:0004867;GO:0004867;GO:0005615;GO:0010951;GO:0004867;GO:…	-	-	-	-	-	180352	B9WRT9
WBGene00001076	534.024	134.347	933.701	6.94992	2.797	0.00437356	0.378196	III	5107330	5108497	+	1116	dpy-17	GO:0042302;GO:0042302;GO:0042338;	-	-	-	-	DumPY: shorter than wild-type [Source:UniProtKB/TrEMBL;Acc:Q20778]	175696	Q20778
WBGene00017184	455.438	105.558	805.317	7.62911	2.93152	0.00454599	0.39031	X	692978	703036	+	3479	ncam-1	GO:0005515;GO:0005886;GO:0005886;GO:0005886;GO:0007155;GO:0007155;GO:0007155;GO:0007156;GO:0007411;GO:0007411;GO:0007411;GO:0016020;GO:0016020;GO:0016020;GO:0016021;GO:0030424;GO:0070593;GO:0098632;GO:0005515;GO:0005886;GO:0005886;GO:0005886;GO:0007155;GO:0007155;GO:0007155;GO:0007156;GO:0007411;GO:0007411;GO:0007411;GO:0016020;GO:0016020;GO:0016020;GO:0016021;GO:0030424;GO:0070593;GO:0098632;GO:…	-	-	-	-	NCAM (Neural cell adhesion molecule) homolog [Source:UniProtKB/TrEMBL;Acc:Q8MQ86]	180418	Q19128
WBGene00003426	79.6147	0	159.229	Inf	Inf	0.00457906	0.39031	IV	5260554	5261010	+	457	msp-19	-	-	-	-	-	Major sperm protein 19/31/40/45/50/51/53/59/61/65/81/113/142 [Source:UniProtKB/Swiss-Prot;Acc:P53017]	-	-
WBGene00008724	79.6147	0	159.229	Inf	Inf	0.00457906	0.39031	V	16376239	16377949	-	1141	F13A7.1	GO:0005856;	-	-	-	-	Major sperm protein [Source:UniProtKB/TrEMBL;Acc:O17799]	180101	O17799
WBGene00005017	213.924	25.1901	402.659	15.9848	3.99863	0.00475413	0.403313	II	23328	24458	+	1027	sqt-2	GO:0016020;GO:0016021;GO:0042302;GO:0042302;GO:0042338;	-	-	-	-	SQuaT [Source:UniProtKB/TrEMBL;Acc:O17209]	173382	O17209
WBGene00003446	104.574	2.39906	206.748	86.179	6.42926	0.00481011	0.406136	IV	5064643	5065153	-	511	msp-53	-	-	-	-	-	Major sperm protein 19/31/40/45/50/51/53/59/61/65/81/113/142 [Source:UniProtKB/Swiss-Prot;Acc:P53017]	-	-
WBGene00003465	78.781	0	157.562	Inf	Inf	0.00483338	0.406186	IV	9770013	9770459	+	447	msp-78	-	-	-	-	-	Major sperm protein 78 [Source:UniProtKB/Swiss- Prot;Acc:Q94053]	177814	Q94053
WBGene00016210	1170.84	404.241	1937.43	4.79276	2.26086	0.00509416	0.4261	II	6303424	6306283	+	1357	C29F5.1	GO:0016529;	-	-	-	-	-	174041	Q18310
WBGene00018543	192.749	364.656	20.8415	0.0571539	-4.129	0.00520833	0.433624	V	3841859	3844007	-	1584	ugt-32	GO:0008194;GO:0008194;GO:0015020;GO:0016020;GO:0016021;GO:0016740;GO:0016757;GO:0043231;	-	-	-	-	UDP-GlucuronosylTransferase [Source:UniProtKB/TrEMBL;Acc:O01558]	185911	O01558
WBGene00009787	1554.26	2535.8	572.725	0.225856	-2.14653	0.00525578	0.435548	X	15259579	15260290	-	628	F46F2.3	-	-	-	-	-	-	181619	Q20468
WBGene00003457	91.8857	1.19953	182.572	152.203	7.24985	0.00531745	0.438628	II	5809917	5810342	-	426	msp-64	-	-	-	-	-	Major sperm protein 19/31/40/45/50/51/53/59/61/65/81/113/142 [Source:UniProtKB/Swiss-Prot;Acc:P53017]	-	-
WBGene00007082	76.6969	0	153.394	Inf	Inf	0.00553514	0.45449	V	14146499	14148784	+	1770	acs-10	GO:0003824;GO:0016405;	-	-	-	-	Fatty Acid CoA Synthetase family [Source:UniProtKB/TrEMBL;Acc:O02200]	179913	O02200
WBGene00016447	110.592	3.59858	217.586	60.4643	5.91801	0.00561593	0.459019	III	4868333	4868769	-	437	msd-4	GO:0031143;GO:0044297;	-	-	-	-	Major Sperm protein Domain containing [Source:UniProtKB/TrEMBL;Acc:G5EEJ7]	175648	G5EEJ7
WBGene00008476	903.439	296.283	1510.59	5.09848	2.35007	0.00571529	0.465017	I	12424555	12426850	-	1555	E03H4.8	GO:0005198;GO:0005198;GO:0005515;GO:0006886;GO:0006886;GO:0016192;GO:0016192;GO:0030117;GO:0030117;	-	-	-	-	-	184023	O17742
WBGene00007778	154.389	11.9953	296.784	24.7417	4.62887	0.00596612	0.482096	IV	12712765	12714771	+	1596	C27D8.2	-	-	-	-	-	-	178225	Q93289
WBGene00011172	75.4464	0	150.893	Inf	Inf	0.006006	0.482096	IV	10317558	10318293	-	690	R09E10.2	-	-	-	-	-	-	177919	Q21877
WBGene00021627	75.4464	0	150.893	Inf	Inf	0.006006	0.482096	V	4431791	4433185	-	1348	Y47D7A.15	-	-	-	-	-	-	260235	Q8WTL8
WBGene00013654	801.502	1347.07	255.934	0.189993	-2.39598	0.00606684	0.483445	IV	15951909	15954836	+	1311	Y105C5B.15	GO:0003993;GO:0003993;GO:0003993;GO:0016311;GO:0016787;GO:0016787;GO:0016787;GO:0046872;GO:0046872;GO:0046872;GO:0003993;GO:0003993;GO:0003993;GO:0016311;GO:0016787;GO:0016787;GO:0016787;GO:0046872;GO:0046872;GO:0046872;	K22390	-	-	-	Purple acid phosphatase [Source:UniProtKB/TrEMBL;Acc:A0A078BQP7]	178448	Q9U309
WBGene00007733	142.769	9.59622	275.942	28.7553	4.84575	0.00607682	0.483445	IV	12455097	12456175	+	978	smz-1	GO:0000785;GO:0000790;GO:0005515;GO:0007060;	-	-	-	-	Sperm Meiosis PDZ domain containing proteins [Source:UniProtKB/TrEMBL;Acc:Q18167]	178197	Q18167
WBGene00010221	2344.05	941.629	3746.48	3.97872	1.9923	0.0062021	0.490546	X	12169092	12171681	-	2131	F57G12.1	-	-	-	-	-	-	181381	-
WBGene00017755	362.445	77.9693	646.921	8.29713	3.05261	0.00622089	0.490546	III	6478961	6481226	+	986	zip-8	GO:0003700;GO:0006355;	-	-	-	-	bZIP transcription factor 8 [Source:UniProtKB/Swiss-Prot;Acc:P46505]	-	-
WBGene00000942	2349.5	950.026	3748.98	3.94618	1.98046	0.00648335	0.509	IV	7085216	7094364	-	3989	deb-1	GO:0003779;GO:0003779;GO:0003779;GO:0005198;GO:0005198;GO:0005200;GO:0005515;GO:0005515;GO:0005737;GO:0005856;GO:0005886;GO:0005912;GO:0005925;GO:0007010;GO:0007155;GO:0007155;GO:0007155;GO:0015629;GO:0015629;GO:0016020;GO:0030054;GO:0051015;GO:0051015;GO:0055120;GO:0055120;GO:0060279;GO:0097433;GO:0003779;GO:0007155;GO:0051015;GO:0003779;GO:0005198;GO:0007155;GO:0015629;GO:0051015;GO:0003779;GO:…	K05700	-	-	-	Vinculin [Source:UniProtKB/Swiss-Prot;Acc:P19826]	177482	P19826
WBGene00003448	73.779	0	147.558	Inf	Inf	0.00669908	0.52364	IV	5055593	5056049	-	457	msp-55	-	-	-	-	-	Major sperm protein 55/57 [Source:UniProtKB/Swiss- Prot;Acc:Q17856]	177272	Q17856
WBGene00016274	750.582	1261.9	239.261	0.189603	-2.39894	0.00678427	0.527993	II	7290373	7291882	+	1047	C30G12.2	GO:0055114;	-	-	-	-	-	174195	-
WBGene00016457	1481.29	564.977	2397.61	4.24373	2.08533	0.00696975	0.54008	I	10823363	10828454	+	4367	C35E7.5	GO:0006914;GO:0006914;GO:0006914;GO:0006914;GO:0006914;GO:0006914;	-	-	-	-	-	172989	O61771
WBGene00000663	72.9454	0	145.891	Inf	Inf	0.00707613	0.54596	III	41061	42021	+	961	col-88	GO:0016020;GO:0016021;GO:0042302;GO:0042302;GO:0016020;GO:0016021;GO:0042302;GO:0042302;	-	-	-	-	COLlagen [Source:UniProtKB/TrEMBL;Acc:O44904]	175170	O44904
WBGene00003495	5666.96	2504.61	8829.31	3.52522	1.81771	0.00744385	0.571866	X	6408470	6410359	-	1598	mup-2	GO:0005523;GO:0005861;GO:0005861;GO:0005861;GO:0005861;GO:0006936;GO:0006937;GO:0006937;GO:0006937;GO:0007413;GO:0007526;GO:0030728;GO:0045214;GO:0045214;GO:0048598;GO:0005523;GO:0005861;GO:0005861;GO:0005861;GO:0005861;GO:0006936;GO:0006937;GO:0006937;GO:0006937;GO:0007413;GO:0007526;GO:0030728;GO:0045214;GO:0045214;GO:0048598;	K12046	-	-	-	Troponin T [Source:UniProtKB/Swiss- Prot;Acc:Q27371]	180914	Q27371
WBGene00019430	131.749	8.39669	255.1	30.3811	4.9251	0.00748935	0.572903	I	6468113	6469392	+	1104	K06A5.2	GO:0016020;GO:0016021;	-	-	-	-	-	259316	O44551
WBGene00000687	167.626	16.7934	318.459	18.9633	4.24514	0.00755382	0.575376	IV	7150663	7152501	-	1089	col-113	GO:0016020;GO:0016021;GO:0042302;GO:0042302;GO:0016020;GO:0016021;GO:0042302;GO:0042302;	-	-	-	-	COLlagen [Source:UniProtKB/TrEMBL;Acc:M1ZJS7]	177487	M1ZJS7
WBGene00021703	71.6949	0	143.39	Inf	Inf	0.00768333	0.582761	III	2082819	2088248	+	2186	cpt-3	GO:0004095;GO:0005739;GO:0006631;GO:0009437;GO:0016020;GO:0016021;GO:0016740;GO:0016746;GO:0016746;GO:0016746;	-	-	-	-	Carnitine Palmitoyl Transferase [Source:UniProtKB/TrEMBL;Acc:Q9N3N3]	190055	Q9N3N3
WBGene00016913	2900.01	1230.72	4569.3	3.71272	1.89248	0.00779829	0.588985	X	7143918	7151235	-	5967	lam-2	-	K05635	-	-	-	Laminin-like protein lam-2 [Source:UniProtKB/Swiss-Prot;Acc:Q18823]	180980	Q18823
WBGene00015929	71.2781	0	142.556	Inf	Inf	0.0078975	0.593971	IV	6793912	6795629	-	1225	C17H12.3	GO:0004725;GO:0004725;GO:0006470;GO:0006470;GO:0016311;GO:0016311;GO:0016791;GO:0016791;GO:0035335;GO:0004725;GO:0004725;GO:0006470;GO:0006470;GO:0016311;GO:0016311;GO:0016791;GO:0016791;GO:0035335;	-	-	-	-	Tyrosine-protein phosphatase [Source:UniProtKB/TrEMBL;Acc:O45085]	177443	-
WBGene00006927	43212.7	66335.1	20090.4	0.302863	-1.72326	0.007937	0.594445	X	3567355	3572549	-	4924	vit-3	GO:0005319;GO:0005319;GO:0005319;GO:0005576;GO:0006869;GO:0006869;GO:0045735;	-	-	-	-	Vitellogenin-3 [Source:UniProtKB/Swiss- Prot;Acc:Q9N4J2]	24104675	-
WBGene00019406	70.8612	0	141.722	Inf	Inf	0.00811784	0.604036	II	5794495	5796185	+	1352	acdh-8	GO:0003995;GO:0003995;GO:0005739;GO:0006635;GO:0016491;GO:0016627;GO:0016627;GO:0050660;GO:0050660;GO:0050660;GO:0051793;GO:0055114;GO:0055114;GO:0055114;GO:0070991;	K00249	EC:1.3.8.7	-	-	Acyl CoA DeHydrogenase [Source:UniProtKB/TrEMBL;Acc:Q21243]	173979	Q21243
WBGene00012980	1055.18	383.849	1726.51	4.4979	2.16925	0.00814197	0.604036	II	14178814	14189917	+	2605	efhd-1	GO:0005509;GO:0005509;GO:0005509;GO:0046872;GO:0005509;GO:0005509;GO:0005509;GO:0046872;GO:0005509;GO:0005509;GO:0005509;GO:0046872;GO:0005509;GO:0005509;GO:0005509;GO:0046872;	-	-	-	-	EF HanD calcium binding protein [Source:UniProtKB/TrEMBL;Acc:Q8I0Z7]	175073	Q9U2A6
WBGene00001725	178.596	20.392	336.799	16.5163	4.04582	0.00818418	0.604036	I	572177	575120	-	1676	grl-16	-	-	-	-	-	GRound-Like (Grd related) [Source:UniProtKB/TrEMBL;Acc:V6CM29]	171649	Q9N2Z3
WBGene00000781	2326.53	971.617	3681.45	3.78899	1.92181	0.00820004	0.604036	V	11975515	11976756	+	1114	cpr-1	GO:0006508;GO:0008234;	-	-	-	-	Gut-specific cysteine proteinase [Source:UniProtKB/Swiss-Prot;Acc:P25807]	-	-
WBGene00020886	1056.65	1727.32	385.985	0.223459	-2.16192	0.00830596	0.609331	X	6596425	6597121	-	575	ttr-6	GO:0005576;GO:0005634;GO:0009986;GO:0009986;	-	-	-	-	TransThyretin-Related family domain [Source:UniProtKB/TrEMBL;Acc:O17345]	189028	O17345
WBGene00022642	3665.8	5730.14	1601.46	0.279481	-1.83918	0.00837666	0.612009	V	385713	388090	+	1645	lipl-5	GO:0005576;GO:0005764;GO:0006629;GO:0006629;GO:0006629;GO:0016042;GO:0016787;GO:0016788;GO:0016788;GO:0019433;GO:0043202;GO:0050829;GO:0055088;GO:0006629;GO:0016788;GO:0005576;GO:0005764;GO:0006629;GO:0006629;GO:0006629;GO:0016042;GO:0016787;GO:0016788;GO:0016788;GO:0019433;GO:0043202;GO:0050829;GO:0055088;GO:0006629;GO:0016788;	K01052	EC:3.1.1.13	-	-	Lipase [Source:UniProtKB/TrEMBL;Acc:O61866]	178563	O61866
WBGene00008301	122.812	7.19717	238.427	33.1279	5.04998	0.00847445	0.61516	V	12441806	12443835	-	1315	pals-39	-	-	-	-	-	Protein containing ALS2cr12 (ALS2CR12) signature [Source:UniProtKB/TrEMBL;Acc:B6EU64]	183784	B6EU64
WBGene00012444	397.234	98.3613	696.107	7.07705	2.82315	0.00848852	0.61516	X	15343154	15344146	+	891	Y15E3A.5	-	-	-	-	-	-	181624	Q8MPS4
WBGene00002265	5804.47	2624.57	8984.37	3.42318	1.77534	0.00879203	0.631353	II	10009608	10016183	-	4323	lec-2	GO:0005886;GO:0016936;GO:0030246;GO:0030246;GO:0045121;GO:0005886;GO:0016936;GO:0030246;GO:0030246;GO:0030246;GO:0005886;GO:0016936;GO:0030246;GO:0030246;GO:0045121;GO:0005886;GO:0016936;GO:0030246;GO:0030246;GO:0030246;	-	-	-	-	Galectin [Source:UniProtKB/TrEMBL;Acc:Q20684]	174560	-
WBGene00008590	83.1323	1.19953	165.065	137.608	7.10442	0.00881713	0.631353	V	14460624	14461132	+	509	F08H9.2	-	-	-	-	-	-	179950	Q19225
WBGene00011173	69.6107	0	139.221	Inf	Inf	0.00881778	0.631353	IV	10310772	10313670	-	2193	acs-18	GO:0001676;GO:0003824;GO:0004467;GO:0005783;GO:0016020;	K01897	EC:6.2.1.3	-	-	Fatty Acid CoA Synthetase family [Source:UniProtKB/TrEMBL;Acc:Q21872]	177918	Q21872
WBGene00022194	124.721	241.105	8.33662	0.0345767	-4.85406	0.00903403	0.643821	III	2618963	2619375	+	351	Y71H2B.4	-	-	-	-	-	-	175381	Q9N4F0
WBGene00007987	69.1939	0	138.388	Inf	Inf	0.00906471	0.643821	IV	12743039	12744813	-	1387	C36H8.1	GO:0005856;GO:0016020;GO:0016021;	-	-	-	-	Major sperm protein [Source:UniProtKB/TrEMBL;Acc:Q18503]	178230	Q18503
WBGene00019593	462.899	127.15	798.648	6.28115	2.65103	0.00909981	0.643821	II	2287030	2290226	-	2499	K09F6.10	-	-	-	-	-	-	173586	Q8MXJ4
WBGene00007131	222.057	34.7863	409.328	11.7669	3.55667	0.00915508	0.644067	III	4376503	4379200	+	1663	pals-26	-	-	-	-	-	Protein containing ALS2cr12 (ALS2CR12) signature [Source:UniProtKB/TrEMBL;Acc:Q17466]	181902	Q17466
WBGene00012544	2192.17	3460.64	923.697	0.266915	-1.90555	0.00917526	0.644067	III	12820141	12825651	+	1872	Y37D8A.2	GO:0004620;GO:0004620;GO:0004620;GO:0005576;GO:0005764;GO:0006629;GO:0009395;GO:0016042;GO:0016787;	-	-	-	-	Putative phospholipase B-like 1 [Source:UniProtKB/Swiss-Prot;Acc:Q9XWV2]	176698	Q9XWV2
WBGene00003434	107.857	4.79811	210.916	43.9582	5.45806	0.00924963	0.646752	IV	10143312	10143775	-	464	msp-38	-	-	-	-	-	Major sperm protein 38 [Source:UniProtKB/Swiss- Prot;Acc:P53020]	177887	P53020
WBGene00018731	550.868	165.535	936.202	5.65562	2.49969	0.00935073	0.649321	X	8718567	8718905	-	339	F53A9.8	GO:0050830;GO:0050830;	-	-	-	-	-	181118	Q20693
WBGene00009308	165.725	17.9929	313.457	17.4211	4.12277	0.00935892	0.649321	II	13151459	13153399	-	1231	F32A11.3	-	-	-	-	-	-	174957	O62197
WBGene00009773	472.984	133.148	812.82	6.10466	2.60991	0.00964386	0.666506	V	9791567	9793234	+	1270	lipl-2	GO:0006629;GO:0006629;GO:0016042;GO:0016787;GO:0016788;GO:0016788;	-	-	-	-	Lipase [Source:UniProtKB/TrEMBL;Acc:Q20449]	185840	Q20449
WBGene00000740	264.868	50.3802	479.355	9.51477	3.25017	0.00971301	0.668703	X	6323297	6324539	+	1086	col-167	GO:0016020;GO:0016021;GO:0042302;GO:0042302;GO:0016020;GO:0016021;GO:0042302;GO:0042302;	-	-	-	-	COLlagen [Source:UniProtKB/TrEMBL;Acc:Q22379]	180907	Q22379
WBGene00000601	99.3377	3.59858	195.077	54.2093	5.76047	0.009808	0.672656	V	10423907	10425092	-	1084	col-12	GO:0042302;GO:0042302;	-	-	-	-	Cuticle collagen 12 [Source:UniProtKB/Swiss- Prot;Acc:P20630]	179453	P20630
WBGene00022090	125.079	8.39669	241.762	28.7925	4.84762	0.00985891	0.673567	IV	2488820	2494135	+	4119	Y69A2AR.19	GO:0004725;GO:0004725;GO:0006470;GO:0006470;GO:0016020;GO:0016021;GO:0016311;GO:0016311;GO:0016791;GO:0016791;GO:0035335;GO:0004725;GO:0004725;GO:0006470;GO:0006470;GO:0016020;GO:0016021;GO:0016311;GO:0016311;GO:0016791;GO:0016791;GO:0035335;	-	-	-	-	-	177036	Q95XJ2
WBGene00022550	98.9209	3.59858	194.243	53.9777	5.75429	0.0100139	0.681554	V	8726516	8728894	+	1614	droe-8	-	-	-	-	-	Dietary restriction over expressed [Source:UniProtKB/TrEMBL;Acc:A0A0K3AT53]	191105	O01626
WBGene00022754	67.5266	0	135.053	Inf	Inf	0.0101262	0.686584	I	6097494	6097837	-	344	nspd-1	-	-	-	-	-	Nematode Specific Peptide family, group D [Source:UniProtKB/TrEMBL;Acc:O44902]	172292	O44902
WBGene00011011	3638.23	5644.98	1631.48	0.289014	-1.79079	0.0101865	0.688069	X	13288917	13290631	-	1521	R04D3.3	-	-	-	-	-	-	181453	Q21713
WBGene00009926	518.376	154.739	882.014	5.70001	2.51096	0.0102822	0.691784	IV	14091254	14096617	+	2557	noah-2	GO:0016020;GO:0016021;GO:0018996;	-	-	-	-	NOmpA Homolog (Drosophila nompA: no mechanoreceptor potential A) [Source:UniProtKB/TrEMBL;Acc:Q9XUE5]	178365	Q9XUE5
WBGene00000681	217.472	34.7863	400.158	11.5033	3.52398	0.0103188	0.691784	IV	1548721	1549714	+	938	col-107	GO:0016020;GO:0016021;GO:0042302;GO:0042302;	-	-	-	-	COLlagen [Source:UniProtKB/TrEMBL;Acc:Q86S35]	176961	Q86S35
WBGene00021969	67.1098	0	134.22	Inf	Inf	0.0104111	0.693303	II	1281974	1285614	-	2787	Y57G7A.6	GO:0016020;GO:0016021;	-	-	-	-	-	173506	O76623
WBGene00003431	89.9845	2.39906	177.57	74.0166	6.20978	0.0104189	0.693303	II	4892270	4892728	-	459	msp-33	-	-	-	-	-	Major sperm protein 33 [Source:UniProtKB/Swiss- Prot;Acc:P53019]	173844	P53019
WBGene00021872	3250.94	5048.81	1453.07	0.287805	-1.79684	0.0105828	0.701603	IV	2854339	2855456	+	958	clec-85	GO:0030246;GO:0030246;GO:0030246;GO:0030246;	-	-	-	-	C-type LECtin [Source:UniProtKB/TrEMBL;Acc:U4PAM5]	177068	-
WBGene00017998	165.074	19.1924	310.956	16.202	4.0181	0.011008	0.727099	IV	7714164	7718009	-	2247	F33D4.6	-	-	-	-	-	-	177552	O44189
WBGene00018958	333.45	79.1688	587.731	7.42377	2.89215	0.0111497	0.733748	I	171340	175989	+	1792	F56C11.6	GO:0016787;GO:0052689;GO:0016787;GO:0052689;	-	-	-	-	Carboxylic ester hydrolase [Source:UniProtKB/TrEMBL;Acc:H2L069]	171610	Q86S38
WBGene00006863	1003.31	382.649	1623.97	4.24402	2.08543	0.0115106	0.752632	X	3537641	3540940	+	1609	gyg-1	GO:0005737;GO:0005737;GO:0005978;GO:0005978;GO:0008466;GO:0008466;GO:0016740;GO:0016757;GO:0016757;GO:0046872;GO:0055120;GO:0102751;GO:0005737;GO:0005737;GO:0005978;GO:0005978;GO:0008466;GO:0008466;GO:0016740;GO:0016757;GO:0016757;GO:0046872;GO:0055120;GO:0102751;GO:0005737;GO:0005737;GO:0005978;GO:0005978;GO:0008466;GO:0008466;GO:0016740;GO:0016757;GO:0016757;GO:0046872;GO:0055120;GO:0102751;	-	-	-	-	Glycogenin-1 [Source:UniProtKB/Swiss- Prot;Acc:H2KYQ5]	-	-
WBGene00002348	926.962	346.663	1507.26	4.34791	2.12032	0.0115207	0.752632	I	7258915	7267117	-	6548	myo-1	GO:0003774;GO:0005524;GO:0016459;GO:0051015;GO:0003774;GO:0005524;GO:0016459;GO:0051015;	-	-	-	-	Myosin-1 [Source:UniProtKB/Swiss-Prot;Acc:P02567]	-	-
WBGene00018395	4546.54	6987.25	2105.83	0.301382	-1.73034	0.0116381	0.757534	II	7372594	7374172	-	1343	mtch-1	GO:0016020;GO:0016021;	K17885	-	-	-	MiTochondrial Carrier Homolog [Source:UniProtKB/TrEMBL;Acc:Q8I7N5]	174207	-
WBGene00005016	162.99	19.1924	306.787	15.9848	3.99863	0.0117784	0.763886	II	11336693	11337837	-	1044	sqt-1	GO:0005581;GO:0040002;GO:0042302;GO:0042302;GO:0042302;GO:0042329;GO:0042338;GO:0005581;GO:0040002;GO:0042302;GO:0042302;GO:0042302;GO:0042329;GO:0042338;GO:0005581;GO:0040002;GO:0042302;GO:0042302;GO:0042302;GO:0042329;GO:0042338;	-	-	-	-	Cuticle collagen sqt-1 [Source:UniProtKB/Swiss- Prot;Acc:P12114]	174731	-
WBGene00003452	87.4835	2.39906	172.568	71.9316	6.16855	0.0119111	0.768595	IV	5312693	5313149	-	457	msp-59	-	-	-	-	-	Major sperm protein 19/31/40/45/50/51/53/59/61/65/81/113/142 [Source:UniProtKB/Swiss-Prot;Acc:P53017]	-	-
WBGene00010136	65.0256	0	130.051	Inf	Inf	0.011965	0.768595	I	8869709	8871698	+	1000	F55H12.5	GO:0004725;GO:0004725;GO:0006470;GO:0006470;GO:0035335;	-	-	-	-	-	172700	Q8I4I0
WBGene00044070	280.92	59.9764	501.864	8.3677	3.06483	0.0119798	0.768595	I	10590678	10593972	+	1791	set-18	GO:0005515;GO:0005634;GO:0005783;GO:0018024;GO:0030017;GO:0034968;GO:0055120;GO:0005515;GO:0005634;GO:0005783;GO:0018024;GO:0030017;GO:0034968;GO:0055120;	-	-	-	-	SET (Trithorax/polycomb) domain containing [Source:UniProtKB/TrEMBL;Acc:P91821]	172949	Q8I4F7
WBGene00018134	77.7135	1.19953	154.227	128.573	7.00645	0.0120987	0.772776	III	6713583	6718022	+	3601	F37A4.4	GO:0005515;	-	-	-	-	Ankyrin repeat-containing protein F37A4.4 [Source:UniProtKB/Swiss-Prot;Acc:P41882]	175945	P41882
WBGene00016063	204.184	32.3872	375.981	11.6089	3.53716	0.0121313	0.772776	I	4109407	4112385	+	1827	delm-2	GO:0005272;GO:0005272;GO:0005272;GO:0005887;GO:0006811;GO:0006814;GO:0006814;GO:0006814;GO:0015280;GO:0016020;GO:0016020;GO:0016020;GO:0016021;GO:0035725;	K03440	-	-	-	DEgenerin Linked to Mechanosensation [Source:UniProtKB/TrEMBL;Acc:P91103]	182851	P91103
WBGene00000647	228.391	40.7839	415.997	10.2	3.3505	0.0121745	0.772779	II	3500077	3502449	-	1191	col-71	GO:0005201;GO:0005615;GO:0016020;GO:0016021;GO:0030198;GO:0031012;GO:0042302;GO:0042302;	-	-	-	-	COLlagen [Source:UniProtKB/TrEMBL;Acc:Q9N4U2]	173695	Q9N4U2
WBGene00021463	144.334	14.3943	274.275	19.0544	4.25205	0.0123147	0.777642	I	2342216	2350468	+	2921	zeel-1	GO:0016020;GO:0016021;GO:0031462;	-	-	-	-	-	189770	Q95XQ4
WBGene00000722	181.412	25.1901	337.633	13.4034	3.74453	0.012338	0.777642	V	10291697	10292869	-	1048	col-149	GO:0016020;GO:0016021;GO:0042302;GO:0042302;	-	-	-	-	COLlagen [Source:UniProtKB/TrEMBL;Acc:Q17417]	179431	Q17417
WBGene00007448	64.1919	0	128.384	Inf	Inf	0.012652	0.791853	IV	11162768	11164622	-	1219	C08F8.6	GO:0000166;GO:0004672;GO:0004672;GO:0004674;GO:0004674;GO:0005524;GO:0005524;GO:0005524;GO:0005634;GO:0005737;GO:0006468;GO:0006468;GO:0016301;GO:0016310;GO:0018105;	-	-	-	-	-	182416	Q17825
WBGene00018563	64.1919	0	128.384	Inf	Inf	0.012652	0.791853	III	6293247	6296022	-	1996	F47D12.7	GO:0005515;	-	-	-	-	Kelch repeat and BTB domain-containing protein F47D12.7 [Source:UniProtKB/Swiss-Prot;Acc:Q09563]	175891	Q09563
WBGene00001577	533.077	169.133	897.02	5.30362	2.40698	0.0128188	0.7995	IV	11745640	11748640	+	1966	gem-4	GO:0005544;GO:0005886;GO:0071277;GO:0005544;GO:0005886;GO:0071277;	-	-	-	-	Gon-2 Extragenic Modifier [Source:UniProtKB/TrEMBL;Acc:Q22422]	178108	Q22422
WBGene00000988	1268.67	2018.8	518.537	0.256854	-1.96098	0.0128687	0.799825	X	1486473	1489326	+	1046	dhs-25	GO:0006633;GO:0016491;GO:0016491;GO:0016491;GO:0016616;GO:0048038;GO:0055114;GO:0055114;GO:0055114;	K13370	-	-	-	DeHydrogenases, Short chain [Source:UniProtKB/TrEMBL;Acc:Q19246]	180486	Q19246
WBGene00000717	646.584	221.913	1071.26	4.82737	2.27124	0.0130418	0.807782	V	9159642	9160642	-	953	col-144	GO:0042302;GO:0042302;	-	-	-	-	COLlagen [Source:UniProtKB/TrEMBL;Acc:Q17458]	179296	-
WBGene00012398	99.5206	4.79811	194.243	40.4833	5.33925	0.0137082	0.846124	V	15712248	15715644	-	1599	Y6E2A.4	-	-	-	-	-	-	189374	-
WBGene00010155	62.9414	0	125.883	Inf	Inf	0.0137597	0.846385	III	4468878	4470808	+	1378	F56F3.4	GO:0005515;GO:0008270;GO:0008270;GO:0046872;	-	-	-	-	-	186395	Q20899
WBGene00010492	4945.55	7531.83	2359.26	0.313239	-1.67467	0.0140045	0.858495	X	13927036	13929634	-	2365	meg-1	GO:0000003;GO:0005515;GO:0032504;GO:0036093;GO:0043186;GO:1903864;	-	-	-	-	-	181502	Q21126
WBGene00012113	919.672	356.26	1483.08	4.16293	2.0576	0.0141724	0.865822	I	8133891	8135051	+	1082	T28B8.1	-	-	-	-	-	-	172599	P91833
WBGene00013007	101.879	197.922	5.83563	0.0294845	-5.0839	0.0143083	0.871151	II	13585705	13589033	+	1228	Y48E1B.8	GO:0016020;GO:0016021;	-	-	-	-	-	175002	O45951
WBGene00008063	62.1078	0	124.216	Inf	Inf	0.0145534	0.877122	I	9526540	9527441	-	797	C41G7.6	-	-	-	-	-	-	172787	Q93370
WBGene00009185	62.1078	0	124.216	Inf	Inf	0.0145534	0.877122	IV	9589795	9592529	-	1838	F27C8.5	GO:0005515;	-	-	-	-	-	177792	Q19838
WBGene00015051	62.1078	0	124.216	Inf	Inf	0.0145534	0.877122	IV	8164590	8166050	-	1076	B0218.7	-	-	-	-	-	-	177614	Q17451
WBGene00004910	294.472	69.5726	519.371	7.46517	2.90017	0.0148566	0.892392	V	11305070	11308446	-	2123	snf-11	GO:0005332;GO:0005332;GO:0005886;GO:0015293;GO:0015812;GO:0016020;GO:0016021;GO:0016021;GO:0016021;GO:0035725;GO:0042165;GO:0043005;GO:0043005;GO:0043025;	K05034	-	-	-	Transporter [Source:UniProtKB/TrEMBL;Acc:G5EF43]	191770	G5EF43
WBGene00009156	203.3	34.7863	371.813	10.6885	3.41799	0.0149589	0.895532	IV	17276956	17277748	+	540	clec-196	GO:0030246;GO:0030246;GO:0030246;	-	-	-	-	C-type LECtin [Source:UniProtKB/TrEMBL;Acc:F5GUE2]	178506	Q9XVT9
WBGene00000735	155.07	19.1924	290.948	15.1595	3.92215	0.0152389	0.909255	V	13441967	13443402	+	907	col-162	GO:0016020;GO:0016021;GO:0042302;GO:0042302;	-	-	-	-	COLlagen [Source:UniProtKB/TrEMBL;Acc:Q9U2P5]	179825	Q9U2P5
WBGene00017975	61.2741	0	122.548	Inf	Inf	0.0153944	0.915482	I	2700420	2702158	+	1360	F32B5.1	GO:0000166;GO:0003824;GO:0003824;GO:0004054;GO:0004111;GO:0004111;GO:0005524;GO:0016301;GO:0016301;GO:0016301;GO:0016301;GO:0016310;GO:0016740;GO:0016772;GO:0016772;GO:0046314;GO:0046314;	K00934	EC:2.7.3.3	-	-	-	171831	O01854
WBGene00011063	11080.2	16650.6	5509.67	0.330898	-1.59554	0.0155464	0.921458	I	7244937	7246295	+	1044	cpg-3	-	-	-	-	-	Chondroitin proteoglycan 3 [Source:UniProtKB/Swiss-Prot;Acc:Q21771]	172465	Q21771
WBGene00004236	169.557	23.9906	315.124	13.1353	3.71538	0.0157045	0.927757	V	18919296	18931379	-	2697	ptr-22	GO:0005886;GO:0006897;GO:0016020;GO:0016020;GO:0016021;GO:0016021;GO:0016021;GO:0018996;GO:0018996;GO:0030659;GO:0045138;GO:0005886;GO:0006897;GO:0016020;GO:0016020;GO:0016021;GO:0016021;GO:0016021;GO:0018996;GO:0018996;GO:0030659;GO:0045138;	-	-	-	-	PaTched Related family [Source:UniProtKB/TrEMBL;Acc:H1UBK6]	191753	H1UBK7
WBGene00020343	375.406	105.558	645.254	6.11277	2.61183	0.0158799	0.935033	V	1969528	1974514	+	2099	acs-3	GO:0001676;GO:0003824;GO:0004467;GO:0005783;GO:0016020;	K01897	EC:6.2.1.3	-	-	Fatty Acid CoA Synthetase family [Source:UniProtKB/TrEMBL;Acc:O44560]	178677	O44560
WBGene00017263	1338.95	2105.17	572.725	0.272057	-1.87802	0.016	0.936919	V	5418044	5420067	-	1357	F08F3.6	GO:0005515;	-	-	-	-	-	178925	Q22946
WBGene00009948	96.186	4.79811	187.574	39.0933	5.28885	0.0160558	0.936919	II	10026595	10027966	-	1148	F52H3.6	GO:0004722;GO:0004722;GO:0005634;GO:0005737;GO:0006470;GO:0016787;GO:0016787;GO:0016787;GO:0106306;GO:0106307;	K06269	EC:3.1.3.16	-	-	Serine/threonine-protein phosphatase [Source:UniProtKB/TrEMBL;Acc:Q27501]	174561	Q27501
WBGene00000727	190.246	31.1877	349.304	11.2001	3.48543	0.0160996	0.936919	V	11385360	11386529	+	1103	col-154	GO:0016020;GO:0016021;GO:0042302;GO:0042302;	-	-	-	-	COLlagen [Source:UniProtKB/TrEMBL;Acc:Q20805]	186300	Q20805
WBGene00006794	733.231	273.492	1192.97	4.36199	2.12499	0.0161213	0.936919	V	1475086	1479581	+	722	unc-60	GO:0003779;GO:0015629;GO:0030042;	K05765	-	-	-	Actin-depolymerizing factor 2, isoform c [Source:UniProtKB/Swiss-Prot;Acc:Q07749]	178640	Q07749
WBGene00011918	60.4405	0	120.881	Inf	Inf	0.0162857	0.939959	I	7955977	7958505	-	2023	T22C1.8	GO:0004725;GO:0004725;GO:0006470;GO:0006470;GO:0016311;GO:0016311;GO:0016791;GO:0016791;GO:0035335;GO:0004725;GO:0004725;GO:0006470;GO:0006470;GO:0016311;GO:0016311;GO:0016791;GO:0016791;GO:0035335;	-	-	-	-	Tyrosine-protein phosphatase [Source:UniProtKB/TrEMBL;Acc:Q22668]	172571	Q22668
WBGene00022621	60.4405	0	120.881	Inf	Inf	0.0162857	0.939959	IV	7110457	7111403	-	738	ZC477.7	-	-	-	-	-	-	191182	Q23346
WBGene00001006	1813.21	814.479	2811.94	3.45244	1.78762	0.0164273	0.939959	X	5479700	5484941	+	4045	dlg-1	GO:0005515;GO:0005515;GO:0005515;	K12076	-	-	-	Disks large homolog 1 [Source:UniProtKB/Swiss- Prot;Acc:G5ECY0]	180819	G5ECY0
WBGene00016520	410.48	122.352	698.608	5.70983	2.51345	0.0165329	0.939959	III	2233888	2236987	+	1304	C39B5.2	GO:0005515;GO:0005515;	-	-	-	-	-	175348	Q9N5W7
WBGene00011689	601.28	990.81	211.75	0.213714	-2.22625	0.0166034	0.939959	V	16027449	16031713	-	2201	T10C6.7	GO:0005515;	-	-	-	-	-	188376	O45769
WBGene00011571	1622.83	2526.2	719.45	0.284795	-1.81201	0.0166083	0.939959	V	9951233	9952182	+	669	ttr-46	GO:0005576;GO:0009986;GO:0009986;	-	-	-	-	Transthyretin-like protein 46 [Source:UniProtKB/Swiss-Prot;Acc:Q22285]	179384	Q22285
WBGene00044177	81.231	2.39906	160.063	66.7192	6.06003	0.0166713	0.939959	V	14942137	14945704	-	1043	C30G7.3	-	-	-	-	-	-	3565170	Q564Y3
WBGene00009470	60.0236	0	120.047	Inf	Inf	0.0167512	0.939959	V	16516472	16517719	-	1068	F36D3.4	GO:0005856;	-	-	-	-	Major sperm protein [Source:UniProtKB/TrEMBL;Acc:O45462]	180107	O45462
WBGene00015094	60.0236	0	120.047	Inf	Inf	0.0167512	0.939959	I	5255447	5256945	-	617	B0261.6	-	-	-	-	-	-	172166	O01440
WBGene00016512	60.0236	0	120.047	Inf	Inf	0.0167512	0.939959	V	1495634	1497985	+	1130	C38C3.3	-	-	-	-	-	-	178642	A5A8Q7
WBGene00017112	60.0236	0	120.047	Inf	Inf	0.0167512	0.939959	IV	4977201	4978084	+	797	E03H12.5	-	-	-	-	-	-	177262	O02124
WBGene00016670	59.6068	0	119.214	Inf	Inf	0.0172304	0.960825	IV	2464456	2465401	+	452	ilys-3	GO:0003796;	-	-	-	-	Invertebrate-type lysozyme 3 [Source:UniProtKB/Swiss-Prot;Acc:O76357]	177033	O76357
WBGene00019086	59.6068	0	119.214	Inf	Inf	0.0172304	0.960825	II	5005081	5008068	+	2401	F59A6.4	GO:0004672;GO:0004672;GO:0004674;GO:0005524;GO:0005524;GO:0005634;GO:0005737;GO:0006468;GO:0006468;GO:0018105;	-	-	-	-	-	173865	Q21026
WBGene00006331	2334.27	1087.97	3580.58	3.29106	1.71855	0.0173694	0.964447	III	4276266	4280217	-	2619	sup-26	GO:0003676;GO:0003676;GO:0003723;GO:0003723;GO:0003730;GO:0003730;GO:0005515;GO:0005634;GO:0005737;GO:0005737;GO:0005829;GO:0008143;GO:0008266;GO:0017148;GO:1990904;GO:0003676;GO:0003676;GO:0003723;GO:0003723;GO:0003730;GO:0003730;GO:0005515;GO:0005634;GO:0005737;GO:0005737;GO:0005829;GO:0008143;GO:0008266;GO:0017148;GO:1990904;GO:0003676;GO:0003676;GO:0003723;GO:0003723;GO:0003730;GO:0003730;GO:…	-	-	-	-	SUPpressor [Source:UniProtKB/TrEMBL;Acc:D5MCQ8]	175551	D5MCR3
WBGene00012791	71.461	1.19953	141.722	118.149	6.88446	0.0174827	0.964447	IV	16775827	16785172	+	4773	Y43D4A.5	-	-	-	-	-	-	189854	H8ESG5
WBGene00010241	87.6664	3.59858	171.734	47.7228	5.57661	0.0176001	0.964447	IV	13189717	13192349	+	2024	F58D2.2	GO:0016020;GO:0016021;	-	-	-	-	-	178270	Q9XVM2
WBGene00002248	1196.94	509.799	1884.08	3.69572	1.88586	0.0176019	0.964447	I	10608466	10621433	+	9456	lam-3	GO:0005604;GO:0005604;GO:0007411;GO:0009887;GO:0009888;	K05637	-	-	-	LAMinin related. See also lmb; Laminin alpha chain [Source:UniProtKB/TrEMBL;Acc:G5ECE3]	172952	G5ECE3
WBGene00020869	400.09	680.132	120.047	0.176506	-2.50221	0.0176541	0.964447	V	3280379	3281169	+	665	T28A11.2	-	-	-	-	-	-	189009	-
WBGene00003466	59.19	0	118.38	Inf	Inf	0.0177238	0.964447	IV	9766745	9767187	-	443	msp-79	-	-	-	-	-	Major sperm protein 77/79 [Source:UniProtKB/Swiss- Prot;Acc:Q9TVW5]	-	-
WBGene00013700	94.1018	4.79811	183.406	38.2245	5.25643	0.0177264	0.964447	I	10112088	10114256	-	1874	Y106G6D.3	-	-	-	-	-	-	190916	Q9XX61
WBGene00015937	94.1018	4.79811	183.406	38.2245	5.25643	0.0177264	0.964447	IV	6795913	6798789	+	1935	C17H12.12	GO:0005515;	-	-	-	-	-	177444	O45084
WBGene00007875	1330.7	2081.18	580.228	0.278798	-1.84271	0.0180862	0.97797	IV	12940106	12941405	-	1208	dod-24	GO:0045087;GO:0050829;	-	-	-	-	Downstream Of DAF-16 (Regulated by DAF-16) [Source:UniProtKB/TrEMBL;Acc:Q9XUH3]	178245	Q9XUH3
WBGene00008789	1603.64	2487.82	719.45	0.289189	-1.78992	0.0180907	0.97797	V	14291910	14293712	-	1511	F14D7.2	-	-	-	-	-	-	179929	Q19452
WBGene00000602	153.586	20.392	286.78	14.0634	3.81387	0.0181389	0.97797	V	10420890	10421892	-	951	col-13	GO:0042302;	-	-	-	-	Cuticle collagen 13 [Source:UniProtKB/Swiss- Prot;Acc:P20631]	-	-
WBGene00009581	58.7731	0	117.546	Inf	Inf	0.0182318	0.980027	V	9715209	9716380	+	936	F40F9.3	GO:0005515;	-	-	-	-	-	185542	Q20234
WBGene00010555	1359.02	2121.96	596.068	0.280904	-1.83185	0.0183527	0.983575	X	14248053	14249846	+	1166	K04C1.5	GO:0004672;GO:0004672;GO:0004674;GO:0005524;GO:0005524;GO:0005634;GO:0005737;GO:0006468;GO:0006468;GO:0006897;GO:0016055;GO:0016301;GO:0016310;GO:0018105;GO:0032436;GO:0090263;	-	-	-	-	-	186980	Q21204
WBGene00016462	58.3563	0	116.713	Inf	Inf	0.0187548	0.999139	I	10810648	10812923	-	1506	C35E7.10	GO:0000166;GO:0004672;GO:0004672;GO:0004713;GO:0004713;GO:0004713;GO:0004715;GO:0004715;GO:0005102;GO:0005524;GO:0005524;GO:0005524;GO:0006468;GO:0006468;GO:0007169;GO:0016301;GO:0016310;GO:0016740;GO:0030154;GO:0031234;GO:0038083;GO:0042127;GO:0045087;GO:0000166;GO:0004672;GO:0004672;GO:0004713;GO:0004713;GO:0004713;GO:0004715;GO:0004715;GO:0005102;GO:0005524;GO:0005524;GO:0005524;GO:0006468;GO:…	-	-	-	-	Tyrosine-protein kinase [Source:UniProtKB/TrEMBL;Acc:H2KZ80]	172988	H2KZ80
WBGene00016680	58.3563	0	116.713	Inf	Inf	0.0187548	0.999139	III	5054603	5055857	-	1027	C45G9.9	-	-	-	-	-	-	175687	Q09507
WBGene00008375	386.61	657.341	115.879	0.176284	-2.50402	0.0188362	1	V	10784236	10785367	+	969	D1054.8	GO:0016491;GO:0016491;GO:0016491;GO:0055114;GO:0055114;	-	-	-	-	-	183917	Q18946
WBGene00018242	127.895	13.1948	242.596	18.3857	4.20051	0.0190109	1	III	179542	180140	+	471	F40G9.6	GO:0016020;GO:0016021;	-	-	-	-	-	185555	Q9TZ73
WBGene00017571	418.43	130.749	706.111	5.40053	2.4331	0.0192185	1	X	8571049	8575451	+	3706	jmjd-3.1	GO:0071557;GO:0071558;	K11447	EC:1.14.11.68	-	-	Lysine-specific demethylase jmjd-3.1 [Source:UniProtKB/Swiss-Prot;Acc:Q95QK3]	181111	Q95QK3
WBGene00016636	18933.4	28090.5	9776.35	0.34803	-1.52272	0.0193731	1	IV	1126790	1128848	+	719	perm-2	-	-	-	-	-	PERMeable eggshell [Source:UniProtKB/TrEMBL;Acc:O44145]	176933	O44145
WBGene00010966	377.754	112.756	642.753	5.70041	2.51107	0.0196804	1	MtDNA	11356	11691	+	336	nduo-3	GO:0008137;GO:0055114;	-	-	-	-	NADH-ubiquinone oxidoreductase chain 3 [Source:UniProtKB/Swiss-Prot;Acc:P24895]	-	-
WBGene00007132	101.971	7.19717	196.744	27.3363	4.77275	0.0208216	1	III	4381739	4384141	+	1399	pals-27	-	-	-	-	-	Protein containing ALS2cr12 (ALS2CR12) signature [Source:UniProtKB/TrEMBL;Acc:Q17469]	175567	Q17469
WBGene00010246	56.689	0	113.378	Inf	Inf	0.0210066	1	I	12032289	12033706	-	860	F58D5.7	-	-	-	-	-	-	173082	Q9NLC7
WBGene00011911	67.7095	1.19953	134.22	111.894	6.80598	0.021836	1	IV	11703185	11704016	-	669	T22B3.3	GO:0005856;	-	-	-	-	Major sperm protein [Source:UniProtKB/TrEMBL;Acc:Q22660]	188722	-
WBGene00194717	115.024	10.7957	219.253	20.3092	4.34406	0.0221375	1	II	3219687	3220774	-	567	ZC239.22	-	-	-	-	-	-	13184240	C8JQQ3
WBGene00011795	55.8553	0	111.711	Inf	Inf	0.0222353	1	V	14213552	14215100	-	1169	T16A9.5	GO:0016020;GO:0016021;GO:0016020;GO:0016021;	-	-	-	-	-	179924	-
WBGene00012689	55.8553	0	111.711	Inf	Inf	0.0222353	1	V	19014573	19020001	+	4291	Y39B6A.30	GO:0004725;GO:0004725;GO:0006470;GO:0006470;GO:0016020;GO:0016021;GO:0016311;GO:0016311;GO:0016791;GO:0016791;GO:0035335;	-	-	-	-	-	180248	Q8MYN1
WBGene00016924	55.8553	0	111.711	Inf	Inf	0.0222353	1	V	7523692	7524092	+	351	C54F6.6	-	-	-	-	-	-	34700616	-
WBGene00009028	75.8122	2.39906	149.225	62.2017	5.95888	0.0223487	1	V	16227127	16229893	-	1834	F21H7.2	-	-	-	-	-	-	180087	-
WBGene00011737	2467.25	1205.53	3728.97	3.09323	1.62911	0.0230214	1	IV	12034252	12037051	+	2445	sqst-1	GO:0000423;GO:0005080;GO:0005515;GO:0005515;GO:0005737;GO:0005776;GO:0007005;GO:0007032;GO:0008270;GO:0008270;GO:0016235;GO:0035973;GO:0044753;GO:0046872;GO:0070530;GO:0000423;GO:0005080;GO:0005515;GO:0005515;GO:0005737;GO:0005776;GO:0007005;GO:0007032;GO:0008270;GO:0008270;GO:0016235;GO:0035973;GO:0044753;GO:0046872;GO:0070530;GO:0000423;GO:0005080;GO:0005515;GO:0005737;GO:0005776;GO:0007005;GO:…	-	-	-	-	SeQueSTosome related [Source:UniProtKB/TrEMBL;Acc:F1LIM5]	178139	Q22436
WBGene00022679	251.508	61.1759	441.841	7.22246	2.85249	0.023519	1	IV	4515044	4517169	-	1929	ZK180.5	-	-	-	-	-	-	177218	H2L0H2
WBGene00016357	66.459	1.19953	131.719	109.809	6.77885	0.0235214	1	II	4834145	4834834	-	645	C33F10.11	GO:0016020;GO:0016021;	-	-	-	-	-	173833	H2KZ62
WBGene00004374	23456.3	34457.6	12454.9	0.361456	-1.46811	0.0235607	1	IV	5469961	5473174	+	2932	rme-2	GO:0005041;GO:0005509;GO:0005509;GO:0005515;GO:0005886;GO:0005886;GO:0005887;GO:0006897;GO:0009792;GO:0010008;GO:0016020;GO:0016021;GO:0030728;GO:0031410;GO:0048599;GO:0005041;GO:0005509;GO:0005509;GO:0005515;GO:0005886;GO:0005886;GO:0005887;GO:0006897;GO:0009792;GO:0010008;GO:0016020;GO:0016021;GO:0030728;GO:0031410;GO:0048599;GO:0005509;GO:0005509;GO:0005515;GO:0006897;GO:0016020;GO:0016021;GO:…	-	-	-	-	Receptor Mediated Endocytosis [Source:UniProtKB/TrEMBL;Acc:O44191]	177329	O44191
WBGene00015355	255.391	447.424	63.3583	0.141607	-2.82004	0.0236514	1	X	3670374	3672098	-	691	C02F12.5	GO:0003674;GO:0004867;GO:0004867;GO:0004867;GO:0005575;GO:0008150;GO:0010466;GO:0010951;GO:0030414;	-	-	-	-	BPTI/Kunitz inhibitor domain-containing protein C02F12.5 [Source:UniProtKB/Swiss-Prot;Acc:Q11101]	180656	Q11101
WBGene00006063	697.932	277.091	1118.77	4.03757	2.01349	0.0237143	1	X	7562831	7564805	+	1405	sto-1	GO:0005886;GO:0005886;GO:0005886;GO:0016020;GO:0016020;GO:0016020;GO:0016021;GO:0005886;GO:0005886;GO:0016020;GO:0016020;GO:0016020;GO:0016021;	K17286	-	-	-	Stomatin-1 [Source:UniProtKB/Swiss- Prot;Acc:Q19200]	181017	G8JY63
WBGene00019730	1216.36	546.985	1885.74	3.44752	1.78556	0.0237976	1	X	8748434	8750969	-	1991	asns-2	GO:0000166;GO:0004066;GO:0004066;GO:0004066;GO:0004066;GO:0005524;GO:0005829;GO:0006529;GO:0006529;GO:0006529;GO:0006529;GO:0006541;GO:0008652;GO:0016740;GO:0070981;GO:0004066;GO:0006529;GO:0004066;GO:0006529;	K01953	EC:6.3.5.4	-	-	Asparagine synthetase [Source:UniProtKB/TrEMBL;Acc:Q65ZI9]	181121	Q21463
WBGene00000465	43440.6	63674.5	23206.6	0.364457	-1.45618	0.0238594	1	III	4489359	4491392	+	1889	cpg-1	GO:0005576;GO:0008061;GO:0005576;GO:0008061;	-	-	-	-	Chondroitin proteoglycan 1 [Source:UniProtKB/Swiss-Prot;Acc:Q17802]	175586	Q17802
WBGene00000599	302.503	83.9669	521.038	6.20528	2.6335	0.0239634	1	V	9164297	9165307	-	961	col-10	GO:0042302;	-	-	-	-	Cuticle collagen 10 [Source:UniProtKB/Swiss- Prot;Acc:Q17460]	179298	-
WBGene00021369	992.705	430.63	1554.78	3.61047	1.85219	0.0240785	1	IV	3744048	3747655	+	1791	siah-1	GO:0005515;GO:0005515;GO:0005737;GO:0005737;GO:0006511;GO:0006511;GO:0006511;GO:0007275;GO:0007275;GO:0008270;GO:0008270;GO:0016567;GO:0016740;GO:0031624;GO:0042025;GO:0043161;GO:0046872;GO:0061630;	-	-	-	-	E3 ubiquitin-protein ligase siah-1 [Source:UniProtKB/Swiss-Prot;Acc:Q965X6]	-	-
WBGene00001976	470.654	164.335	776.973	4.72797	2.24122	0.0244515	1	II	4672798	4673746	+	576	hmg-11	GO:0003677;GO:0003677;GO:0003677;GO:0003677;	-	-	-	-	HMG; High mobility group protein I alpha [Source:UniProtKB/TrEMBL;Acc:G5EEL9]	173805	G5EEL9
WBGene00020516	1246.85	1927.64	566.056	0.293652	-1.76782	0.0245054	1	V	6842737	6846652	+	1460	T15B7.1	GO:0005102;GO:0005615;GO:0062023;	-	-	-	-	-	188512	Q5ZR75
WBGene00022680	80.9971	3.59858	158.396	44.0161	5.45996	0.0246433	1	IV	4520181	4525043	-	2456	ZK180.6	-	-	-	-	-	-	177219	Q23447
WBGene00000704	102.987	8.39669	197.578	23.5304	4.55646	0.024702	1	IV	12427506	12428522	-	965	col-130	GO:0016020;GO:0016021;GO:0042302;GO:0042302;	-	-	-	-	COLlagen [Source:UniProtKB/TrEMBL;Acc:Q19218]	178193	Q19218
WBGene00004241	22351.8	32755.5	11948	0.364764	-1.45496	0.0248769	1	II	8575541	8577732	+	2014	puf-5	GO:0003723;	-	-	-	-	Pumilio domain-containing protein 5 [Source:UniProtKB/Swiss-Prot;Acc:Q20757]	174373	Q20757
WBGene00019644	248.59	61.1759	436.005	7.12707	2.83331	0.0249938	1	V	5023706	5027723	-	2323	cpt-4	GO:0004095;GO:0005739;GO:0006631;GO:0009437;GO:0016740;GO:0016746;GO:0016746;GO:0016746;	-	-	-	-	Carnitine Palmitoyl Transferase [Source:UniProtKB/TrEMBL;Acc:O44619]	178889	O44619
WBGene00005833	80.5803	3.59858	157.562	43.7845	5.45235	0.0251685	1	V	19400142	19400715	-	528	srw-86	-	-	-	-	-	Serpentine Receptor, class W [Source:UniProtKB/TrEMBL;Acc:O62076]	180271	O62076
WBGene00045411	219.667	49.1806	390.154	7.93307	2.98788	0.02523	1	V	19432441	19433072	-	585	C25F9.11	-	-	-	-	-	-	6418698	-
WBGene00019361	987.886	431.83	1543.94	3.57535	1.83808	0.0252526	1	I	3419600	3424211	+	894	clik-3	-	-	-	-	-	CaLponIn-liKe proteins [Source:UniProtKB/TrEMBL;Acc:O61848]	186951	O61848
WBGene00008863	143.165	20.392	265.938	13.0413	3.70502	0.0253245	1	II	13249189	13249895	+	518	F15D4.6	-	-	-	-	-	-	184531	Q93514
WBGene00010935	839.457	355.06	1323.85	3.72854	1.89861	0.0256341	1	X	14502487	14503862	-	1117	M163.1	-	-	-	-	-	-	181546	-
WBGene00019026	53.7712	0	107.542	Inf	Inf	0.0256421	1	II	5158566	5158988	-	423	F58A6.9	-	-	-	-	-	Major Sperm Protein [Source:UniProtKB/TrEMBL;Acc:G5EEW3]	-	-
WBGene00015102	56373.9	82290	30457.8	0.370128	-1.4339	0.02578	1	III	7102086	7103990	-	1729	cpg-2	GO:0005576;GO:0008061;	-	-	-	-	Chondroitin proteoglycan-2 [Source:UniProtKB/Swiss-Prot;Acc:P41996]	175991	P41996
WBGene00007779	1200.52	546.985	1854.06	3.38961	1.76112	0.0260119	1	IV	12706714	12711744	-	2965	C27D8.3	-	-	-	-	-	-	178224	Q2EEN8
WBGene00015577	1047.9	1628.96	466.85	0.286594	-1.80292	0.0262267	1	V	3503130	3506352	-	1713	ugt-64	GO:0008194;GO:0008194;GO:0015020;GO:0016020;GO:0016021;GO:0016740;GO:0016757;GO:0043231;GO:0008194;GO:0008194;GO:0015020;GO:0016020;GO:0016021;GO:0016740;GO:0016757;GO:0043231;GO:0008194;GO:0008194;GO:0015020;GO:0016020;GO:0016021;GO:0016740;GO:0016757;GO:0043231;GO:0008194;GO:0008194;GO:0015020;GO:0016020;GO:0016021;GO:0016740;GO:0016757;GO:0043231;GO:0008194;GO:0008194;GO:0015020;GO:0016020;GO:…	-	-	-	-	UDP-GlucuronosylTransferase [Source:UniProtKB/TrEMBL;Acc:A0A131MBT3]	178774	O16322
WBGene00044066	155.985	25.1901	286.78	11.3846	3.50901	0.0262564	1	I	13423994	13425148	-	1095	fbxb-66	GO:0005515;	-	-	-	-	F-box B protein [Source:UniProtKB/TrEMBL;Acc:Q9XWP5]	189784	Q9XWP5
WBGene00006754	16745	9014.45	24475.5	2.71514	1.44103	0.0268389	1	I	7376604	7383197	-	3424	unc-15	GO:0003774;GO:0016459;GO:0003774;GO:0016459;GO:0003774;GO:0016459;GO:0003774;GO:0016459;GO:0003774;GO:0016459;GO:0003774;GO:0016459;GO:0003774;GO:0016459;GO:0003774;GO:0016459;	-	-	-	-	Paramyosin [Source:UniProtKB/Swiss- Prot;Acc:P10567]	172491	P10567
WBGene00010869	52.9375	0	105.875	Inf	Inf	0.0271516	1	I	7177953	7179430	-	1338	M05B5.1	GO:0004725;GO:0004725;GO:0006470;GO:0006470;GO:0016020;GO:0016021;GO:0016311;GO:0016311;GO:0016791;GO:0016791;GO:0035335;	-	-	-	-	-	187450	Q21514
WBGene00010659	842.627	1324.28	360.975	0.272583	-1.87523	0.0271616	1	IV	12910647	12912145	-	1084	K08D8.5	GO:0045087;	-	-	-	-	-	178243	Q21327
WBGene00020160	1328.4	620.156	2036.64	3.28407	1.71549	0.0272796	1	X	2698257	2705859	-	2796	igcm-3	GO:0005887;GO:0005911;GO:0016020;GO:0016021;GO:0050839;GO:0098609;GO:0005887;GO:0005911;GO:0016020;GO:0016021;GO:0050839;GO:0098609;	-	-	-	-	ImmunoGlobulin-like Cell adhesion Molecule family [Source:UniProtKB/TrEMBL;Acc:A7LPD6]	180569	A7LPD6
WBGene00002282	157.835	26.3896	289.281	10.9619	3.45443	0.0274515	1	X	14577935	14580921	+	2511	let-4	GO:0005515;	-	-	-	-	Leucine-rich repeat-containing protein let-4 [Source:UniProtKB/Swiss-Prot;Acc:Q93373]	181554	Q93373
WBGene00015899	1492.89	2275.5	710.28	0.312142	-1.67973	0.0276023	1	V	3892856	3894573	+	1177	C17E7.4	GO:0005515;	-	-	-	-	-	178801	O16393
WBGene00010351	58175.1	84572.7	31777.5	0.375742	-1.41219	0.0280016	1	IV	11372991	11377627	+	4221	cbd-1	GO:0005576;GO:0008061;	-	-	-	-	Chitin-binding domain protein cbd-1 [Source:UniProtKB/Swiss-Prot;Acc:O45599]	178061	O45599
WBGene00001647	2905.07	4327.9	1482.25	0.342488	-1.54588	0.0282174	1	I	7699543	7700958	+	1271	gna-2	GO:0004343;GO:0004343;GO:0004343;GO:0004343;GO:0005770;GO:0005783;GO:0005793;GO:0005793;GO:0005794;GO:0005794;GO:0006031;GO:0006048;GO:0006048;GO:0006048;GO:0006048;GO:0008080;GO:0008080;GO:0008080;GO:0016740;GO:0016746;GO:0030703;GO:0048029;	-	-	-	-	Glucosamine phosphate N-Acetyl transferase; Phosphoglucosamine acetyltransferase [Source:UniProtKB/TrEMBL;Acc:G5EC27]	172533	G5EC27
WBGene00010989	1003.58	1556.99	450.177	0.289134	-1.79019	0.0285149	1	II	10932741	10935140	-	1907	R03D7.2	-	-	-	-	-	-	174682	-
WBGene00000666	52.1038	0	104.208	Inf	Inf	0.0287528	1	III	8262355	8263664	-	983	col-91	GO:0042302;	-	-	-	-	Putative cuticle collagen 91 [Source:UniProtKB/Swiss-Prot;Acc:P34391]	184269	P34391
WBGene00009361	273.711	75.5702	471.852	6.24389	2.64245	0.0289491	1	I	12591116	12597442	-	1176	F33E2.5	-	-	-	-	-	-	173129	O01702
WBGene00003865	12934.6	18861.4	7007.76	0.37154	-1.42841	0.0290153	1	V	8029439	8031214	+	1546	oma-2	GO:0046872;GO:0046872;	-	-	-	-	CCCH-type zinc finger protein oma-2 [Source:UniProtKB/Swiss-Prot;Acc:Q23359]	179183	Q23359
WBGene00009143	51.687	0	103.374	Inf	Inf	0.0295896	1	I	7667729	7669900	+	1099	F26A3.5	-	-	-	-	-	-	184954	Q93596
WBGene00021763	2406.12	3592.58	1219.65	0.33949	-1.55856	0.0297671	1	I	1977993	1983436	+	1126	Y51F10.2	GO:0046872;GO:0046872;	-	-	-	-	-	245998	Q8WTJ8
WBGene00019785	77.2457	3.59858	150.893	41.9312	5.38995	0.0297994	1	IV	2237663	2242449	-	2972	M70.3	GO:0016020;GO:0016021;GO:0016020;GO:0016021;	-	-	-	-	-	-	-
WBGene00021469	1410.59	675.334	2145.84	3.17746	1.66787	0.0300749	1	I	2293132	2297312	+	2868	Y39G10AR.11	-	-	-	-	-	-	171785	Q95XR6
WBGene00013898	579.738	229.11	930.366	4.06079	2.02176	0.0302441	1	V	12812258	12814122	-	1560	ZC443.3	GO:0003723;GO:0003723;GO:0003743;GO:0003743;GO:0003743;GO:0005852;GO:0005852;GO:0005852;GO:0006413;GO:0006413;GO:0006413;GO:0031369;GO:0031369;GO:0031369;	-	-	-	-	-	179758	Q23321
WBGene00010573	97.9853	8.39669	187.574	22.339	4.48149	0.0304483	1	III	9347714	9355480	-	4945	K04H4.2	GO:0005576;GO:0005576;GO:0008061;GO:0008061;GO:0008061;GO:0005576;GO:0005576;GO:0008061;GO:0008061;GO:0008061;GO:0005576;GO:0005576;GO:0008061;GO:0008061;GO:0008061;GO:0005576;GO:0005576;GO:0008061;GO:0008061;GO:0008061;GO:0005576;GO:0005576;GO:0008061;GO:0008061;GO:0008061;GO:0005576;GO:0005576;GO:0008061;GO:0008061;GO:0008061;GO:0005576;GO:0005576;GO:0008061;GO:0008061;GO:0008061;GO:0005576;GO:…	-	-	-	-	-	176315	-
WBGene00021288	69.9766	2.39906	137.554	57.3368	5.84139	0.0306902	1	II	3114234	3116758	+	1837	clec-123	GO:0030246;	-	-	-	-	C-type LECtin [Source:UniProtKB/TrEMBL;Acc:Q9TYL0]	173658	Q9TYL0
WBGene00004352	450.97	737.709	164.231	0.222623	-2.16732	0.0309704	1	X	1915258	1917162	+	1001	rgs-9	GO:0009968;	-	-	-	-	Regulator of G-protein signaling rgs-9 [Source:UniProtKB/Swiss-Prot;Acc:Q23376]	-	-
WBGene00016084	8088.76	11795	4382.56	0.371562	-1.42832	0.0311706	1	IV	7003623	7009268	+	3243	cht-3	GO:0005975;GO:0008061;	-	-	-	-	Chitinase-like protein C25A8.4 [Source:UniProtKB/Swiss-Prot;Acc:Q18143]	177464	Q18143
WBGene00003553	773.223	333.469	1212.98	3.63746	1.86293	0.0313294	1	X	9944844	9949060	-	2539	nas-37	GO:0004222;GO:0006508;GO:0008237;GO:0008270;GO:0018996;GO:0004222;GO:0006508;GO:0008237;GO:0008270;GO:0018996;	-	-	-	-	Zinc metalloproteinase nas-37 [Source:UniProtKB/Swiss-Prot;Acc:Q93243]	181208	Q93243
WBGene00001477	122.009	15.5939	228.423	14.6483	3.87266	0.0313846	1	IV	10682524	10684385	+	1677	fmo-2	GO:0004497;GO:0004497;GO:0004499;GO:0004499;GO:0004499;GO:0005737;GO:0005783;GO:0005789;GO:0016020;GO:0016021;GO:0016174;GO:0016491;GO:0031090;GO:0043231;GO:0050660;GO:0050660;GO:0050661;GO:0050661;GO:0055114;GO:0055114;GO:0055114;	-	-	-	-	Dimethylaniline monooxygenase [N-oxide-forming] [Source:UniProtKB/TrEMBL;Acc:G5EBJ9]	-	-
WBGene00003933	174.955	34.7863	315.124	9.05886	3.17933	0.031589	1	X	16536837	16540207	+	2127	pat-9	GO:0000977;GO:0000981;GO:0005634;GO:0006357;GO:0051153;	-	-	-	-	Paralysed Arrest at Two-fold [Source:UniProtKB/TrEMBL;Acc:Q22829]	181714	Q22829
WBGene00016825	61.4571	1.19953	121.715	101.469	6.66489	0.0317034	1	II	12301077	12302429	-	588	C50E10.1	-	-	-	-	-	-	174873	A3QM99
WBGene00001000	2738.65	1419.04	4058.26	2.85986	1.51595	0.0321713	1	X	8050476	8058220	-	2473	dim-1	GO:0005515;GO:0005886;GO:0007155;GO:0007411;GO:0005515;GO:0005886;GO:0007155;GO:0007411;	-	-	-	-	Disorganized muscle protein 1 [Source:UniProtKB/Swiss-Prot;Acc:Q18066]	181062	Q18066
WBGene00015729	128.627	17.9929	239.261	13.2975	3.73308	0.0321897	1	II	1357177	1358005	-	514	C13A10.2	-	-	-	-	-	-	182559	P91043
WBGene00022452	2303.16	3425.85	1180.46	0.344576	-1.53711	0.032767	1	II	2919710	2920904	+	1083	Y110A2AR.1	GO:0016020;GO:0016021;	-	-	-	-	Receptor expression-enhancing protein [Source:UniProtKB/TrEMBL;Acc:Q9N488]	173639	Q9N488
WBGene00012531	716.078	305.88	1126.28	3.68209	1.88053	0.0328435	1	V	10480949	10484740	-	2607	Y32F6B.1	GO:0005515;GO:0005886;GO:0005887;GO:0006811;GO:0015347;GO:0016020;GO:0016020;GO:0016020;GO:0016021;GO:0043252;GO:0055085;GO:0055085;	-	-	-	-	Solute carrier organic anion transporter family member [Source:UniProtKB/TrEMBL;Acc:O62421]	179463	-
WBGene00017698	254.039	69.5726	438.506	6.30285	2.65601	0.0328459	1	III	8652578	8653925	-	974	F22B7.9	-	-	-	-	-	-	176213	P34412
WBGene00003589	1461.23	714.918	2207.54	3.08782	1.62659	0.033259	1	III	10325613	10330422	-	2039	nex-2	GO:0001786;GO:0001786;GO:0005509;GO:0005509;GO:0005509;GO:0005544;GO:0005544;GO:0005544;GO:0005544;GO:0005545;GO:0005545;GO:0005737;GO:0008201;GO:0008201;GO:0008429;GO:0008429;GO:0043395;GO:0001786;GO:0001786;GO:0005509;GO:0005509;GO:0005509;GO:0005544;GO:0005544;GO:0005544;GO:0005544;GO:0005545;GO:0005545;GO:0005737;GO:0008201;GO:0008201;GO:0008429;GO:0008429;GO:0043395;GO:0001786;GO:0001786;GO:…	K17095	-	-	-	Annexin [Source:UniProtKB/TrEMBL;Acc:Q7JMT5]	176446	Q27512
WBGene00003957	743.267	1164.74	321.793	0.276279	-1.8558	0.0333513	1	IV	9160640	9165127	-	3504	pcp-2	GO:0006508;GO:0006508;GO:0006508;GO:0008236;GO:0008236;GO:0008239;GO:0016787;GO:0045121;	-	-	-	-	Prolyl Carboxy Peptidase like [Source:UniProtKB/TrEMBL;Acc:G5EFJ8]	177741	G5EFJ8
WBGene00000620	159.549	289.086	30.0118	0.103816	-3.2679	0.0334891	1	V	8049744	8050893	-	1022	col-43	GO:0005581;GO:0016020;GO:0016021;GO:0042302;GO:0042302;	-	-	-	-	Collagen [Source:UniProtKB/TrEMBL;Acc:G5ED38]	179187	G5ED38
WBGene00001158	144.547	23.9906	265.104	11.0504	3.46602	0.0334916	1	IV	10233321	10235329	-	1639	ech-9	GO:0003857;GO:0003857;GO:0003857;GO:0005777;GO:0006631;GO:0006631;GO:0006635;GO:0016491;GO:0016491;GO:0046872;GO:0055114;GO:0055114;GO:0003857;GO:0003857;GO:0003857;GO:0005777;GO:0006631;GO:0006631;GO:0006635;GO:0016491;GO:0016491;GO:0055114;GO:0055114;	-	-	-	-	Enoyl-CoA Hydratase [Source:UniProtKB/TrEMBL;Acc:A0A061AKU6]	-	-
WBGene00006789	26011.9	14489.1	37534.8	2.59055	1.37326	0.0334947	1	I	14855901	14863573	-	6295	unc-54	GO:0003774;GO:0005524;GO:0016459;GO:0051015;GO:0003774;GO:0005524;GO:0016459;GO:0051015;GO:0003774;GO:0005524;GO:0016459;GO:0051015;	-	-	-	-	Myosin-4 [Source:UniProtKB/Swiss-Prot;Acc:P02566]	-	-
WBGene00007934	495.937	190.725	801.149	4.20055	2.07058	0.0337918	1	X	12932205	12934978	-	1135	C34E7.4	-	-	-	-	-	-	181426	G5ECE7
WBGene00006416	104.187	10.7957	197.578	18.3014	4.19389	0.0338007	1	IV	6277435	6279572	-	1535	sams-5	GO:0004478;GO:0005524;GO:0006556;GO:0004478;GO:0005524;GO:0006556;	K00789	EC:2.5.1.6	-	-	Probable S-adenosylmethionine synthase 5 [Source:UniProtKB/Swiss-Prot;Acc:Q27522]	177389	Q27522
WBGene00018314	74.7447	3.59858	145.891	40.5412	5.34132	0.0338304	1	IV	5382909	5383930	+	747	F41H10.1	GO:0016020;GO:0016021;	-	-	-	-	-	24104567	V6CJ48
WBGene00021153	1125.4	1718.92	531.876	0.309424	-1.69234	0.0339772	1	IV	5450993	5452455	-	1208	Y4C6A.3	GO:0016020;GO:0016021;GO:0046872;GO:0046872;GO:0046872;	-	-	-	-	-	189354	Q9N4T7
WBGene00019561	49.6029	0	99.2057	Inf	Inf	0.0341662	1	V	835773	839099	-	1890	K09C6.7	GO:0000727;GO:0004674;GO:0005634;GO:0005737;GO:0018105;GO:0000727;GO:0004674;GO:0005634;GO:0005737;GO:0018105;	-	-	-	-	-	178589	O16939
WBGene00010612	60.2066	1.19953	119.214	99.3838	6.63494	0.0341689	1	I	9590506	9591821	+	1049	K07A1.5	GO:0016020;GO:0016021;	-	-	-	-	-	172796	O01340
WBGene00008886	209.012	50.3802	367.645	7.29741	2.86738	0.0343365	1	I	10150280	10155131	-	1137	F16C3.2	-	-	-	-	-	-	172879	Q9U3I9
WBGene00010366	74.3278	3.59858	145.057	40.3095	5.33305	0.0345539	1	I	7972473	7977078	-	2530	H05L14.1	GO:0004672;GO:0004672;GO:0004674;GO:0005524;GO:0005524;GO:0005634;GO:0005737;GO:0006468;GO:0006468;GO:0018105;GO:0004672;GO:0004672;GO:0004674;GO:0005524;GO:0005524;GO:0005634;GO:0005737;GO:0006468;GO:0006468;GO:0018105;	-	-	-	-	-	172575	G5EEA3
WBGene00016281	74.3278	3.59858	145.057	40.3095	5.33305	0.0345539	1	V	2896637	2898434	+	1160	pals-32	-	-	-	-	-	Protein containing ALS2cr12 (ALS2CR12) signature [Source:UniProtKB/TrEMBL;Acc:O16898]	183078	O16898
WBGene00016327	79.9296	4.79811	155.061	32.3171	5.01423	0.034858	1	I	5232576	5235222	+	1732	C32E12.1	-	-	-	-	-	-	183124	P91122
WBGene00021468	907.194	413.837	1400.55	3.38431	1.75886	0.0348697	1	I	2300086	2302823	+	2290	epg-2	-	K22263	-	-	-	Ectopic P granules protein 2 [Source:UniProtKB/Swiss-Prot;Acc:Q95XR4]	171787	Q95XR4
WBGene00015569	533.827	212.316	855.337	4.0286	2.01028	0.0350424	1	II	7381561	7383499	+	1333	C07D10.5	-	-	-	-	-	-	174209	Q17780
WBGene00018268	199.71	46.7816	352.639	7.53799	2.91418	0.0351209	1	II	4749968	4751822	+	1745	F41C3.2	GO:0016020;GO:0016021;GO:0022857;GO:0022857;GO:0055085;GO:0055085;	-	-	-	-	-	173821	Q20265
WBGene00018708	306.851	516.996	96.7047	0.187051	-2.4185	0.0351626	1	V	1542517	1545791	-	2154	oac-32	GO:0016020;GO:0016021;GO:0016747;GO:0016747;GO:0016020;GO:0016021;GO:0016747;GO:0016747;	-	-	-	-	O-ACyltransferase homolog [Source:UniProtKB/TrEMBL;Acc:A0A0K3AXT9]	186125	A0A0K3ASI3
WBGene00009471	49.186	0	98.3721	Inf	Inf	0.0351658	1	V	16510377	16515240	-	3783	F36D3.5	GO:0005515;GO:0016020;GO:0016021;	-	-	-	-	-	185352	O45463
WBGene00009548	49.186	0	98.3721	Inf	Inf	0.0351658	1	IV	11848232	11850309	+	1678	F38H4.4	GO:0004725;GO:0004725;GO:0006470;GO:0006470;GO:0016311;GO:0016311;GO:0016791;GO:0016791;GO:0035335;	-	-	-	-	-	178115	Q20179
WBGene00010900	49.186	0	98.3721	Inf	Inf	0.0351658	1	II	10639410	10643536	+	2699	M28.9	GO:0016020;GO:0016021;GO:0016021;GO:0016021;GO:0016020;GO:0016021;GO:0016021;GO:0016021;	-	-	-	-	-	174642	-
WBGene00014197	49.186	0	98.3721	Inf	Inf	0.0351658	1	I	13232121	13234686	+	1768	ZK1053.2	GO:0016020;GO:0016021;	-	-	-	-	-	191507	O45994
WBGene00017955	49.186	0	98.3721	Inf	Inf	0.0351658	1	II	6805022	6807262	-	1515	F31E8.5	-	-	-	-	-	-	174119	Q19938
WBGene00011977	678.686	290.286	1067.09	3.67599	1.87813	0.0353547	1	II	9059389	9061138	-	888	T24B8.3	-	-	-	-	-	-	174444	-
WBGene00021035	9759.73	14114.8	5404.63	0.382904	-1.38495	0.0353738	1	I	3367640	3368550	-	797	W05F2.3	GO:0016020;GO:0016021;	-	-	-	-	-	171908	Q9TYT8
WBGene00012301	454.722	737.709	171.734	0.232794	-2.10287	0.0354672	1	X	12298683	12300022	+	695	W06D11.3	-	-	-	-	-	-	189243	-
WBGene00015565	3620.09	5301.91	1938.26	0.365578	-1.45175	0.0356011	1	X	7341509	7342780	+	1121	C07D8.6	GO:0004032;GO:0005829;GO:0008106;GO:0016491;GO:0016491;GO:0016491;GO:0055114;GO:0055114;	-	-	-	-	-	180997	P91020
WBGene00001105	161.068	31.1877	290.948	9.32893	3.22171	0.0359374	1	IV	1610236	1612915	+	938	dsl-3	GO:0001708;GO:0005887;GO:0007154;GO:0007154;GO:0007275;GO:0016020;GO:0016020;GO:0016020;GO:0016021;GO:0001708;GO:0005887;GO:0007154;GO:0007154;GO:0007275;GO:0016020;GO:0016020;GO:0016020;GO:0016021;GO:0001708;GO:0005887;GO:0007154;GO:0007154;GO:0007275;GO:0016020;GO:0016020;GO:0016020;GO:0016021;	-	-	-	-	Delta-like protein [Source:UniProtKB/TrEMBL;Acc:U4PBR7]	176970	Q95Y10
WBGene00015516	48.7692	0	97.5384	Inf	Inf	0.0361955	1	II	7772499	7773914	+	1215	C06A8.6	GO:0005515;GO:0005737;	K17550	-	-	-	-	174253	Q17692
WBGene00003375	970.988	452.222	1489.75	3.2943	1.71997	0.036285	1	III	5971530	5973664	-	767	mlp-1	GO:0005737;GO:0005737;GO:0030036;GO:0046872;GO:0055120;GO:0005737;GO:0030036;GO:0046872;GO:0005737;GO:0005737;GO:0030036;GO:0046872;GO:0055120;GO:0005737;GO:0005737;GO:0030036;GO:0046872;GO:0055120;GO:0005737;GO:0005737;GO:0030036;GO:0046872;GO:0055120;	K09377	-	-	-	MLP/CRP family (Muscle LIM Protein/Cysteine-rich Protein) [Source:UniProtKB/TrEMBL;Acc:Q9GP96]	175847	L8E6X8
WBGene00009971	583.482	926.035	240.928	0.260172	-1.94246	0.0363274	1	V	13775751	13777767	+	1571	F53C11.1	GO:0045087;GO:0045121;GO:0045087;	-	-	-	-	-	179871	Q93765
WBGene00011707	160.651	31.1877	290.114	9.3022	3.21757	0.0363527	1	IV	8843621	8844491	-	285	T11B7.2	-	-	-	-	-	-	188408	-
WBGene00011383	214.563	53.9787	375.148	6.94992	2.797	0.0364233	1	V	11342233	11344773	+	950	T02E9.5	-	-	-	-	-	-	179568	Q9U382
WBGene00016912	208.779	51.5797	365.977	7.09538	2.82688	0.0367257	1	X	7139875	7140566	+	599	clec-86	GO:0030246;GO:0045087;	-	-	-	-	C-type LECtin [Source:UniProtKB/TrEMBL;Acc:Q18821]	183775	Q18821
WBGene00021121	219.514	56.3778	382.651	6.78726	2.76283	0.0367571	1	IV	1229080	1230789	+	1365	W09G12.7	GO:0005509;GO:0005509;	-	-	-	-	-	176941	O45198
WBGene00003444	66.642	2.39906	130.885	54.5568	5.76969	0.0368114	1	IV	5294922	5295375	-	454	msp-51	-	-	-	-	-	Major sperm protein 19/31/40/45/50/51/53/59/61/65/81/113/142 [Source:UniProtKB/Swiss-Prot;Acc:P53017]	177275	P53017
WBGene00045355	66.642	2.39906	130.885	54.5568	5.76969	0.0368114	1	V	14067819	14071215	+	836	D1086.17	-	-	-	-	-	-	6418749	A4UVL1
WBGene00012226	310.716	99.5608	521.872	5.24174	2.39005	0.0368224	1	X	12076553	12093083	-	1926	W03G11.4	-	-	-	-	-	-	181377	-
WBGene00000616	229.833	61.1759	398.49	6.51384	2.70351	0.0369769	1	II	10704902	10706019	+	1051	col-39	GO:0042302;	-	-	-	-	Cuticle collagen 39 [Source:UniProtKB/Swiss- Prot;Acc:Q09455]	174651	Q09455
WBGene00020035	4566.15	6642.98	2489.31	0.374728	-1.41608	0.0372969	1	I	4168984	4171589	-	2364	egg-5	GO:0004725;GO:0006470;GO:0016311;GO:0016791;	-	-	-	-	Inactive protein-tyrosine phosphatase egg-5 [Source:UniProtKB/Swiss-Prot;Acc:O61789]	172007	O61789
WBGene00000753	162.501	32.3872	292.615	9.03489	3.17551	0.0375304	1	X	11711307	11712280	-	974	col-180	GO:0016020;GO:0016021;GO:0042302;GO:0042302;	-	-	-	-	COLlagen [Source:UniProtKB/TrEMBL;Acc:Q18620]	181356	Q18620
WBGene00006930	642524	918812	366237	0.398598	-1.32699	0.0376651	1	IV	8261134	8266462	+	5090	vit-6	GO:0005319;GO:0005319;GO:0005319;GO:0005576;GO:0006869;GO:0006869;GO:0045735;GO:1903427;GO:1904109;GO:1904807;GO:0005319;GO:0005319;GO:0005319;GO:0005576;GO:0006869;GO:0006869;GO:0045735;GO:1903427;GO:1904109;GO:1904807;GO:0005319;GO:0005319;GO:0005319;GO:0005576;GO:0006869;GO:0006869;GO:0045735;GO:1903427;GO:1904109;GO:1904807;	-	-	-	-	Vitellogenin-6 [Source:UniProtKB/Swiss- Prot;Acc:P18948]	-	-
WBGene00012185	2624.45	1389.05	3859.85	2.77877	1.47444	0.0377531	1	V	20660325	20662031	+	1090	W01F3.2	GO:0004222;GO:0005615;GO:0006508;GO:0030198;GO:0030574;	-	-	-	-	-	180351	O62390
WBGene00004398	155.883	29.9882	281.778	9.39629	3.23209	0.0381411	1	II	7544069	7545335	+	1131	rol-8	GO:0042302;GO:0042302;	-	-	-	-	Cuticle collagen 6 [Source:UniProtKB/Swiss- Prot;Acc:P18831]	174226	P18831
WBGene00018823	2681.39	3938.05	1424.73	0.361785	-1.46679	0.0383167	1	V	2810398	2812017	+	1332	F54E2.1	GO:0045121;	-	-	-	-	-	178742	Q9TXK1
WBGene00012875	863.367	397.044	1329.69	3.34898	1.74372	0.0383404	1	IV	13549605	13561729	-	2200	Y45F10B.13	GO:0016020;GO:0016021;GO:0016020;GO:0016021;	-	-	-	-	-	178325	G5EGA2
WBGene00013696	47.9355	0	95.8711	Inf	Inf	0.0383492	1	I	9930972	9931882	+	689	Y106G6A.4	-	-	-	-	-	-	172848	G5EF57
WBGene00003593	739.145	328.671	1149.62	3.49779	1.80644	0.0384868	1	III	6159842	6164588	+	2680	nfm-1	GO:0003779;GO:0003779;GO:0005737;GO:0005856;GO:0005856;GO:0005886;GO:0005912;GO:0008092;GO:0008092;GO:0016020;GO:0003779;GO:0003779;GO:0005515;GO:0005737;GO:0005856;GO:0005856;GO:0005886;GO:0005912;GO:0008092;GO:0008092;GO:0016020;GO:0003779;GO:0003779;GO:0005737;GO:0005856;GO:0005856;GO:0005886;GO:0005912;GO:0008092;GO:0008092;GO:0016020;	K16684	-	-	-	NeuroFibroMatosis homolog [Source:UniProtKB/TrEMBL;Acc:Q5LK46]	175870	H2KYX2
WBGene00019682	5056.3	7331.51	2781.09	0.379334	-1.39846	0.0385355	1	III	8048424	8051155	-	1718	K12H4.7	GO:0005575;GO:0006508;GO:0006508;GO:0006508;GO:0006508;GO:0008233;GO:0008236;GO:0008236;GO:0008236;GO:0008239;GO:0016787;GO:0045087;GO:0005575;GO:0006508;GO:0006508;GO:0006508;GO:0006508;GO:0008233;GO:0008236;GO:0008236;GO:0008236;GO:0008239;GO:0016787;GO:0045087;GO:0005575;GO:0006508;GO:0006508;GO:0006508;GO:0006508;GO:0008233;GO:0008236;GO:0008236;GO:0008236;GO:0008239;GO:0016787;GO:0045087;	-	-	-	-	Putative serine protease K12H4.7 [Source:UniProtKB/Swiss-Prot;Acc:P34528]	176136	P34528
WBGene00019550	182.778	323.872	41.6831	0.128702	-2.95789	0.0387598	1	X	3282602	3285721	+	1727	K09C4.5	GO:0016020;GO:0016021;GO:0016021;GO:0016021;GO:0022857;GO:0022857;GO:0055085;GO:0055085;	-	-	-	-	-	187195	Q21381
WBGene00022645	5302.53	7680.57	2924.48	0.380764	-1.39303	0.0387873	1	V	415713	417708	-	1403	ZK6.11	GO:0045087;GO:0045121;GO:0045087;GO:0045121;	-	-	-	-	-	191209	Q6EZG8
WBGene00020758	422.221	158.338	686.103	4.33317	2.11542	0.0390001	1	III	867512	869987	-	1351	T24C4.2	-	-	-	-	-	-	188843	-
WBGene00003903	2658.07	1415.44	3900.7	2.75582	1.46248	0.039046	1	X	13522264	13527483	-	3306	pab-2	GO:0003676;GO:0003676;GO:0003723;GO:0003723;GO:0003723;GO:0003723;GO:0003730;GO:0005634;GO:0005737;GO:0005737;GO:0005829;GO:0005844;GO:0008143;GO:0008266;GO:0010494;GO:1990904;GO:0003676;GO:0003676;GO:0003723;GO:0003723;GO:0003723;GO:0003723;GO:0003730;GO:0005634;GO:0005737;GO:0005737;GO:0005829;GO:0005844;GO:0008143;GO:0008266;GO:0010494;GO:1990904;GO:0003676;GO:0003676;GO:0003723;GO:0003723;GO:…	K13126	-	-	-	Polyadenylate-binding protein [Source:UniProtKB/TrEMBL;Acc:Q19579]	181473	Q19579
WBGene00009572	115.756	15.5939	215.918	13.8464	3.79144	0.0390672	1	V	17156033	17157254	-	1023	F40D4.13	-	-	-	-	-	-	185531	Q9XV33
WBGene00020613	186.656	43.183	330.13	7.64491	2.9345	0.0392795	1	V	3408912	3409519	+	520	T20D4.7	GO:0007600;GO:0007600;GO:0045494;GO:0045494;	K17609	EC:1.8.1.8	-	-	-	188643	P91468
WBGene00003091	3155.04	4608.58	1701.5	0.369203	-1.43751	0.0393889	1	V	10280310	10281474	-	928	lys-2	-	-	-	-	-	Lysozyme-like protein 2 [Source:UniProtKB/Swiss- Prot;Acc:O62416]	179429	O62416
WBGene00019511	1080.2	520.595	1639.81	3.14988	1.6553	0.0394344	1	II	2997021	3000653	+	1458	lido-8	GO:0005634;GO:0005634;	-	-	-	-	-	173645	-
WBGene00010633	47.5187	0	95.0374	Inf	Inf	0.039475	1	IV	9844014	9844344	+	331	nspd-2	-	-	-	-	-	Nematode Specific Peptide family, group D [Source:UniProtKB/TrEMBL;Acc:Q21293]	177831	Q21293
WBGene00011491	47.5187	0	95.0374	Inf	Inf	0.039475	1	I	9633183	9635945	-	1266	T05F1.5	-	-	-	-	-	-	172808	O18034
WBGene00016053	47.5187	0	95.0374	Inf	Inf	0.039475	1	IV	5166330	5168427	+	1558	ptp-5.1	GO:0004725;GO:0004725;GO:0005634;GO:0006470;GO:0006470;GO:0016311;GO:0016311;GO:0016791;GO:0016791;GO:0035335;	-	-	-	-	-	177291	O44136
WBGene00020116	64.9746	2.39906	127.55	53.1669	5.73246	0.0403216	1	III	1963566	1969902	-	3880	moa-1	GO:0004725;GO:0004725;GO:0006470;GO:0006470;GO:0016020;GO:0016021;GO:0016311;GO:0016311;GO:0016791;GO:0016791;GO:0035335;	-	-	-	-	Modifier Of Apl-1 activity [Source:UniProtKB/TrEMBL;Acc:C3JXD8]	175340	C3JXD8
WBGene00013969	2639.18	1411.84	3866.52	2.73863	1.45346	0.0403608	1	I	14993821	15001682	+	5046	tep-1	GO:0004866;GO:0004866;GO:0005576;GO:0005576;GO:0005615;GO:0005615;GO:0010951;GO:0004866;GO:0004866;GO:0005576;GO:0005576;GO:0005615;GO:0005615;GO:0010951;GO:0004866;GO:0004866;GO:0005576;GO:0005576;GO:0005615;GO:0005615;GO:0010951;GO:0004866;GO:0004866;GO:0005576;GO:0005576;GO:0005615;GO:0005615;GO:0010951;GO:0004866;GO:0004866;GO:0005576;GO:0005576;GO:0005615;GO:0005615;GO:0010951;GO:0004866;GO:…	K06530	-	-	-	TEP (ThiolEster containing Protein) [Source:UniProtKB/TrEMBL;Acc:Q7JKM0]	173367	-
WBGene00008621	455.241	732.911	177.57	0.24228	-2.04525	0.0403729	1	X	16159648	16163548	-	1255	F09C8.1	GO:0004620;GO:0004620;GO:0004620;GO:0006644;GO:0016788;GO:0016788;	-	-	-	-	-	181691	O01300
WBGene00000251	138.295	23.9906	252.599	10.5291	3.39631	0.0404867	1	II	10708765	10712156	+	3205	bli-1	GO:0042302;GO:0042302;	-	-	-	-	Cuticle collagen bli-1 [Source:UniProtKB/Swiss- Prot;Acc:Q09457]	174653	Q09457
WBGene00008535	778.116	1201.93	354.306	0.294782	-1.76228	0.0406309	1	IV	14196440	14198824	+	1828	F02H6.2	-	-	-	-	-	-	184102	G5EFJ5
WBGene00009710	47.1019	0	94.2038	Inf	Inf	0.0406349	1	V	16138846	16139627	-	497	F44G3.10	GO:0016020;GO:0016021;GO:0045087;	-	-	-	-	-	185758	O45515
WBGene00011231	156.483	31.1877	281.778	9.03489	3.17551	0.0407796	1	I	7862736	7863553	-	675	R11A5.3	-	-	-	-	-	-	172555	O02285
WBGene00012261	206.461	52.7792	360.142	6.82355	2.77052	0.0410847	1	X	11057401	11059794	+	2067	lpr-3	GO:0005576;GO:0006869;	-	-	-	-	LiPocalin-Related protein [Source:UniProtKB/TrEMBL;Acc:G5EEA2]	181295	G5EEA2
WBGene00009226	341.154	118.753	563.555	4.7456	2.24659	0.0416449	1	V	16278191	16280612	+	1657	cyp-37B1	GO:0004497;GO:0005506;GO:0005506;GO:0016020;GO:0016021;GO:0016491;GO:0016705;GO:0016705;GO:0020037;GO:0020037;GO:0046872;GO:0050830;GO:0050830;GO:0055114;GO:0055114;GO:0055114;	-	-	-	-	CYtochrome P450 family [Source:UniProtKB/TrEMBL;Acc:O17851]	180093	O17851
WBGene00012926	46.685	0	93.3701	Inf	Inf	0.04183	1	III	11223439	11224106	-	592	Y47D3A.13	-	-	-	-	-	-	176550	Q9U2C8
WBGene00006814	707.304	316.675	1097.93	3.46706	1.79371	0.04188	1	IV	7424498	7444660	+	6081	unc-82	GO:0000166;GO:0004672;GO:0004672;GO:0004674;GO:0005524;GO:0005524;GO:0005524;GO:0005634;GO:0005737;GO:0006468;GO:0006468;GO:0006468;GO:0008307;GO:0016301;GO:0016310;GO:0031430;GO:0035556;GO:0042149;GO:0061203;GO:0071688;GO:0000166;GO:0004672;GO:0004672;GO:0004674;GO:0005524;GO:0005524;GO:0005524;GO:0005634;GO:0005737;GO:0006468;GO:0006468;GO:0006468;GO:0008307;GO:0016301;GO:0016310;GO:0031430;GO:…	-	-	-	-	-	177514	H2KYA5
WBGene00007332	5295.34	7636.19	2954.5	0.386907	-1.36994	0.0420358	1	II	9939040	9940432	+	1248	C05C10.5	GO:0005515;	-	-	-	-	-	174551	Q7JMK4
WBGene00005642	314.435	522.994	105.875	0.20244	-2.30443	0.0420924	1	V	753283	755124	+	1317	srp-1	GO:0004867;GO:0004867;GO:0005615;GO:0005615;GO:0005615;GO:0005783;GO:0006508;GO:0008233;GO:0010466;GO:0010951;GO:0030414;	-	-	-	-	SeRPin; Serine or cysteine protease inhibitor [Source:UniProtKB/TrEMBL;Acc:G5EE40]	178585	G5EE40
WBGene00014826	775.951	1195.93	355.973	0.297654	-1.74829	0.0422975	1	V	11836320	11838020	+	975	R13H4.2	-	-	-	-	-	-	6418761	A5Z2W3
WBGene00011460	482.73	194.323	771.137	3.96832	1.98853	0.0425639	1	X	10787503	10789700	+	1415	ttr-14	GO:0005576;GO:0009986;GO:0009986;	-	-	-	-	TransThyretin-Related family domain [Source:UniProtKB/TrEMBL;Acc:Q22192]	181272	Q22192
WBGene00007331	1965.53	2895.66	1035.41	0.357572	-1.48369	0.0425912	1	II	9931845	9934443	+	1339	pho-11	-	K14410	EC:3.1.3.2	-	-	Putative acid phosphatase 11 [Source:UniProtKB/Swiss-Prot;Acc:Q09451]	174547	Q09451
WBGene00019563	233.066	65.974	400.158	6.06538	2.6006	0.04278	1	V	853436	855082	-	660	K09C6.9	-	-	-	-	-	-	187204	O16945
WBGene00000066	10354.6	5901.68	14807.5	2.50903	1.32713	0.0431177	1	X	4960553	4964416	+	1802	act-4	GO:0005200;GO:0005856;GO:0005865;GO:0030036;GO:0045121;GO:0005200;GO:0005856;GO:0005865;GO:0030036;GO:0045121;GO:0005200;GO:0005856;GO:0005865;GO:0030036;GO:0045121;GO:0005200;GO:0005856;GO:0005865;GO:0030036;GO:0045121;GO:0005200;GO:0005856;GO:0005865;GO:0030036;GO:0045121;GO:0005200;GO:0005856;GO:0005865;GO:0030036;GO:0045121;	-	-	-	-	Actin-4 [Source:UniProtKB/Swiss-Prot;Acc:P10986]	-	-
WBGene00003514	1001.95	485.809	1518.1	3.12489	1.6438	0.0436596	1	X	12468061	12475348	+	6334	myo-2	GO:0003774;GO:0005524;GO:0016459;GO:0051015;	-	-	-	-	Myosin-2 [Source:UniProtKB/Swiss-Prot;Acc:P12845]	-	-
WBGene00010486	56.0383	1.19953	110.877	92.4339	6.53035	0.0438888	1	IV	9713082	9714886	+	1172	K01H12.4	-	-	-	-	-	-	177805	Q21105
WBGene00015236	275.958	87.5655	464.349	5.30288	2.40678	0.0440703	1	I	10648606	10654179	-	1731	B0511.11	-	-	-	-	-	-	259397	O61823
WBGene00000217	8484.41	12134.4	4834.4	0.398404	-1.3277	0.0443135	1	X	13218977	13221462	-	1468	asp-4	GO:0004190;GO:0004190;GO:0004190;GO:0004190;GO:0005576;GO:0005737;GO:0005737;GO:0005764;GO:0005764;GO:0005764;GO:0006508;GO:0006508;GO:0006508;GO:0006508;GO:0008219;GO:0008233;GO:0012501;GO:0016787;GO:0070265;	K01379	EC:3.4.23.5	-	-	ASpartyl Protease [Source:UniProtKB/TrEMBL;Acc:Q21966]	181444	Q21966
WBGene00009605	45.8514	0	91.7028	Inf	Inf	0.0443297	1	V	14283528	14285327	+	1398	F40G12.10	GO:0004725;GO:0004725;GO:0006470;GO:0006470;GO:0016311;GO:0016311;GO:0016791;GO:0016791;GO:0035335;	-	-	-	-	-	179927	Q20252
WBGene00018895	45.8514	0	91.7028	Inf	Inf	0.0443297	1	I	5659450	5661272	-	1583	F55F8.7	GO:0004725;GO:0004725;GO:0006470;GO:0006470;GO:0016311;GO:0016311;GO:0016791;GO:0016791;GO:0035335;	-	-	-	-	Protein-tyrosine-phosphatase [Source:UniProtKB/TrEMBL;Acc:P91345]	172228	P91345
WBGene00015613	200.025	51.5797	348.471	6.75596	2.75616	0.0447293	1	II	1785270	1786309	-	971	C08F1.10	GO:0016020;GO:0016021;	-	-	-	-	-	173549	Q8MXJ2
WBGene00006788	504.516	208.718	800.315	3.83444	1.93901	0.0448846	1	II	11058096	11089456	-	5263	unc-53	GO:0005515;GO:0005515;GO:0005516;GO:0005737;GO:0007165;GO:0007275;GO:0007399;GO:0007411;GO:0007617;GO:0008045;GO:0008078;GO:0016204;GO:0018991;GO:0022008;GO:0022008;GO:0030036;GO:0030335;GO:0040018;GO:0043057;GO:0045773;GO:0048842;GO:0048858;GO:0051015;GO:0005515;GO:0005515;GO:0005516;GO:0005737;GO:0007165;GO:0007275;GO:0007399;GO:0007411;GO:0007617;GO:0008045;GO:0008078;GO:0016204;GO:0018991;GO:…	K19483	EC:3.6.4.12	-	-	Adapter protein unc-53 [Source:UniProtKB/Swiss- Prot;Acc:Q7YSI9]	174693	G5EEU6
WBGene00004264	235.516	68.3731	402.659	5.88914	2.55806	0.0450544	1	II	8198803	8204001	+	3850	qua-1	GO:0007267;GO:0007275;GO:0016539;GO:0016540;	-	-	-	-	-	174319	G5EC21
WBGene00004078	15248.2	21697.1	8799.3	0.405553	-1.30204	0.045199	1	V	8414085	8415254	+	1118	pos-1	GO:0000122;GO:0001708;GO:0003714;GO:0003727;GO:0003730;GO:0003730;GO:0005737;GO:0005829;GO:0008266;GO:0009792;GO:0009880;GO:0043186;GO:0046872;GO:0046872;GO:0046872;	-	-	-	-	Cytoplasmic zinc-finger protein; POsterior Segregation [Source:UniProtKB/TrEMBL;Acc:G5EF15]	179224	-
WBGene00008218	23339.6	33142.9	13536.2	0.408418	-1.29188	0.0454232	1	V	13310186	13312260	-	1925	nasp-2	GO:0005515;GO:0005634;GO:0005634;GO:0005654;GO:0006335;GO:0034080;GO:0042393;	K11291	-	-	-	NASP (Human Nuclear Autoantigenic Sperm Protein) homolog [Source:UniProtKB/TrEMBL;Acc:O17687]	179810	O17687
WBGene00018336	45.4346	0	90.8691	Inf	Inf	0.0456367	1	IV	8616006	8617147	-	925	F42A9.7	GO:0005856;	-	-	-	-	Major sperm protein [Source:UniProtKB/TrEMBL;Acc:Q95ZT8]	185655	Q95ZT8
WBGene00008825	4377.71	6301.12	2454.3	0.389502	-1.3603	0.0456994	1	V	16057322	16058892	-	1038	F14H3.6	-	-	-	-	-	-	180077	O45367
WBGene00006819	6811.79	3878.07	9745.5	2.51298	1.3294	0.0457564	1	I	6761228	6767797	-	2399	unc-87	GO:0001725;GO:0003779;GO:0005515;GO:0005737;GO:0005865;GO:0031032;GO:0031674;GO:0031674;GO:0001725;GO:0003779;GO:0005515;GO:0005737;GO:0005865;GO:0031032;GO:0031674;GO:0031674;GO:0001725;GO:0003779;GO:0005515;GO:0005737;GO:0005865;GO:0031032;GO:0031674;GO:0031674;	-	-	-	-	-	-	-
WBGene00017128	822.196	1255.91	388.486	0.309328	-1.69279	0.0461075	1	II	7211625	7212159	-	445	E04F6.9	-	-	-	-	-	-	174185	Q19064
WBGene00012169	55.2046	1.19953	109.21	91.0439	6.50849	0.0461477	1	IV	10073404	10075166	-	1207	ttbk-4	GO:0004672;GO:0004672;GO:0004674;GO:0005524;GO:0005524;GO:0005634;GO:0005737;GO:0006468;GO:0006468;GO:0016301;GO:0016310;GO:0018105;	-	-	-	-	Tau TuBulin Kinase [Source:UniProtKB/TrEMBL;Acc:Q23103]	177871	Q23103
WBGene00000425	221.679	62.3754	380.983	6.10791	2.61068	0.0462327	1	III	9119559	9125153	+	4358	ced-11	-	-	-	-	-	-	176288	P34641
WBGene00011691	362.793	591.367	134.22	0.226965	-2.13946	0.046411	1	V	16036413	16038293	+	1451	T10C6.10	GO:0005515;GO:0005515;	-	-	-	-	-	180071	O45772
WBGene00002048	804.351	379.051	1229.65	3.24403	1.69779	0.0467422	1	III	5755496	5765815	+	2633	ida-1	GO:0004725;GO:0006470;GO:0016311;GO:0016791;GO:0030141;	-	-	-	-	Receptor-type tyrosine-protein phosphatase-like ida-1 [Source:UniProtKB/Swiss-Prot;Acc:G5EGJ5]	175807	G5EGJ5
WBGene00000928	335.502	119.953	551.05	4.59389	2.19972	0.0469798	1	II	4562853	4563546	+	605	dao-2	-	-	-	-	-	Dauer or Aging adult Overexpression [Source:UniProtKB/TrEMBL;Acc:Q86LS4]	173793	Q86LS4
WBGene00010679	45.0177	0	90.0354	Inf	Inf	0.0469833	1	IV	10134932	10135887	-	807	K08F4.5	-	-	-	-	-	-	187164	Q21354
WBGene00013858	45.0177	0	90.0354	Inf	Inf	0.0469833	1	IV	10738204	10738658	-	455	ssp-34	-	-	-	-	-	Sperm-specific class P protein 34 [Source:UniProtKB/Swiss-Prot;Acc:Q23246]	177966	Q23246
WBGene00020084	54.7878	1.19953	108.376	90.3489	6.49744	0.0473211	1	IV	4633693	4634480	+	699	R105.1	-	-	-	-	-	-	187895	Q21897
WBGene00015933	2312.53	3367.07	1258	0.373617	-1.42037	0.0477668	1	IV	6818606	6820643	+	1262	C17H12.8	GO:0045087;GO:0045087;	-	-	-	-	-	177447	O45078
WBGene00008536	572.89	894.848	250.932	0.280419	-1.83434	0.0484122	1	IV	14203427	14205357	+	1452	F02H6.3	-	-	-	-	-	-	178373	O62132
WBGene00001244	4819.08	6902.08	2736.08	0.396413	-1.33492	0.0485008	1	IV	5386629	5388559	-	926	elo-6	GO:0016021;	K10203	EC:2.3.1.199	-	-	Elongation of very long chain fatty acids protein 6 [Source:UniProtKB/Swiss-Prot;Acc:Q20303]	177321	Q20303
WBGene00019592	527.502	225.511	829.493	3.67828	1.87903	0.0486433	1	II	2280678	2283395	-	2718	K09F6.9	-	-	-	-	-	-	54162170	-
WBGene00000039	187.805	47.9811	327.629	6.82829	2.77152	0.049397	1	X	5092458	5097067	-	3109	acn-1	GO:0006508;GO:0008237;GO:0008241;GO:0016020;GO:0006508;GO:0008237;GO:0008241;GO:0016020;	-	-	-	-	Inactive angiotensin-converting enzyme-related protein [Source:UniProtKB/Swiss-Prot;Acc:Q18581]	-	-
WBGene00011010	1287.64	1910.85	664.428	0.347714	-1.52403	0.0497369	1	X	13285122	13286633	-	1369	R04D3.2	-	-	-	-	-	-	181451	Q21712
WBGene00015634	53.9541	1.19953	106.709	88.9589	6.47507	0.0497596	1	I	5488309	5490626	+	1525	C09D4.3	GO:0004672;GO:0004672;GO:0004674;GO:0005524;GO:0005524;GO:0005634;GO:0005737;GO:0006468;GO:0006468;GO:0016301;GO:0016310;GO:0018105;	-	-	-	-	-	172202	O01733
WBGene00004243	5290.46	7552.23	3028.69	0.401033	-1.31821	0.0501522	1	IV	5486685	5490322	+	1871	puf-7	GO:0003723;GO:0003723;	-	-	-	-	Pumilio domain-containing protein 7 [Source:UniProtKB/Swiss-Prot;Acc:O44169]	177332	O44169
WBGene00000870	407.164	160.737	653.591	4.06622	2.02369	0.0501931	1	II	12980591	12993118	+	2013	cyd-1	-	K10151	-	-	-	G1/S-specific cyclin-D [Source:UniProtKB/Swiss- Prot;Acc:Q9U2M5]	174941	-
WBGene00006627	145.879	29.9882	261.77	8.72909	3.12583	0.050454	1	III	8237995	8239423	-	905	tsp-1	GO:0005887;GO:0016020;GO:0016021;GO:0016021;GO:0016021;GO:0045087;	-	-	-	-	Tetraspanin-1 [Source:UniProtKB/Swiss- Prot;Acc:P34285]	192096	P34285
WBGene00015083	14622.3	20678.7	8565.87	0.414237	-1.27147	0.0505174	1	III	5728180	5730159	+	1795	egg-1	GO:0005515;	-	-	-	-	LDL receptor repeat-containing protein egg-1 [Source:UniProtKB/Swiss-Prot;Acc:Q09967]	175804	Q09967
WBGene00013859	841.488	406.64	1276.34	3.13874	1.65018	0.0506552	1	I	10264314	10279234	-	13321	ZC247.1	-	-	-	-	-	-	172895	G5EBP5
WBGene00002255	730.714	1117.96	343.469	0.307228	-1.70262	0.0507893	1	X	3257010	3258155	+	986	lbp-3	GO:0008289;GO:0008289;GO:0008289;	-	-	-	-	Fatty acid-binding protein homolog 3 [Source:UniProtKB/Swiss-Prot;Acc:Q20222]	180615	-
WBGene00007694	323.281	116.354	530.209	4.55685	2.18804	0.0509715	1	X	12235621	12240781	+	3578	C23H4.6	GO:0000166;GO:0000724;GO:0000724;GO:0005524;GO:0005634;GO:0005694;GO:0006281;GO:0006281;GO:0006281;GO:0006974;GO:0030915;GO:0030915;GO:0000166;GO:0000724;GO:0000724;GO:0005524;GO:0005634;GO:0005694;GO:0006281;GO:0006281;GO:0006281;GO:0006974;GO:0030915;GO:0030915;	-	-	-	-	Structural maintenance of chromosomes protein 6 [Source:UniProtKB/TrEMBL;Acc:B6VQ85]	181384	Q93250
WBGene00011114	53.5373	1.19953	105.875	88.2639	6.46375	0.0510262	1	III	4398763	4400942	+	1467	R07E5.6	-	-	-	-	-	-	175569	Q21823
WBGene00006436	1450.62	762.9	2138.34	2.80291	1.48693	0.0510759	1	V	6120909	6202626	-	56341	ttn-1	GO:0000166;GO:0004672;GO:0004672;GO:0004674;GO:0005515;GO:0005524;GO:0005524;GO:0005524;GO:0005634;GO:0005737;GO:0006468;GO:0006468;GO:0016020;GO:0016301;GO:0016310;GO:0016740;GO:0017022;GO:0031672;GO:0031672;GO:0031674;GO:0031674;GO:0031965;GO:0046872;GO:0051015;GO:0106310;GO:0106311;GO:0000166;GO:0004672;GO:0004672;GO:0004674;GO:0005515;GO:0005524;GO:0005524;GO:0005524;GO:0005634;GO:0005737;GO:…	-	-	-	-	Titin homolog [Source:UniProtKB/Swiss- Prot;Acc:G4SLH0]	-	-
WBGene00013567	4028.7	5767.33	2290.07	0.397076	-1.33251	0.0513566	1	V	15184706	15185878	+	1042	Y75B12B.1	-	-	-	-	-	-	190716	H2KMK2
WBGene00011489	6623.58	9411.49	3835.68	0.407552	-1.29494	0.0517635	1	I	9622522	9624724	+	1958	T05F1.2	-	-	-	-	-	-	172804	Q9XUR4
WBGene00018602	2204.63	3197.94	1211.31	0.378778	-1.40057	0.0520192	1	X	4246554	4247212	-	566	F48D6.4	-	-	-	-	-	-	180697	H2KZE0
WBGene00007981	120.656	20.392	220.92	10.8337	3.43745	0.0521314	1	III	3989298	3992174	-	1060	glb-11	GO:0019825;GO:0019825;GO:0020037;GO:0020037;	-	-	-	-	GLoBin related [Source:UniProtKB/TrEMBL;Acc:O62089]	175516	O62089
WBGene00009396	2386.56	3453.44	1319.69	0.382137	-1.38784	0.0521533	1	II	12901264	12903336	+	1226	clec-65	GO:0030246;GO:0030246;	-	-	-	-	C-type LECtin [Source:UniProtKB/TrEMBL;Acc:O45443]	174928	O45443
WBGene00004239	12788.4	18061.3	7515.46	0.416109	-1.26497	0.0523314	1	IV	13510307	13512162	-	1737	puf-3	GO:0003723;GO:0003723;GO:0003729;GO:0003730;GO:0003730;GO:0005515;GO:0005634;GO:0005737;GO:0010608;	-	-	-	-	PUF (Pumilio/FBF) domain-containing [Source:UniProtKB/TrEMBL;Acc:Q9U2G4]	178320	Q9U2G4
WBGene00001768	522.683	226.711	818.656	3.61101	1.8524	0.0523387	1	II	13608154	13609824	-	817	gst-20	GO:0004364;GO:0004364;GO:0005515;GO:0005737;GO:0006749;GO:0008340;GO:0016740;GO:0055114;	K00799	EC:2.5.1.18	-	-	Glutathione S-Transferase [Source:UniProtKB/TrEMBL;Acc:G5EC71]	175008	G5EC71
WBGene00010265	43.3504	0	86.7008	Inf	Inf	0.0527918	1	II	12925981	12928341	-	1231	F58G1.3	GO:0004722;GO:0004722;GO:0005634;GO:0005737;GO:0006470;GO:0016787;GO:0016787;GO:0016787;GO:0106306;GO:0106307;	K01090	EC:3.1.3.16	-	-	Serine/threonine-protein phosphatase [Source:UniProtKB/TrEMBL;Acc:O62272]	174933	O62272
WBGene00014238	43.3504	0	86.7008	Inf	Inf	0.0527918	1	I	13214095	13216230	-	1599	ZK1225.4	-	-	-	-	-	-	173185	Q9XXL5
WBGene00002225	4569.45	6517.03	2621.87	0.40231	-1.31362	0.0527952	1	I	5577055	5579394	-	2115	klp-15	GO:0000166;GO:0003774;GO:0003777;GO:0003777;GO:0003777;GO:0005524;GO:0005524;GO:0005524;GO:0005634;GO:0005815;GO:0005856;GO:0005871;GO:0005874;GO:0007018;GO:0007018;GO:0007018;GO:0007018;GO:0007059;GO:0007059;GO:0008017;GO:0008017;GO:0008017;GO:0008569;GO:0016887;GO:0072686;GO:0090307;GO:0000166;GO:0003774;GO:0003777;GO:0003777;GO:0003777;GO:0005524;GO:0005524;GO:0005524;GO:0005634;GO:0005815;GO:…	-	-	-	-	Kinesin-like protein [Source:UniProtKB/TrEMBL;Acc:P91400]	-	-
WBGene00006981	192.522	51.5797	333.465	6.46504	2.69266	0.0529612	1	X	7925434	7926594	+	1038	zig-4	GO:0005515;GO:0005576;GO:0005886;GO:0005886;GO:0007155;GO:0007155;GO:0007411;GO:0007411;GO:0048666;	-	-	-	-	Zwei Ig domain protein zig-4 [Source:UniProtKB/Swiss-Prot;Acc:G5ECB1]	181051	G5ECB1
WBGene00010091	59.9727	2.39906	117.546	48.9969	5.61462	0.0530168	1	V	12263369	12263896	-	528	ssp-35	-	-	-	-	-	Sperm Specific family, class P [Source:UniProtKB/TrEMBL;Acc:Q20815]	179681	Q20815
WBGene00015469	991.772	1485.02	498.53	0.335707	-1.57473	0.0531416	1	III	5607509	5610346	-	1348	C05D2.8	-	-	-	-	-	-	175777	O45136
WBGene00006952	75.9442	5.99764	145.891	24.3247	4.60435	0.0531469	1	X	3480251	3483649	+	1951	wrt-6	GO:0005576;GO:0005615;GO:0005886;GO:0006508;GO:0007267;GO:0007267;GO:0007275;GO:0007275;GO:0007275;GO:0008233;GO:0009986;GO:0016020;GO:0016539;GO:0016539;GO:0016540;GO:0016540;GO:0016787;	-	-	-	-	Warthog protein 6 Warthog protein 6 N-product Warthog protein 6 C-product [Source:UniProtKB/Swiss- Prot;Acc:P91573]	180638	P91573
WBGene00017991	132.225	25.1901	239.261	9.49822	3.24766	0.0533065	1	IV	7568893	7573761	+	2855	clec-180	-	-	-	-	-	C-type lectin domain-containing protein 180 [Source:UniProtKB/Swiss-Prot;Acc:Q19970]	-	-
WBGene00000779	4659.93	2679.74	6640.11	2.47789	1.30911	0.0533467	1	I	3987842	3988699	+	710	cpn-3	GO:0005515;GO:0030016;	K20526	-	-	-	CalPoNin [Source:UniProtKB/TrEMBL;Acc:O01542]	171986	O01542
WBGene00001607	12064.2	17016.5	7111.97	0.417945	-1.25861	0.0538117	1	IV	9739219	9740908	-	1506	gln-6	GO:0003824;GO:0003824;GO:0004356;GO:0004356;GO:0004356;GO:0004356;GO:0005737;GO:0006542;GO:0006542;GO:0006542;GO:0006807;GO:0006807;GO:0003824;GO:0003824;GO:0004356;GO:0004356;GO:0004356;GO:0004356;GO:0005737;GO:0006542;GO:0006542;GO:0006542;GO:0006807;GO:0006807;	K01915	EC:6.3.1.2	-	-	GLutamiNe synthetase (Glutamate-ammonia ligase) [Source:UniProtKB/TrEMBL;Acc:O02225]	177808	O02225
WBGene00014199	748.12	357.459	1138.78	3.18577	1.67164	0.0538897	1	I	13241645	13244797	+	2258	ZK1053.4	GO:0005515;GO:0005737;GO:0006914;GO:0006914;	-	-	-	-	-	173188	O45995
WBGene00018636	1721.51	2511.81	931.2	0.370729	-1.43156	0.0539689	1	IV	7548417	7551511	+	1359	oef-1	-	-	-	-	-	Oocyte Excluded Factor [Source:UniProtKB/TrEMBL;Acc:Q20629]	177529	G4SGI5
WBGene00018682	582.776	262.697	902.855	3.43688	1.7811	0.0541688	1	X	460651	466912	+	2844	aagr-4	GO:0003824;GO:0003824;GO:0004553;GO:0004553;GO:0005975;GO:0005975;GO:0008152;GO:0016787;GO:0016798;GO:0030246;GO:0030246;	K05546	EC:3.2.1.207	-	-	Acid Alpha Glucosidase Relate [Source:UniProtKB/TrEMBL;Acc:O17352]	180400	O17352
WBGene00007230	42.9336	0	85.8671	Inf	Inf	0.054356	1	V	15099747	15104389	+	3812	C01G10.1	GO:0005515;GO:0016020;GO:0016021;	-	-	-	-	-	180019	Q93161
WBGene00007260	201.174	56.3778	345.97	6.13663	2.61745	0.0546954	1	X	15537662	15546323	+	2264	olrn-1	GO:0005886;GO:0008355;GO:0016020;GO:0016021;GO:0005886;GO:0008355;GO:0016020;GO:0016021;	K20235	-	-	-	-	181642	-
WBGene00006827	162.165	38.3849	285.946	7.44944	2.89713	0.0549618	1	X	7570374	7573751	-	1376	unc-98	GO:0000977;GO:0000981;GO:0003677;GO:0005515;GO:0005515;GO:0005634;GO:0005634;GO:0005634;GO:0005737;GO:0006357;GO:0007275;GO:0007517;GO:0007626;GO:0008092;GO:0008270;GO:0008270;GO:0017022;GO:0030154;GO:0030239;GO:0030239;GO:0031430;GO:0031430;GO:0032982;GO:0040011;GO:0040011;GO:0040032;GO:0043565;GO:0046872;	-	-	-	-	Zinc finger protein unc-98 [Source:UniProtKB/Swiss-Prot;Acc:Q19203]	181020	Q19203
WBGene00010234	772.774	374.253	1171.29	3.12969	1.64602	0.0556808	1	IV	11640047	11641015	-	914	ttr-50	GO:0005576;GO:0009986;GO:0009986;	-	-	-	-	TransThyretin-Related family domain [Source:UniProtKB/TrEMBL;Acc:G5EE48]	178092	G5EE48
WBGene00001172	1549.78	833.672	2265.89	2.71797	1.44253	0.0557666	1	V	10169197	10173753	-	2547	egl-3	GO:0004252;GO:0006508;GO:0008236;GO:0004252;GO:0006508;GO:0008236;GO:0004252;GO:0006508;GO:0008236;	K01360	EC:3.4.21.94	-	-	Neuroendocrine convertase 2 [Source:UniProtKB/Swiss-Prot;Acc:G5ECN9]	179412	G5ECN9
WBGene00008508	42.5167	0	85.0335	Inf	Inf	0.0559679	1	IV	10227987	10231060	-	2666	F01G10.5	-	-	-	-	-	-	177904	O17763
WBGene00001683	6254.16	8847.72	3660.61	0.413735	-1.27322	0.0562946	1	II	10394114	10395349	+	1136	gpd-1	GO:0006006;GO:0016620;GO:0050661;GO:0051287;GO:0055114;GO:0006006;GO:0016620;GO:0050661;GO:0051287;GO:0055114;	K00134	EC:1.2.1.12	-	-	Glyceraldehyde-3-phosphate dehydrogenase 1 [Source:UniProtKB/Swiss-Prot;Acc:P04970]	174603	P04970
WBGene00021876	799.928	391.046	1208.81	3.09122	1.62818	0.0563515	1	IV	2765719	2771790	-	1954	Y54G2A.11	GO:0016020;GO:0016021;	-	-	-	-	-	177058	Q95XX8
WBGene00010621	10816.4	15224.4	6408.36	0.420927	-1.24836	0.0564045	1	I	8676666	8681325	-	3383	egg-6	GO:0005515;	-	-	-	-	Leucine-rich repeat-containing protein egg-6 [Source:UniProtKB/Swiss-Prot;Acc:P90920]	172670	P90920
WBGene00011501	5582.67	7904.89	3260.45	0.41246	-1.27767	0.0567462	1	III	9758927	9760389	+	1018	rmd-1	GO:0000922;GO:0005515;GO:0005737;GO:0005856;GO:0005874;GO:0005876;GO:0007049;GO:0007052;GO:0007059;GO:0019900;GO:0051301;GO:0051315;GO:0097431;GO:0000922;GO:0005515;GO:0005737;GO:0005856;GO:0005874;GO:0005876;GO:0007049;GO:0007052;GO:0007059;GO:0019900;GO:0051301;GO:0051315;GO:0097431;GO:0000922;GO:0005515;GO:0005737;GO:0005856;GO:0005874;GO:0005876;GO:0007049;GO:0007052;GO:0007059;GO:0019900;GO:…	-	-	-	-	Regulator of microtubule dynamics protein 1 [Source:UniProtKB/Swiss-Prot;Acc:P34560]	176379	P34560
WBGene00012605	58.7222	2.39906	115.045	47.9544	5.58359	0.056777	1	II	12952490	12954832	-	993	Y38F1A.1	-	-	-	-	-	-	174938	Q9XWM5
WBGene00020156	173.918	44.3825	303.453	6.83721	2.77341	0.0569816	1	V	869481	871129	-	676	T02B11.4	-	-	-	-	-	-	187981	O16973
WBGene00012255	69.5088	4.79811	134.22	27.9734	4.80598	0.0574318	1	X	11059994	11061868	+	1246	lpr-6	GO:0000302;GO:0005576;GO:0005737;GO:0006629;GO:0006869;GO:0016020;GO:0016021;GO:0000302;GO:0005576;GO:0005737;GO:0006629;GO:0006869;	-	-	-	-	LiPocalin-Related protein [Source:UniProtKB/TrEMBL;Acc:Q23162]	181296	Q23162
WBGene00015627	42.0999	0	84.1998	Inf	Inf	0.0576289	1	IV	5029250	5031046	+	1077	C09B9.2	GO:0016020;GO:0016021;	-	-	-	-	-	182442	Q17852
WBGene00015689	42.0999	0	84.1998	Inf	Inf	0.0576289	1	I	6274575	6275291	-	664	spch-2	GO:0000785;GO:0000790;	-	-	-	-	SPerm CHromatin enriched [Source:UniProtKB/TrEMBL;Acc:P91026]	172325	P91026
WBGene00019738	566.628	875.655	257.601	0.294181	-1.76522	0.0577382	1	X	3031723	3033203	+	1178	clec-265	GO:0030246;GO:0030246;	-	-	-	-	C-type LECtin [Source:UniProtKB/TrEMBL;Acc:Q21471]	180590	Q21471
WBGene00016027	1322.22	1940.84	703.61	0.36253	-1.46383	0.0580138	1	IV	2111894	2113422	-	1044	C23H5.8	-	-	-	-	-	-	177007	A8WIS5
WBGene00001569	2025.96	2925.65	1126.28	0.384967	-1.37719	0.0582602	1	X	1986429	1989607	-	2815	meg-3	GO:0005515;GO:0005737;GO:0009792;GO:0036093;GO:0043186;GO:0051640;GO:1903863;	-	-	-	-	-	180510	Q9TXM1
WBGene00000463	205.474	59.9764	350.972	5.85183	2.54889	0.058464	1	III	4446637	4449943	-	1055	ceh-43	GO:0000981;GO:0003677;GO:0006355;GO:0003677;GO:0003677;GO:0003677;GO:0005634;	K18489	-	-	-	Homeobox protein ceh-43 [Source:UniProtKB/Swiss- Prot;Acc:Q18273]	175581	Q18273
WBGene00019717	63.9071	3.59858	124.216	34.5179	5.10927	0.0587038	1	IV	4487028	4489000	+	709	trx-3	GO:0005634;GO:0005737;GO:0016324;GO:0045454;	-	-	-	-	ThioRedoXin [see also xtr] [Source:UniProtKB/TrEMBL;Acc:Q94282]	187389	Q94282
WBGene00011498	557.553	253.1	862.006	3.40579	1.76799	0.0588129	1	III	9739094	9743339	-	1502	T05G5.1	GO:0016020;GO:0016021;	-	-	-	-	-	3565362	P34554
WBGene00015312	4481.08	6350.3	2611.86	0.411297	-1.28175	0.0589167	1	I	5272846	5274339	-	1245	C01G8.1	-	-	-	-	-	-	172170	H2KYD5
WBGene00003991	538.4	242.305	834.495	3.44399	1.78408	0.0590429	1	X	1079446	1080653	-	509	pfn-3	-	K05759	-	-	-	Profilin-3 [Source:UniProtKB/Swiss- Prot;Acc:Q21193]	180460	Q21193
WBGene00006039	137.359	28.7887	245.93	8.54261	3.09468	0.0591603	1	IV	9850648	9851070	-	423	ssp-10	-	-	-	-	-	Sperm-specific class P protein 10 [Source:UniProtKB/Swiss-Prot;Acc:Q21289]	177834	Q21289
WBGene00008659	41.6831	0	83.3662	Inf	Inf	0.0593406	1	III	4628465	4631131	+	1850	clec-151	GO:0030246;	-	-	-	-	C-type LECtin [Source:UniProtKB/TrEMBL;Acc:Q19313]	184310	Q19313
WBGene00012256	110.286	17.9929	202.58	11.2589	3.49299	0.0594273	1	X	11062132	11064539	+	2161	lpr-5	GO:0005576;GO:0006869;	-	-	-	-	LiPocalin-Related protein [Source:UniProtKB/TrEMBL;Acc:Q23163]	181297	Q23163
WBGene00009706	1205.49	636.949	1774.03	2.7852	1.47778	0.0597008	1	V	16103894	16105950	+	1211	argk-1	GO:0000166;GO:0003824;GO:0003824;GO:0004054;GO:0004111;GO:0004111;GO:0005524;GO:0016301;GO:0016301;GO:0016301;GO:0016301;GO:0016310;GO:0016740;GO:0016772;GO:0016772;GO:0046314;GO:0046314;	K00934	EC:2.7.3.3	-	-	ARGinine Kinase [Source:UniProtKB/TrEMBL;Acc:O45518]	180080	O45518
WBGene00000749	89.5977	10.7957	168.4	15.5987	3.96335	0.0597738	1	X	10077597	10078602	+	956	col-176	GO:0042302;GO:0042302;	-	-	-	-	COLlagen [Source:UniProtKB/TrEMBL;Acc:Q23263]	181219	Q23263
WBGene00015680	711.511	344.264	1078.76	3.13352	1.64778	0.0602016	1	IV	5820370	5830199	+	2189	egal-1	GO:0003676;GO:0006139;GO:0008408;GO:0003676;GO:0006139;GO:0008408;GO:0003676;GO:0006139;GO:0008408;GO:0003676;GO:0006139;GO:0008408;	K18740	-	-	-	Egalitarian protein homolog [Source:UniProtKB/Swiss-Prot;Acc:Q17902]	177352	Q17902
WBGene00009113	5922.54	8348.71	3496.38	0.418792	-1.25569	0.0602959	1	I	10418234	10421858	-	2879	maph-1.2	GO:0000226;GO:0000226;GO:0000226;GO:0003779;GO:0005829;GO:0005874;GO:0005874;GO:0005874;GO:0005875;GO:0007409;GO:0008017;GO:0008017;GO:0008017;GO:0015631;GO:0016358;GO:0030425;GO:0031114;GO:0042995;GO:0043025;GO:0045202;	-	-	-	-	Microtubule-Associated Protein Homolog [Source:UniProtKB/TrEMBL;Acc:A9UJN7]	172918	A9UJN7
WBGene00000609	12309.7	7384.29	17235.1	2.33402	1.22282	0.0606889	1	II	4869607	4870791	-	1057	col-20	GO:0016020;GO:0016021;GO:0042302;GO:0042302;	-	-	-	-	COLlagen [Source:UniProtKB/TrEMBL;Acc:P91249]	173840	P91249
WBGene00016161	50.6195	1.19953	100.039	83.399	6.38196	0.060857	1	II	5173710	5174470	-	532	C27D6.3	GO:0016020;GO:0016021;	-	-	-	-	-	173886	Q10032
WBGene00001461	311.61	116.354	506.866	4.35624	2.12308	0.0609627	1	X	3012190	3018555	-	965	flp-18	GO:0007218;GO:0007218;	-	-	-	-	FMRFamide-like neuropeptide 18 EMPGVLRF-amide SVPGVLRF-amide 1 SVPGVLRF-amide 2 EIPGVLRF-amide SEVPGVLRF-amide DVPGVLRF-amide SVPGVLRF-amide 3 [Source:UniProtKB/Swiss-Prot;Acc:Q9N4V0]	180587	Q9N4V0
WBGene00000636	68.2583	4.79811	131.719	27.4522	4.77885	0.0609797	1	I	7105302	7106926	+	1127	col-60	GO:0016020;GO:0016021;GO:0042302;GO:0042302;	-	-	-	-	COLlagen [Source:UniProtKB/TrEMBL;Acc:Q19725]	172445	Q19725
WBGene00016288	41.2662	0	82.5325	Inf	Inf	0.0611046	1	IV	5794932	5796825	-	1072	C31H1.5	GO:0004623;GO:0004623;GO:0005509;GO:0005509;GO:0005576;GO:0005576;GO:0005576;GO:0006644;GO:0006644;GO:0016042;GO:0016042;GO:0050482;GO:0050482;	-	-	-	-	-	183097	Q18339
WBGene00020659	41.2662	0	82.5325	Inf	Inf	0.0611046	1	I	6874304	6876928	+	1619	T21G5.1	GO:0000166;GO:0004672;GO:0004672;GO:0004713;GO:0004713;GO:0004713;GO:0004715;GO:0004715;GO:0005102;GO:0005524;GO:0005524;GO:0005524;GO:0006468;GO:0006468;GO:0007169;GO:0016301;GO:0016310;GO:0016740;GO:0030154;GO:0031234;GO:0038083;GO:0042127;GO:0045087;	-	-	-	-	Tyrosine-protein kinase [Source:UniProtKB/TrEMBL;Acc:O02064]	266839	-
WBGene00010212	590.376	905.643	275.108	0.303771	-1.71894	0.0614193	1	V	17640672	17650527	-	1267	fbxa-192	GO:0005515;	-	-	-	-	F-box A protein [Source:UniProtKB/TrEMBL;Acc:Q9XUX2]	186462	Q9XUX2
WBGene00003093	644.6	982.413	306.787	0.31228	-1.67909	0.0614205	1	IV	11621443	11623174	-	774	lys-4	GO:0003796;GO:0003796;GO:0007165;GO:0009253;GO:0009253;GO:0016998;GO:0016998;GO:0050830;	-	-	-	-	LYSozyme [Source:UniProtKB/TrEMBL;Acc:Q20964]	178086	Q20964
WBGene00011741	2323.12	3329.89	1316.35	0.395314	-1.33893	0.061421	1	IV	12030047	12031271	-	865	T12G3.6	-	-	-	-	-	-	178138	H2L295
WBGene00006870	180.902	49.1806	312.623	6.35663	2.66826	0.0614629	1	X	10505988	10519563	+	2420	vab-3	GO:0000790;GO:0000978;GO:0000981;GO:0000981;GO:0000981;GO:0003677;GO:0003677;GO:0003677;GO:0003700;GO:0005515;GO:0005634;GO:0005634;GO:0005737;GO:0006355;GO:0006355;GO:0006355;GO:0006357;GO:0006357;GO:0007275;GO:0009952;GO:0030155;GO:0045138;GO:0045165;GO:0045687;GO:0045944;GO:0048856;GO:1903355;GO:0000790;GO:0000978;GO:0000981;GO:0000981;GO:0000981;GO:0003677;GO:0003677;GO:0003677;GO:0003700;GO:…	K08031	-	-	-	MAB-18 [Source:UniProtKB/TrEMBL;Acc:G5EE71]	181251	G5EDS1
WBGene00000670	13476.5	18837.4	8115.7	0.430829	-1.21481	0.0618121	1	III	11703885	11705091	+	1161	col-95	GO:0016020;GO:0016021;GO:0042302;GO:0042302;	-	-	-	-	COLlagen [Source:UniProtKB/TrEMBL;Acc:Q86MP1]	176602	-
WBGene00013404	67.8415	4.79811	130.885	27.2784	4.76969	0.0622103	1	I	14088094	14089858	+	969	fbxb-101	-	-	-	-	-	F-box B protein [Source:UniProtKB/TrEMBL;Acc:Q9NA67]	190470	Q9NA67
WBGene00045251	102.418	15.5939	189.241	12.1356	3.60118	0.062299	1	X	11847856	11848695	-	751	F54F7.9	-	-	-	-	-	-	6418854	A3FPK6
WBGene00003410	6912.02	9706.58	4117.45	0.424192	-1.23721	0.0623226	1	X	9884278	9889704	+	5056	mrp-4	GO:0000166;GO:0005524;GO:0005524;GO:0005524;GO:0007040;GO:0010877;GO:0016020;GO:0016020;GO:0016021;GO:0016021;GO:0016021;GO:0016887;GO:0016887;GO:0022857;GO:0022857;GO:0030139;GO:0042626;GO:0042626;GO:0042626;GO:0044840;GO:0055085;GO:0055085;GO:0055085;	K02021	-	-	-	-	181202	G5EFP3
WBGene00016358	50.2026	1.19953	99.2057	82.704	6.36989	0.0624101	1	II	4836304	4837759	-	1318	C33F10.12	GO:0005315;GO:0016020;GO:0016021;GO:0031305;GO:0035435;	K15102	-	-	-	-	183168	Q18390
WBGene00003602	547.183	250.701	843.666	3.36522	1.7507	0.0625305	1	X	14558504	14561425	+	1737	nhr-3	GO:0003677;GO:0003700;GO:0004879;GO:0006355;GO:0008270;GO:0043565;	-	-	-	-	Nuclear hormone receptor family member nhr-3 [Source:UniProtKB/Swiss-Prot;Acc:Q9XTJ4]	181551	Q9XTJ4
WBGene00000545	1219.77	651.343	1788.2	2.74541	1.45702	0.0627231	1	III	1807740	1818323	-	2306	clp-4	GO:0004198;GO:0004198;GO:0004198;GO:0005737;GO:0006508;GO:0006508;GO:0006508;GO:0004198;GO:0004198;GO:0004198;GO:0005737;GO:0006508;GO:0006508;GO:0006508;	-	-	-	-	CaLPain family [Source:UniProtKB/TrEMBL;Acc:Q8IAA9]	175326	Q8IAA9
WBGene00000998	1859.09	1038.79	2679.39	2.57933	1.367	0.0628677	1	III	6746308	6794764	+	39869	dig-1	GO:0003824;GO:0005509;GO:0005515;GO:0003824;GO:0005509;GO:0005515;GO:0003824;GO:0005515;	-	-	-	-	Mesocentin [Source:UniProtKB/Swiss- Prot;Acc:Q09165]	-	-
WBGene00002073	10910	15253.2	6566.75	0.430517	-1.21586	0.0628906	1	I	6315233	6317267	+	1808	ima-2	GO:0005515;GO:0005737;GO:0006606;GO:0042025;GO:0061608;	-	-	-	-	Importin subunit alpha-2 [Source:UniProtKB/Swiss- Prot;Acc:P91276]	-	-
WBGene00012257	91.8648	11.9953	171.734	14.3168	3.83964	0.0629944	1	X	11065133	11066811	+	1389	lpr-4	GO:0000302;GO:0005576;GO:0005737;GO:0006629;GO:0006869;	-	-	-	-	LiPocalin-Related protein [Source:UniProtKB/TrEMBL;Acc:Q23164]	181298	Q23164
WBGene00016626	91.8648	11.9953	171.734	14.3168	3.83964	0.0629944	1	II	6868946	6871039	-	1338	clhm-1	-	-	-	-	-	Calcium homeostasis modulator protein [Source:UniProtKB/Swiss-Prot;Acc:Q18593]	183429	Q18593
WBGene00022649	213.892	65.974	361.809	5.48412	2.45526	0.0630177	1	II	6020653	6023349	+	2535	ZK84.1	-	-	-	-	-	-	174008	Q23635
WBGene00000399	72.1927	5.99764	138.388	23.0737	4.52818	0.0630486	1	II	14843177	14850905	+	4476	cdh-7	GO:0005509;GO:0005509;GO:0005886;GO:0005886;GO:0007155;GO:0007155;GO:0007156;GO:0007156;GO:0016020;GO:0016020;GO:0016020;GO:0016021;GO:0098609;	-	-	-	-	CaDHerin family [Source:UniProtKB/TrEMBL;Acc:O62328]	175143	O62328
WBGene00003096	5388.4	7582.21	3194.59	0.421327	-1.24699	0.0632349	1	V	3481421	3482600	-	913	lys-7	-	-	-	-	-	Lysozyme-like protein 7 [Source:UniProtKB/Swiss- Prot;Acc:O16202]	178772	O16202
WBGene00017028	232.445	75.5702	389.32	5.15176	2.36507	0.0633324	1	III	5526071	5535481	+	3822	dex-1	GO:0005509;GO:0007160;GO:0005509;GO:0007160;GO:0005509;GO:0007160;	-	-	-	-	Dendrite extension defective protein 1 [Source:UniProtKB/Swiss-Prot;Acc:P41950]	-	-
WBGene00019586	111.303	19.1924	203.413	10.5986	3.4058	0.0637494	1	II	2255172	2261142	+	4252	K09F6.3	GO:0004725;GO:0004725;GO:0006470;GO:0006470;GO:0016020;GO:0016021;GO:0016311;GO:0016311;GO:0016791;GO:0016791;GO:0035335;	-	-	-	-	Protein-tyrosine-phosphatase [Source:UniProtKB/TrEMBL;Acc:O16728]	173583	-
WBGene00020948	5407.77	7602.61	3212.93	0.422609	-1.2426	0.0640955	1	V	6703057	6704573	+	1369	era-1	-	-	-	-	-	Embryonic mRna (mRNA) Anterior [Source:UniProtKB/TrEMBL;Acc:O45146]	179061	O45146
WBGene00019166	210.374	64.7745	355.973	5.49558	2.45827	0.0644921	1	IV	4827853	4846893	-	4277	tat-2	GO:0000166;GO:0000166;GO:0000166;GO:0000287;GO:0000287;GO:0000287;GO:0005524;GO:0005524;GO:0005524;GO:0005794;GO:0005802;GO:0005886;GO:0007030;GO:0015914;GO:0015914;GO:0016020;GO:0016021;GO:0016021;GO:0016021;GO:0016125;GO:0045332;GO:0140326;GO:0140326;GO:0140326;GO:0140326;GO:0000166;GO:0000166;GO:0000166;GO:0000287;GO:0000287;GO:0000287;GO:0005524;GO:0005524;GO:0005524;GO:0005794;GO:0005802;GO:…	-	-	-	-	Phospholipid-transporting ATPase [Source:UniProtKB/TrEMBL;Acc:U4PBV8]	-	-
WBGene00006044	40.4326	0	80.8652	Inf	Inf	0.0647958	1	I	6102032	6102463	+	432	ssp-16	-	-	-	-	-	Sperm-specific class P protein 16 [Source:UniProtKB/Swiss-Prot;Acc:P91499]	172294	P91499
WBGene00021576	316.093	121.152	511.035	4.21812	2.0766	0.0650774	1	II	868814	871699	+	1644	fbxc-51	-	-	-	-	-	F-box C protein [Source:UniProtKB/TrEMBL;Acc:Q9N4X2]	173467	Q9N4X2
WBGene00000730	61.8229	3.59858	120.047	33.3596	5.06003	0.065276	1	V	11484032	11484998	+	922	col-157	GO:0016020;GO:0016021;GO:0042302;GO:0042302;	-	-	-	-	COLlagen [Source:UniProtKB/TrEMBL;Acc:Q22393]	188426	Q22393
WBGene00019921	75.7103	7.19717	144.223	20.0389	4.32473	0.0652905	1	II	931171	932327	+	955	fbxc-34	-	-	-	-	-	F-box C protein [Source:UniProtKB/TrEMBL;Acc:O16774]	187667	O16774
WBGene00000878	107.369	17.9929	196.744	10.9345	3.45082	0.0655012	1	III	13692668	13693811	+	703	cyn-2	GO:0000413;GO:0003755;GO:0006457;	K01802	EC:5.2.1.8	-	-	Peptidyl-prolyl cis-trans isomerase 2 [Source:UniProtKB/Swiss-Prot;Acc:P52010]	176807	P52010
WBGene00011392	812.208	411.438	1212.98	2.94814	1.55981	0.0661355	1	V	20827715	20828939	-	849	sbt-1	GO:0005576;GO:0006937;GO:0007218;GO:0007218;GO:0007218;GO:0010466;GO:0010952;GO:0016504;GO:0030141;GO:0030141;GO:0030234;GO:0030414;GO:0046883;GO:0051345;	-	-	-	-	Seven B Two (Mammalian 7BT prohormone convertase chaperone) homolog [Source:UniProtKB/TrEMBL;Acc:Q9XTY3]	180366	Q9XTY3
WBGene00003229	11304.7	15745	6864.37	0.435971	-1.19769	0.0665719	1	I	127297	134065	+	1828	mex-3	GO:0001708;GO:0003676;GO:0003676;GO:0003723;GO:0003723;GO:0003727;GO:0005515;GO:0005515;GO:0005737;GO:0009880;GO:0010468;GO:0010628;GO:0017148;GO:0043186;GO:0048308;GO:0051148;GO:0001708;GO:0003676;GO:0003676;GO:0003723;GO:0003723;GO:0003727;GO:0005737;GO:0009880;GO:0017148;GO:0043186;GO:0048308;GO:0051148;	K15686	EC:2.3.2.27	-	-	Muscle EXcess [Source:UniProtKB/TrEMBL;Acc:V6CKQ3]	171607	H2L067
WBGene00007709	20001.4	27776.3	12226.5	0.440177	-1.18384	0.0666621	1	I	10184478	10185470	-	894	clec-87	-	-	-	-	-	C-type lectin domain-containing protein 87 [Source:UniProtKB/Swiss-Prot;Acc:Q9XVS3]	172885	Q9XVS3
WBGene00002052	1819.56	1025.6	2613.53	2.5483	1.34954	0.0669293	1	X	4912308	4915979	-	2035	ifa-4	-	-	-	-	-	Intermediate filament protein ifa-4 [Source:UniProtKB/Swiss-Prot;Acc:P90900]	-	-
WBGene00007766	4779.57	6711.36	2847.79	0.424324	-1.23676	0.0670857	1	I	11439289	11440709	+	1105	C27C7.1	-	-	-	-	-	-	173029	Q9XVC6
WBGene00007283	607.292	923.636	290.948	0.315003	-1.66656	0.0673361	1	V	11271351	11272467	+	827	clec-222	GO:0030246;	-	-	-	-	C-type LECtin [Source:UniProtKB/TrEMBL;Acc:O62024]	179560	O62024
WBGene00302974	106.535	17.9929	195.077	10.8419	3.43854	0.0673466	1	I	531725	533084	+	1242	Y65B4BM.3	-	-	-	-	-	-	-	-
WBGene00016997	801.055	406.64	1195.47	2.93988	1.55576	0.0676459	1	X	1452695	1454000	-	1208	cebp-1	GO:0000187;GO:0005634;GO:0005737;GO:0031103;GO:0045202;GO:0048691;GO:0048841;GO:0050829;GO:1905606;GO:1905944;GO:0000187;GO:0005634;GO:0005737;GO:0031103;GO:0045202;GO:0048691;GO:0048841;GO:0050829;GO:1905606;GO:1905944;	K23479	-	-	-	C/EBP (CCAAT/enhancer-binding protein) homolog [Source:UniProtKB/TrEMBL;Acc:Q18909]	180481	Q18909
WBGene00020290	1299.35	1889.26	709.446	0.375516	-1.41305	0.0676918	1	II	3381836	3384017	+	1704	T06D4.1	-	-	-	-	-	-	173682	O16649
WBGene00007317	207.873	64.7745	350.972	5.41836	2.43786	0.0678576	1	X	10842658	10844674	-	816	C05A9.2	GO:0016020;GO:0016021;	-	-	-	-	-	182243	Q17644
WBGene00015223	78.8111	8.39669	149.225	17.7719	4.15153	0.0679337	1	V	8746158	8750177	+	2122	B0507.6	-	-	-	-	-	-	182013	-
WBGene00019989	1620.65	2334.28	907.024	0.388567	-1.36377	0.06814	1	X	8325099	8326451	-	1252	R09F10.8	-	-	-	-	-	-	181088	Q23031
WBGene00023407	273.619	99.5608	447.676	4.49651	2.16881	0.0681672	1	II	5447681	5448634	+	811	cex-1	GO:0005509;	-	-	-	-	Calexcitin-1 [Source:UniProtKB/Swiss- Prot;Acc:Q10131]	186376	Q10131
WBGene00017881	3940.48	5544.22	2336.75	0.421476	-1.24648	0.0682136	1	V	8641491	8643225	-	1334	asp-13	GO:0004190;GO:0004190;GO:0004190;GO:0005764;GO:0006508;GO:0006508;GO:0006508;GO:0008219;GO:0008233;GO:0016787;GO:0004190;GO:0004190;GO:0004190;GO:0005764;GO:0006508;GO:0006508;GO:0006508;GO:0008219;GO:0008233;GO:0016787;	-	-	-	-	ASpartyl Protease [Source:UniProtKB/TrEMBL;Acc:Q22972]	179247	Q22972
WBGene00022257	9440.47	13142	5738.93	0.436685	-1.19533	0.0684493	1	IV	6421589	6423489	+	1717	puf-11	GO:0003723;GO:0003723;GO:0003729;GO:0003730;GO:0005634;GO:0005737;GO:0010608;	-	-	-	-	PUF (Pumilio/FBF) domain-containing [Source:UniProtKB/TrEMBL;Acc:Q8IU00]	177406	Q8IU00
WBGene00016064	183.535	52.7792	314.29	5.95481	2.57406	0.0684736	1	I	4103713	4108045	+	1986	acd-1	GO:0005272;GO:0005272;GO:0005272;GO:0005887;GO:0006811;GO:0006814;GO:0006814;GO:0006814;GO:0006814;GO:0010447;GO:0015280;GO:0016020;GO:0016020;GO:0016020;GO:0016021;GO:0031224;GO:0035725;	K03440	-	-	-	-	182852	P91102
WBGene00009492	39.5989	0	79.1978	Inf	Inf	0.0687162	1	IV	11050128	11052430	+	1687	F36H1.3	GO:0004725;GO:0004725;GO:0006470;GO:0006470;GO:0016311;GO:0016311;GO:0016791;GO:0016791;GO:0035335;	-	-	-	-	Tyrosine-protein phosphatase [Source:UniProtKB/TrEMBL;Acc:Q20108]	185379	Q20108
WBGene00018119	39.5989	0	79.1978	Inf	Inf	0.0687162	1	IV	5272818	5274156	+	1077	F36H12.3	GO:0005856;	-	-	-	-	Major sperm protein [Source:UniProtKB/TrEMBL;Acc:O76719]	177307	O76719
WBGene00021607	720.458	1080.77	360.142	0.333226	-1.58543	0.0689616	1	V	1692026	1694042	-	1532	Y46H3C.7	-	-	-	-	-	-	3565070	-
WBGene00014117	3307.87	4664.96	1950.77	0.418174	-1.25782	0.0692301	1	I	9126140	9127101	-	852	clec-91	-	-	-	-	-	C-type lectin domain-containing protein 91 [Source:UniProtKB/Swiss-Prot;Acc:Q94417]	172736	Q94417
WBGene00009724	1099.98	590.168	1609.8	2.7277	1.44769	0.0692788	1	V	12552211	12553301	-	1036	F45D3.4	-	-	-	-	-	-	179718	Q52GY5
WBGene00000913	16219.1	22487.5	9950.58	0.442493	-1.17627	0.0693098	1	IV	419938	425181	-	3410	daf-18	GO:0004725;GO:0006470;GO:0016311;	K01110	-	-	-	Phosphatidylinositol 3,4,5-trisphosphate 3- phosphatase and dual-specificity protein phosphatase daf- 18 [Source:UniProtKB/Swiss-Prot;Acc:G5EE01]	176869	G5EE01
WBGene00010790	481.387	218.314	744.46	3.41004	1.76979	0.0694934	1	V	11888236	11889634	+	1307	sodh-1	GO:0008270;GO:0016491;GO:0055114;	K13953	EC:1.1.1.1	-	-	Alcohol dehydrogenase 1 [Source:UniProtKB/Swiss- Prot;Acc:Q17334]	179627	Q17334
WBGene00011898	2695.42	3816.9	1573.95	0.412365	-1.27801	0.0697054	1	V	10597266	10598666	+	1259	T21C9.13	GO:0016020;GO:0016021;	-	-	-	-	-	179480	Q22648
WBGene00011850	265.567	95.9622	435.171	4.53482	2.18105	0.0697919	1	V	16815567	16820712	+	1977	T20B3.1	GO:0005777;GO:0008458;GO:0016740;GO:0016746;GO:0016746;GO:0016746;	-	-	-	-	-	-	-
WBGene00003784	2464.01	3496.62	1431.4	0.409366	-1.28854	0.0698549	1	II	7065618	7067051	+	1242	nos-2	GO:0003723;GO:0003723;GO:0003723;GO:0003729;GO:0005737;GO:0006417;GO:0007281;GO:0008270;GO:0008270;GO:0008270;GO:0017148;GO:0048471;GO:0048477;GO:0048477;GO:0051726;GO:0003723;GO:0003723;GO:0003723;GO:0003729;GO:0005737;GO:0006417;GO:0007281;GO:0008270;GO:0008270;GO:0008270;GO:0017148;GO:0048471;GO:0048477;GO:0048477;GO:0051726;	-	-	-	-	NanOS related [Source:UniProtKB/TrEMBL;Acc:Q23406]	174158	Q23406
WBGene00006923	1844.66	1050.79	2638.54	2.51101	1.32827	0.0707323	1	II	5323005	5340826	+	3229	vhp-1	GO:0000188;GO:0004721;GO:0004722;GO:0004725;GO:0004725;GO:0004725;GO:0006470;GO:0006470;GO:0008138;GO:0008138;GO:0016311;GO:0016311;GO:0016787;GO:0016791;GO:0016791;GO:0017017;GO:0017017;GO:0035335;GO:0106306;GO:0106307;GO:0000188;GO:0004721;GO:0004722;GO:0004725;GO:0004725;GO:0004725;GO:0006470;GO:0006470;GO:0008138;GO:0008138;GO:0016311;GO:0016311;GO:0016787;GO:0016791;GO:0016791;GO:0017017;GO:…	-	-	-	-	Tyrosine-protein phosphatase vhp-1 [Source:UniProtKB/Swiss-Prot;Acc:Q10038]	-	-
WBGene00015931	39.1821	0	78.3642	Inf	Inf	0.0707668	1	IV	6815912	6817654	-	1436	C17H12.5	GO:0004725;GO:0004725;GO:0006470;GO:0006470;GO:0016311;GO:0016311;GO:0016791;GO:0016791;GO:0035335;	-	-	-	-	-	182754	O45079
WBGene00004120	116.854	22.791	210.916	9.25436	3.21013	0.0710342	1	II	13108019	13110169	+	1959	pqn-32	-	-	-	-	-	Prion-like-(Q/N-rich)-domain-bearing protein [Source:UniProtKB/TrEMBL;Acc:Q9XV50]	174955	Q9XV50
WBGene00194651	167.014	45.582	288.447	6.32808	2.66177	0.0713351	1	IV	8783271	8785254	-	1434	C33D9.13	-	-	-	-	-	-	13197147	C6KRJ1
WBGene00015602	54.5539	2.39906	106.709	44.4795	5.47507	0.0713585	1	II	1619894	1621261	-	1182	fbxa-158	GO:0005515;GO:0005515;	-	-	-	-	F-box A protein [Source:UniProtKB/TrEMBL;Acc:G4RXG5]	182402	G4RXG5
WBGene00022037	13633.1	18883	8383.3	0.443961	-1.17149	0.0713648	1	I	511052	519800	-	2867	acs-13	GO:0001676;GO:0003824;GO:0004467;GO:0005783;GO:0016020;GO:0001676;GO:0003824;GO:0004467;GO:0005783;GO:0016020;GO:0001676;GO:0003824;GO:0004467;GO:0005783;GO:0016020;	K01897	EC:6.2.1.3	-	-	Fatty Acid CoA Synthetase family [Source:UniProtKB/TrEMBL;Acc:V6CLI5]	171643	V6CLI5
WBGene00017712	530.672	812.08	249.265	0.306946	-1.70394	0.0714251	1	II	2678041	2679162	+	983	F22E5.17	-	-	-	-	-	-	173611	Q95X85
WBGene00019426	133.374	29.9882	236.76	7.8951	2.98096	0.0715191	1	II	6441428	6443921	+	1791	cutl-16	GO:0016020;GO:0016021;	-	-	-	-	CUTiclin-Like [Source:UniProtKB/TrEMBL;Acc:Q09586]	174065	Q09586
WBGene00007725	250.714	88.765	412.662	4.64893	2.2169	0.0716442	1	V	19407739	19410857	-	2260	C25F9.5	GO:0005524;GO:0005524;GO:0005524;GO:0005524;	-	-	-	-	-	180272	O62079
WBGene00002090	146.377	35.9858	256.768	7.13525	2.83496	0.071976	1	IV	9682013	9682826	-	401	ins-7	GO:0005179;GO:0005576;GO:0005179;GO:0005179;GO:0005576;GO:0005576;GO:0005576;GO:0007165;GO:0016020;GO:0016021;	K19764	-	-	-	Probable insulin-like peptide beta-type 4 [Source:UniProtKB/Swiss-Prot;Acc:Q23430]	191688	H9G2S9
WBGene00002266	569.234	272.293	866.174	3.18104	1.6695	0.0719997	1	II	9991160	10000350	+	2237	lec-3	GO:0005886;GO:0030246;GO:0030246;GO:0030246;GO:0030246;GO:0005886;GO:0030246;GO:0030246;GO:0030246;GO:0005886;GO:0030246;GO:0030246;GO:0030246;GO:0005515;GO:0005886;GO:0030246;GO:0030246;GO:0030246;GO:0005886;	-	-	-	-	32 kDa beta-galactoside-binding lectin lec-3 [Source:UniProtKB/Swiss-Prot;Acc:Q09581]	174557	I2HAG1
WBGene00003242	6531.77	3971.64	9091.91	2.28921	1.19485	0.0722993	1	V	7827201	7842388	+	7101	mig-6	GO:0004867;GO:0004867;GO:0004867;GO:0004867;GO:0004867;GO:0004867;GO:0004867;	K23624	-	-	-	Papilin [Source:UniProtKB/Swiss-Prot;Acc:O76840]	179162	O76840
WBGene00002186	81.0781	9.59622	152.56	15.8979	3.99077	0.0723441	1	III	10098469	10101608	-	2007	kel-10	GO:0005515;	-	-	-	-	Kelch repeat-containing protein kel-10 [Source:UniProtKB/Swiss-Prot;Acc:P34569]	176423	-
WBGene00018808	524.624	802.484	246.764	0.3075	-1.70134	0.0727391	1	II	3820152	3821312	-	896	F54D10.7	GO:0005515;GO:0005515;GO:0042802;GO:0005515;GO:0005515;GO:0042802;	-	-	-	-	-	173728	Q9TZ84
WBGene00012891	178.35	51.5797	305.12	5.91551	2.5645	0.0728287	1	IV	13750334	13770495	+	3534	sorb-1	GO:0005515;GO:0005515;GO:0005515;GO:0005886;GO:0005912;GO:0005925;GO:0016020;GO:0030054;GO:0045214;GO:0051659;GO:0097433;GO:0005515;	-	-	-	-	SORBin homolog [Source:UniProtKB/TrEMBL;Acc:O62482]	-	-
WBGene00003468	38.7653	0	77.5305	Inf	Inf	0.0728802	1	IV	5297927	5298380	+	454	msp-113	-	-	-	-	-	Major sperm protein 19/31/40/45/50/51/53/59/61/65/81/113/142 [Source:UniProtKB/Swiss-Prot;Acc:P53017]	-	-
WBGene00008074	38.7653	0	77.5305	Inf	Inf	0.0728802	1	IV	10590925	10593042	+	1221	nkb-2	GO:0001671;GO:0005391;GO:0005886;GO:0005890;GO:0005890;GO:0005890;GO:0006813;GO:0006813;GO:0006814;GO:0006814;GO:0006883;GO:0010248;GO:0016020;GO:0016021;GO:0030007;GO:0032781;GO:0036376;GO:1990573;	-	-	-	-	Na+/K+ ATPase, Beta subunit [Source:UniProtKB/TrEMBL;Acc:Q9XUG9]	177950	Q9XUG9
WBGene00008230	38.7653	0	77.5305	Inf	Inf	0.0728802	1	V	9531819	9534537	+	2394	pfk-1.2	GO:0003872;GO:0005524;GO:0005737;GO:0006002;GO:0006096;	K00850	EC:2.7.1.11	-	-	ATP-dependent 6-phosphofructokinase 2 [Source:UniProtKB/Swiss-Prot;Acc:Q27483]	179335	Q27483
WBGene00016605	38.7653	0	77.5305	Inf	Inf	0.0728802	1	I	4236954	4238617	+	1245	C43E11.5	GO:0004725;GO:0004725;GO:0006470;GO:0006470;GO:0035335;	-	-	-	-	-	172022	P91147
WBGene00022888	38.7653	0	77.5305	Inf	Inf	0.0728802	1	II	7525738	7528241	+	1617	rnh-1.1	GO:0003676;GO:0003676;GO:0004523;GO:0004523;GO:0004523;GO:0004523;GO:0043137;GO:0090502;GO:0090502;	-	-	-	-	RNase H [Source:UniProtKB/TrEMBL;Acc:Q09633]	174222	Q09633
WBGene00001414	54.137	2.39906	105.875	44.132	5.46375	0.0730092	1	I	8623017	8631184	-	6245	fer-1	GO:0016021;GO:0005887;GO:0007009;GO:0007283;GO:0016020;GO:0016021;GO:0016021;GO:0016021;GO:0031260;GO:0031268;GO:0031301;GO:0032809;GO:0061025;GO:0097723;GO:0005887;GO:0007009;GO:0007283;GO:0016020;GO:0016021;GO:0016021;GO:0016021;GO:0031260;GO:0031268;GO:0031301;GO:0032809;GO:0061025;GO:0097723;	-	-	-	-	Sperm vesicle fusion protein fer-1 [Source:UniProtKB/Swiss-Prot;Acc:Q17388]	-	-
WBGene00008671	54.137	2.39906	105.875	44.132	5.46375	0.0730092	1	V	16194939	16195544	+	606	F11A5.3	GO:0000139;GO:0003924;GO:0003924;GO:0005525;GO:0005525;GO:0005794;	K07877	-	-	-	-	184330	O17788
WBGene00001476	180.617	52.7792	308.455	5.84425	2.54702	0.0730618	1	IV	10661857	10664404	+	2031	fmo-1	GO:0004497;GO:0004497;GO:0004499;GO:0004499;GO:0004499;GO:0005783;GO:0005789;GO:0016020;GO:0016021;GO:0016174;GO:0016491;GO:0031090;GO:0043231;GO:0050660;GO:0050660;GO:0050661;GO:0050661;GO:0055114;GO:0055114;GO:0055114;GO:0004497;GO:0004497;GO:0004499;GO:0004499;GO:0004499;GO:0005783;GO:0005789;GO:0016020;GO:0016021;GO:0016174;GO:0016491;GO:0031090;GO:0043231;GO:0050660;GO:0050660;GO:0050661;GO:…	K00485	EC:1.14.13.8	-	-	Dimethylaniline monooxygenase [N-oxide-forming] [Source:UniProtKB/TrEMBL;Acc:G5EDP6]	177954	G5EDP6
WBGene00009061	97.8324	15.5939	180.071	11.5476	3.52952	0.0731078	1	I	13139132	13141789	+	1068	pals-14	-	-	-	-	-	Protein containing ALS2cr12 (ALS2CR12) signature [Source:UniProtKB/TrEMBL;Acc:G5ED04]	184866	G5ED04
WBGene00000989	78.3561	147.542	9.17028	0.0621537	-4.00802	0.0732651	1	X	3360722	3362493	-	1163	dhs-26	GO:0016020;GO:0016021;GO:0016491;GO:0016491;GO:0016491;GO:0055114;GO:0055114;	K11163	EC:1.1.-.-	-	-	DeHydrogenases, Short chain [Source:UniProtKB/TrEMBL;Acc:Q23612]	180624	Q23612
WBGene00001366	329.177	133.148	525.207	3.94455	1.97986	0.0735942	1	IV	8799089	8813539	-	2968	exc-5	GO:0000902;GO:0002064;GO:0005085;GO:0005085;GO:0005085;GO:0005089;GO:0005737;GO:0005737;GO:0005856;GO:0007010;GO:0015629;GO:0035150;GO:0042995;GO:0044297;GO:0045177;GO:0045179;GO:0046847;GO:0046872;GO:0046872;GO:0046872;GO:1904531;GO:0005085;GO:0005085;GO:0005089;GO:0005737;GO:0005737;GO:0005856;GO:0007010;GO:0046847;GO:0046872;GO:0046872;GO:0046872;GO:0005085;GO:0005085;GO:0005089;GO:0005737;GO:…	-	-	-	-	Putative GDP-GTP exchange factor; Rho guanine nucleotide exchange factor FGD-1 [Source:UniProtKB/TrEMBL;Acc:G5ECM5]	177692	X5LV34
WBGene00012399	84.1789	10.7957	157.562	14.5948	3.86738	0.0738362	1	V	15716419	15718660	-	1346	Y6E2A.5	-	-	-	-	-	-	189376	Q9XXT8
WBGene00003597	242.245	85.1665	399.324	4.68875	2.2292	0.073944	1	III	9147395	9153909	-	3241	nhl-1	GO:0005515;GO:0046872;GO:0005515;GO:0046872;GO:0046872;GO:0046872;	-	-	-	-	RING finger protein nhl-1 [Source:UniProtKB/Swiss- Prot;Acc:Q03601]	-	-
WBGene00001855	6244.94	8683.38	3806.5	0.438366	-1.18979	0.0739678	1	V	4754313	4755469	+	971	hil-4	GO:0000786;GO:0003677;GO:0006334;GO:0042025;	K11275	-	-	-	Histone H1.4 [Source:UniProtKB/Swiss- Prot;Acc:O17536]	178866	-
WBGene00015048	1315.21	730.512	1899.91	2.6008	1.37895	0.074022	1	IV	8152445	8154857	+	1922	faah-2	GO:0004040;GO:0009062;GO:0017064;	K19176	EC:3.5.1.99	-	-	Fatty Acid Amide Hydrolase homolog [Source:UniProtKB/TrEMBL;Acc:Q17447]	177612	Q17447
WBGene00018037	1018.16	1488.61	547.716	0.367937	-1.44247	0.0740574	1	X	5355638	5364322	-	2769	chtl-1	-	-	-	-	-	Choline transporter-like protein 1 [Source:UniProtKB/Swiss-Prot;Acc:Q20026]	-	-
WBGene00007248	160.396	43.183	277.609	6.42867	2.68452	0.0742028	1	II	14593581	14597657	+	3137	catp-4	GO:0000166;GO:0000166;GO:0000166;GO:0005391;GO:0005524;GO:0005524;GO:0005524;GO:0006811;GO:0006813;GO:0006813;GO:0006813;GO:0006883;GO:0008556;GO:0008556;GO:0010248;GO:0016020;GO:0016021;GO:0016021;GO:0016021;GO:0030007;GO:0036376;GO:0046872;GO:1902600;GO:1990573;	K01539	EC:7.2.2.13	-	-	Sodium/potassium-transporting ATPase subunit alpha [Source:UniProtKB/TrEMBL;Acc:G5EFV6]	175120	G5EFV6
WBGene00021791	115.186	22.791	207.582	9.10805	3.18714	0.074768	1	II	1463268	1466546	-	1114	Y51H7C.13	-	-	-	-	-	-	190180	Q9N3I1
WBGene00014097	2386.99	3374.27	1399.72	0.414821	-1.26944	0.074895	1	IV	11970534	11972789	+	2044	ZK829.9	GO:0016020;GO:0016021;GO:0016021;GO:0016021;GO:0022857;GO:0022857;GO:0055085;GO:0055085;	-	-	-	-	-	178134	Q23626
WBGene00019967	280.969	106.758	455.179	4.26366	2.09209	0.0748987	1	V	3800782	3803531	-	1656	cyp-33C8	GO:0004497;GO:0005506;GO:0005506;GO:0005737;GO:0006082;GO:0006805;GO:0008395;GO:0016491;GO:0016705;GO:0016705;GO:0016712;GO:0020037;GO:0020037;GO:0020037;GO:0042738;GO:0043231;GO:0046872;GO:0055114;GO:0055114;GO:0055114;GO:0055114;	-	-	-	-	CYtochrome P450 family [Source:UniProtKB/TrEMBL;Acc:O02641]	187705	O02641
WBGene00008464	456.869	705.322	208.415	0.29549	-1.75882	0.0750385	1	X	14250512	14252146	-	1131	E02H4.6	GO:0004672;GO:0004672;GO:0004674;GO:0005524;GO:0005524;GO:0005634;GO:0005737;GO:0006468;GO:0006468;GO:0006897;GO:0016055;GO:0016301;GO:0016310;GO:0018105;GO:0032436;GO:0090263;	-	-	-	-	-	183997	G5EFL7
WBGene00009149	38.3484	0	76.6969	Inf	Inf	0.0750584	1	V	16424854	16429603	-	3750	F26D2.10	GO:0005515;GO:0016020;GO:0016021;	-	-	-	-	-	180104	Q9XV62
WBGene00011336	38.3484	0	76.6969	Inf	Inf	0.0750584	1	II	10233833	10234498	-	578	ubxn-5	GO:0005515;GO:0005515;	-	-	-	-	UBX domain-containing protein 5 [Source:UniProtKB/Swiss-Prot;Acc:Q7YWU9]	3565635	Q7YWU9
WBGene00010745	299.278	481.011	117.546	0.244374	-2.03284	0.075324	1	IV	12976231	12978343	+	1212	dod-17	GO:0045087;	-	-	-	-	Downstream Of DAF-16 (Regulated by DAF-16) [Source:UniProtKB/TrEMBL;Acc:O45667]	187266	O45667
WBGene00022781	7639.43	4691.35	10587.5	2.25681	1.17429	0.075423	1	II	5278137	5282525	-	2000	pmt-1	GO:0000234;GO:0002119;GO:0005829;GO:0032504;GO:0070832;GO:0000234;GO:0002119;GO:0005829;GO:0032504;GO:0070832;	-	-	-	-	Phosphoethanolamine MethylTransferase [Source:UniProtKB/TrEMBL;Acc:Q86NB3]	173901	Q23552
WBGene00000638	79.8277	9.59622	150.059	15.6373	3.96692	0.0760796	1	I	7403291	7404374	-	1023	col-62	GO:0016020;GO:0016021;GO:0042302;GO:0042302;	-	-	-	-	COLlagen [Source:UniProtKB/TrEMBL;Acc:Q93207]	172495	Q93207
WBGene00003246	1472.42	2111.17	833.662	0.394882	-1.34051	0.0767608	1	II	13741742	13749983	+	1836	mig-14	GO:0000132;GO:0000139;GO:0001714;GO:0005768;GO:0005789;GO:0005794;GO:0005794;GO:0005886;GO:0005886;GO:0006886;GO:0007275;GO:0009925;GO:0012505;GO:0016020;GO:0016021;GO:0016055;GO:0016055;GO:0016055;GO:0016323;GO:0017147;GO:0017147;GO:0017147;GO:0017147;GO:0030177;GO:0030334;GO:0031301;GO:0031410;GO:0031901;GO:0031902;GO:0040025;GO:0048557;GO:0060069;GO:0061355;GO:0061357;GO:0061359;GO:0070986;GO:…	-	-	-	-	-	175020	Q7YWX7
WBGene00019111	141.192	34.7863	247.597	7.11767	2.83141	0.0770289	1	V	8995101	8996664	+	861	F59E11.5	GO:0016020;GO:0016021;GO:0016020;GO:0016021;	-	-	-	-	-	179278	-
WBGene00007156	37.9316	0	75.8632	Inf	Inf	0.0773033	1	I	10070923	10071900	-	795	B0379.2	GO:0016020;GO:0016021;	-	-	-	-	-	181943	O02203
WBGene00014240	37.9316	0	75.8632	Inf	Inf	0.0773033	1	IV	9682984	9683533	-	482	htas-1	GO:0000786;GO:0000786;GO:0000786;GO:0000790;GO:0003677;GO:0003677;GO:0003677;GO:0003677;GO:0005634;GO:0005694;GO:0006325;GO:0006342;GO:0046982;GO:0046982;	K11251	-	-	-	Histone H2A [Source:UniProtKB/TrEMBL;Acc:Q23429]	191549	Q23429
WBGene00006589	232.943	81.5679	384.318	4.71163	2.23623	0.077535	1	V	1989476	1992918	-	1361	tnt-4	GO:0005523;GO:0005861;GO:0005861;GO:0005861;GO:0006936;GO:0006936;GO:0006937;GO:0006937;GO:0045214;GO:0002119;GO:0005523;GO:0005861;GO:0005861;GO:0005861;GO:0006936;GO:0006937;GO:0006937;GO:0045214;GO:0060465;GO:1905905;	-	-	-	-	TropoNin T [Source:UniProtKB/TrEMBL;Acc:K8ERV5]	178679	O44556
WBGene00002025	11162.1	15394.7	6929.39	0.450115	-1.15164	0.0775385	1	III	1619742	1625797	+	2117	hsp-60	GO:0005524;GO:0006457;GO:0042026;GO:0000166;GO:0005524;GO:0005524;GO:0005524;GO:0005739;GO:0006457;GO:0006457;GO:0007005;GO:0008134;GO:0005524;GO:0006457;GO:0042026;GO:0000166;GO:0005524;GO:0005524;GO:0005524;GO:0005739;GO:0006457;GO:0006457;GO:0007005;GO:0008134;GO:0000166;GO:0005524;GO:0005524;GO:0005524;GO:0006457;GO:0006457;GO:0042026;GO:0042026;	K04077	-	-	-	Chaperonin homolog Hsp-60, mitochondrial [Source:UniProtKB/Swiss-Prot;Acc:P50140]	175316	P50140
WBGene00009957	972.793	524.194	1421.39	2.71158	1.43913	0.077567	1	IV	12526260	12527339	-	814	F53B2.8	-	-	-	-	-	-	178203	Q95QF1
WBGene00006663	287.119	111.556	462.682	4.14753	2.05225	0.0778602	1	IV	9082361	9087554	+	2524	twk-8	GO:0005267;GO:0005267;GO:0005267;GO:0005887;GO:0006811;GO:0006813;GO:0016020;GO:0016020;GO:0016020;GO:0016021;GO:0022841;GO:0030322;GO:0071805;GO:0071805;GO:0071805;GO:0071805;GO:0005267;GO:0005267;GO:0005267;GO:0005887;GO:0006811;GO:0006813;GO:0016020;GO:0016020;GO:0016020;GO:0016021;GO:0022841;GO:0030322;GO:0071805;GO:0071805;GO:0071805;GO:0071805;	-	-	-	-	TWiK family of potassium channels [Source:UniProtKB/TrEMBL;Acc:Q23297]	177727	Q23297
WBGene00023490	89.5467	13.1948	165.899	12.573	3.65226	0.0780081	1	I	8824401	8825628	-	1087	F36A2.14	-	-	-	-	-	-	3565250	Q65ZA8
WBGene00020218	2324.01	3278.31	1369.71	0.417809	-1.25909	0.0780397	1	X	770833	771882	+	459	T04G9.7	-	-	-	-	-	-	180424	Q9TXQ6
WBGene00001606	5220.42	7248.74	3192.09	0.440365	-1.18323	0.0780424	1	IV	17272231	17273652	-	1280	gln-5	GO:0003824;GO:0003824;GO:0004356;GO:0004356;GO:0004356;GO:0004356;GO:0005737;GO:0006542;GO:0006542;GO:0006542;GO:0006807;GO:0006807;	K01915	EC:6.3.1.2	-	-	GLutamiNe synthetase (Glutamate-ammonia ligase) [Source:UniProtKB/TrEMBL;Acc:Q9XVU2]	178505	Q9XVU2
WBGene00016485	1085.11	1574.98	595.234	0.377931	-1.4038	0.0783038	1	X	1682954	1686419	+	2712	meg-4	GO:0005515;GO:0005515;GO:0036093;GO:0043186;GO:0051640;GO:1903863;	-	-	-	-	-	180497	Q9TZK8
WBGene00010563	46.4511	1.19953	91.7028	76.4491	6.25643	0.0783226	1	I	8035798	8037141	+	965	K04G2.4	-	-	-	-	-	-	187006	Q21223
WBGene00021263	143.691	250.701	36.6811	0.146314	-2.77286	0.0786153	1	III	1701714	1702437	-	287	Y22D7AR.10	-	-	-	-	-	-	175321	Q9BKX4
WBGene00020696	22589.1	31012.6	14165.6	0.456769	-1.13046	0.0790691	1	V	3579023	3585042	+	3047	pygl-1	GO:0004645;GO:0004645;GO:0004645;GO:0005737;GO:0005975;GO:0005975;GO:0005975;GO:0005977;GO:0005980;GO:0008184;GO:0008184;GO:0008184;GO:0016740;GO:0016757;GO:0030170;GO:0030170;GO:0030170;GO:0102250;GO:0102499;GO:0004645;GO:0004645;GO:0004645;GO:0005737;GO:0005975;GO:0005975;GO:0005975;GO:0005977;GO:0005980;GO:0008184;GO:0008184;GO:0008184;GO:0016740;GO:0016757;GO:0030170;GO:0030170;GO:0030170;GO:…	K00688	EC:2.4.1.1	-	-	Alpha-1,4 glucan phosphorylase [Source:UniProtKB/TrEMBL;Acc:Q9N5U1]	178777	Q9N5U1
WBGene00017134	1982.84	2806.89	1158.79	0.412837	-1.27636	0.0792959	1	II	5414207	5415580	+	969	EEED8.3	-	-	-	-	-	-	184042	Q09294
WBGene00018966	330.143	136.746	523.539	3.82855	1.9368	0.0793804	1	III	5578435	5581343	-	1754	F56D2.5	GO:0000151;GO:0000209;GO:0004842;GO:0004842;GO:0005515;GO:0005634;GO:0005737;GO:0006511;GO:0016567;GO:0016567;GO:0016740;GO:0031624;GO:0032436;GO:0045087;GO:0046872;GO:0061630;	K11971	EC:2.3.2.31	-	-	RBR-type E3 ubiquitin transferase [Source:UniProtKB/TrEMBL;Acc:Q20871]	186378	Q20871
WBGene00017417	141.475	247.103	35.8474	0.145071	-2.78517	0.079529	1	IV	7458836	7460424	-	1335	F13B6.2	-	-	-	-	-	-	184408	O44482
WBGene00007793	37.5148	0	75.0295	Inf	Inf	0.0796171	1	IV	9745555	9746862	-	1173	C28D4.5	-	-	-	-	-	-	177809	O17609
WBGene00013854	37.5148	0	75.0295	Inf	Inf	0.0796171	1	V	12611682	12612260	-	480	cyc-2.2	GO:0009055;GO:0020037;	K08738	-	-	-	Probable cytochrome c 2.2 [Source:UniProtKB/Swiss- Prot;Acc:Q23240]	179728	Q23240
WBGene00020356	37.5148	0	75.0295	Inf	Inf	0.0796171	1	IV	4890843	4894085	+	1658	T08B6.9	-	-	-	-	-	-	3564899	Q86MH6
WBGene00018845	218.643	362.257	75.0295	0.207117	-2.27148	0.0796643	1	III	7970263	7972161	-	1235	F54H12.5	GO:0003674;GO:0005515;GO:0005575;GO:0008150;	-	-	-	-	-	186269	P34459
WBGene00017937	85.6123	11.9953	159.229	13.2743	3.73057	0.0797816	1	III	505241	512217	-	5362	F30H5.3	GO:0004867;GO:0004867;GO:0010951;	-	-	-	-	-	175207	Q09983
WBGene00021093	3266.66	4564.2	1969.11	0.431424	-1.21282	0.0797851	1	II	580602	582014	+	884	W08F4.3	GO:0005635;GO:0005637;GO:0005640;GO:0005783;GO:0005783;GO:0005789;GO:0016020;GO:0016021;	K20719	-	-	-	-	173450	O02109
WBGene00017423	842.106	446.224	1237.99	2.77436	1.47216	0.0798458	1	X	593960	596289	+	1647	F13C5.2	GO:0005515;	-	-	-	-	-	180410	O76561
WBGene00019927	52.4697	2.39906	102.54	42.742	5.41758	0.0800032	1	II	907535	909631	-	1236	fbxc-24	-	-	-	-	-	F-box C protein [Source:UniProtKB/TrEMBL;Acc:A0A0S4XR25]	-	-
WBGene00001069	78.5772	9.59622	147.558	15.3767	3.94267	0.0800054	1	X	7536417	7537792	-	1197	dpy-7	GO:0042302;	-	-	-	-	Cuticle collagen dpy-7 [Source:UniProtKB/Swiss- Prot;Acc:P34688]	181013	P34688
WBGene00009089	176.449	52.7792	300.118	5.68629	2.50749	0.0801465	1	X	14448224	14453562	+	2784	jmjd-3.2	GO:0000790;GO:0000978;GO:0003682;GO:0005634;GO:0031490;GO:0043565;GO:0044666;GO:0071557;GO:0071558;	K11447	EC:1.14.11.68	-	-	JuMonJi (Transcription factor) Domain protein [Source:UniProtKB/TrEMBL;Acc:Q19760]	181543	Q19760
WBGene00016824	629.81	942.829	316.791	0.336001	-1.57346	0.0805259	1	V	7622335	7624252	-	1446	C50E3.13	-	-	-	-	-	-	179145	Q22936
WBGene00014116	70.7083	7.19717	134.22	18.6489	4.22102	0.0811512	1	I	9123182	9124509	-	854	ZK858.2	-	-	-	-	-	-	191443	Q94418
WBGene00010793	1174.91	1693.73	656.092	0.387364	-1.36824	0.0815609	1	IV	14456900	14464098	+	997	LLC1.2	-	-	-	-	-	-	178386	O17954
WBGene00019298	1263.52	711.32	1815.71	2.5526	1.35197	0.0816477	1	IV	292429	298280	-	1182	K02D7.1	GO:0003824;GO:0003824;GO:0004731;GO:0004731;GO:0004731;GO:0004731;GO:0005737;GO:0006139;GO:0006139;GO:0009116;GO:0009116;GO:0016740;GO:0016757;GO:0003824;GO:0003824;GO:0004731;GO:0004731;GO:0004731;GO:0004731;GO:0005737;GO:0006139;GO:0006139;GO:0009116;GO:0009116;GO:0016740;GO:0016757;GO:0045087;GO:0003824;GO:0003824;GO:0004731;GO:0004731;GO:0004731;GO:0004731;GO:0005737;GO:0006139;GO:0006139;GO:…	K03783	EC:2.4.2.1	-	-	Purine nucleoside phosphorylase [Source:UniProtKB/TrEMBL;Acc:O61217]	176851	-
WBGene00001113	391.669	173.931	609.407	3.50372	1.80889	0.0817981	1	IV	9921955	9928223	-	3350	dur-1	-	-	-	-	-	Dauer Up-Regulated [Source:UniProtKB/TrEMBL;Acc:A0A061ACN9]	177846	Q7JLY3
WBGene00010000	678.22	1008.8	347.637	0.344603	-1.53699	0.0818206	1	V	20688734	20689532	-	746	F53F8.3	GO:0046872;	-	-	-	-	-	180353	O62260
WBGene00009938	37.0979	0	74.1959	Inf	Inf	0.082002	1	I	9921211	9921961	-	614	F52F12.5	-	-	-	-	-	-	186128	O45545
WBGene00021873	37.0979	0	74.1959	Inf	Inf	0.082002	1	IV	2835664	2838583	+	1479	clec-82	GO:0030246;GO:0050830;GO:0030246;	-	-	-	-	C-type LECtin [Source:UniProtKB/TrEMBL;Acc:H2L0R0]	177064	H2L0R0
WBGene00017548	4819.1	6675.37	2962.83	0.443845	-1.17187	0.08217	1	II	7662706	7663754	-	904	F18A1.7	-	-	-	-	-	-	174237	Q19536
WBGene00013723	62.0059	4.79811	119.214	24.8459	4.63494	0.0822753	1	I	10471185	10471960	+	536	Y106G6H.13	-	-	-	-	-	-	190929	-
WBGene00018971	452.122	693.327	210.916	0.304209	-1.71686	0.0828368	1	IV	3922165	3925045	+	2056	clec-67	GO:0030246;GO:0030246;	-	-	-	-	C-type LECtin [Source:UniProtKB/TrEMBL;Acc:Q8ITX4]	177151	Q8ITX4
WBGene00004242	3999.11	5551.41	2446.8	0.440752	-1.18196	0.0830441	1	II	13039790	13043476	-	1914	puf-6	GO:0003723;GO:0003723;	-	-	-	-	Pumilio domain-containing protein 6 [Source:UniProtKB/Swiss-Prot;Acc:O01322]	174947	O01322
WBGene00011804	1906.51	2691.74	1121.27	0.416561	-1.2634	0.0837383	1	III	10052051	10054302	+	1710	T16G12.3	-	-	-	-	-	-	176417	Q22532
WBGene00001132	1145.18	640.548	1649.82	2.57563	1.36493	0.083937	1	IV	8852500	8862228	+	4959	alp-1	GO:0001725;GO:0003779;GO:0005515;GO:0005634;GO:0005737;GO:0005911;GO:0005912;GO:0008340;GO:0030018;GO:0030036;GO:0031941;GO:0032432;GO:0043050;GO:0045177;GO:0045178;GO:0046872;GO:0051371;GO:0055120;GO:0061061;GO:0001725;GO:0003779;GO:0005515;GO:0005515;GO:0005912;GO:0008340;GO:0030018;GO:0030036;GO:0031941;GO:0043050;GO:0046872;GO:0051371;GO:0055120;GO:0061061;GO:0001725;GO:0003779;GO:0005515;GO:…	K19867	-	-	-	ALP/Enigma encoding [Source:UniProtKB/TrEMBL;Acc:G5EFG1]	177701	G5EFL5
WBGene00017362	642.426	957.223	327.629	0.34227	-1.54679	0.0840304	1	V	7332562	7333424	+	746	F10G2.1	GO:0016020;GO:0016021;GO:0016020;GO:0016021;	-	-	-	-	UPF0376 protein F10G2.1 [Source:UniProtKB/Swiss- Prot;Acc:Q22957]	179122	Q22957
WBGene00009813	1643.89	956.023	2331.75	2.43901	1.2863	0.0844243	1	X	10893567	10896598	-	2429	haly-1	GO:0003824;GO:0004397;GO:0005737;GO:0006548;GO:0016841;	K01745	EC:4.3.1.3	-	-	Histidine ammonia-lyase [Source:UniProtKB/Swiss- Prot;Acc:Q20502]	181279	Q20502
WBGene00013785	36.6811	0	73.3622	Inf	Inf	0.08446	1	IV	16920341	16924071	+	2212	nep-23	GO:0004222;GO:0004222;GO:0006508;GO:0006508;GO:0006508;GO:0008233;GO:0008237;GO:0008237;GO:0008237;GO:0016020;GO:0016021;GO:0016787;GO:0046872;GO:0004222;GO:0004222;GO:0006508;GO:0006508;GO:0006508;GO:0008233;GO:0008237;GO:0008237;GO:0008237;GO:0016020;GO:0016021;GO:0016787;GO:0046872;	-	-	-	-	NEPrilysin metallopeptidase family [Source:UniProtKB/TrEMBL;Acc:Q9U2T1]	178472	Q9U2T1
WBGene00006406	5591.7	7715.36	3468.03	0.449497	-1.15362	0.084524	1	IV	11570500	11578699	+	3746	srgp-1	GO:0005096;GO:0005737;GO:0005912;GO:0005938;GO:0007165;GO:0007165;GO:0022409;GO:0030336;GO:0030336;GO:0043547;GO:0043621;GO:0048365;GO:0048365;GO:0060101;GO:0070587;GO:0005737;GO:0007165;GO:0007165;GO:0030336;GO:0048365;GO:0005096;GO:0005737;GO:0005912;GO:0005938;GO:0007165;GO:0007165;GO:0022409;GO:0030336;GO:0030336;GO:0043547;GO:0043621;GO:0048365;GO:0048365;GO:0060101;GO:0070587;GO:0005096;GO:…	K07526	-	-	-	Slit-Robo GAP homolog [Source:UniProtKB/TrEMBL;Acc:D3YT53]	178079	Q19370
WBGene00004798	10971.5	15044.5	6898.55	0.458544	-1.12487	0.0846514	1	III	10506106	10506801	-	640	sip-1	GO:0005829;GO:0008340;GO:0009408;GO:0009792;GO:0019538;GO:0051082;	K19769	-	-	-	Stress-induced protein 1 [Source:UniProtKB/Swiss- Prot;Acc:Q20363]	176471	Q20363
WBGene00002272	1451.47	2066.79	836.163	0.404571	-1.30553	0.0851821	1	X	17600412	17601503	+	614	lec-9	GO:0005737;GO:0030246;GO:0030246;GO:0030246;GO:0051861;	-	-	-	-	Galectin [Source:UniProtKB/TrEMBL;Acc:G5EC10]	181786	G5EC10
WBGene00022040	65.5234	5.99764	125.049	20.8497	4.38196	0.0853905	1	I	562736	565181	+	1232	Y65B4BR.1	GO:0004620;GO:0004620;GO:0004620;GO:0006644;GO:0016788;GO:0016788;	-	-	-	-	-	190488	Q9N2Z4
WBGene00000496	11801.4	16164.8	7437.93	0.46013	-1.11989	0.0854381	1	I	7554855	7559916	+	4381	chs-1	GO:0004100;GO:0016758;GO:0004100;GO:0016758;	K00698	EC:2.4.1.16	-	-	Chitin synthase chs-1 [Source:UniProtKB/Swiss- Prot;Acc:G5ECD6]	172508	G5ECD6
WBGene00018606	76.9098	9.59622	144.223	15.0292	3.9097	0.0855519	1	X	7501236	7502674	-	1298	F48E3.6	GO:0016020;GO:0016021;	-	-	-	-	-	181008	Q9GP99
WBGene00015912	771.441	1133.55	409.328	0.361101	-1.46952	0.0859076	1	II	3246316	3248174	-	1160	fbxc-50	-	-	-	-	-	F-box C protein [Source:UniProtKB/TrEMBL;Acc:O16541]	173669	O16541
WBGene00000274	1861.85	2625.77	1097.93	0.418138	-1.25795	0.0859452	1	II	13200165	13215701	+	5224	btf-1	GO:0000166;GO:0003677;GO:0005524;GO:0005524;GO:0005524;GO:0005634;GO:0005634;GO:0008094;	K15192	EC:3.6.4.-	-	-	BTAF (TBP-associated factor) homolog [Source:UniProtKB/TrEMBL;Acc:G5EF07]	174965	G5EF07
WBGene00000482	1818.41	1069.98	2566.84	2.39897	1.26241	0.0860062	1	X	12846437	12852601	-	5563	chd-3	GO:0005524;	K11643	EC:3.6.4.12	-	-	Chromodomain-helicase-DNA-binding protein 3 homolog [Source:UniProtKB/Swiss-Prot;Acc:Q22516]	181421	Q22516
WBGene00016450	577.63	289.086	866.174	2.99625	1.58316	0.0860595	1	III	4881909	4883606	-	1343	clec-5	GO:0030246;	-	-	-	-	C-type LECtin [Source:UniProtKB/TrEMBL;Acc:Q18492]	175652	Q18492
WBGene00021893	222.573	79.1688	365.977	4.62275	2.20875	0.0865003	1	IV	3023403	3028942	-	1846	ndnf-1	-	-	-	-	-	NDNF (Neuron Derived Neurotrophic Factor) homolog [Source:UniProtKB/TrEMBL;Acc:Q9N397]	177083	Q9N397
WBGene00012880	431.526	662.139	200.912	0.303429	-1.72057	0.0865571	1	IV	13663398	13664190	-	429	Y45F10C.4	GO:0005576;	-	-	-	-	UPF0375 protein Y45F10C.4 [Source:UniProtKB/Swiss- Prot;Acc:O45944]	178335	O45944
WBGene00007455	818.234	1197.13	439.34	0.366995	-1.44617	0.0866838	1	IV	13639260	13644402	+	2055	ugt-22	GO:0008194;GO:0008194;GO:0015020;GO:0016020;GO:0016021;GO:0016740;GO:0016757;GO:0043231;GO:0008194;GO:0008194;GO:0015020;GO:0016020;GO:0016021;GO:0016740;GO:0016757;GO:0043231;	-	-	-	-	UDP-glucuronosyltransferase [Source:UniProtKB/TrEMBL;Acc:Q9U3Q6]	178330	Q9U3Q6
WBGene00003458	36.2643	0	72.5286	Inf	Inf	0.0869935	1	IV	5316487	5316944	+	458	msp-65	-	-	-	-	-	Major sperm protein 19/31/40/45/50/51/53/59/61/65/81/113/142 [Source:UniProtKB/Swiss-Prot;Acc:P53017]	-	-
WBGene00019531	36.2643	0	72.5286	Inf	Inf	0.0869935	1	IV	4162517	4164481	+	975	scrm-5	GO:0005515;GO:0005886;GO:0017121;GO:0017121;GO:0017121;GO:0017128;GO:0017128;GO:0017128;	-	-	-	-	Phospholipid scramblase [Source:UniProtKB/TrEMBL;Acc:Q21318]	177180	Q21318
WBGene00022707	36.2643	0	72.5286	Inf	Inf	0.0869935	1	IV	5295931	5297487	-	1148	ZK354.6	GO:0000166;GO:0004672;GO:0004672;GO:0004674;GO:0004674;GO:0005524;GO:0005524;GO:0005524;GO:0005634;GO:0005737;GO:0006468;GO:0006468;GO:0016301;GO:0016310;GO:0018105;	-	-	-	-	-	191293	P91566
WBGene00000739	752.256	398.243	1106.27	2.77787	1.47398	0.0871923	1	X	6279801	6281015	+	1060	col-166	GO:0016020;GO:0016021;GO:0042302;GO:0042302;GO:0016020;GO:0016021;GO:0042302;GO:0042302;GO:0016020;GO:0016021;GO:0042302;GO:0042302;	-	-	-	-	COLlagen [Source:UniProtKB/TrEMBL;Acc:Q86FL7]	180902	-
WBGene00006825	281.883	112.756	451.011	3.9999	1.99996	0.0873244	1	X	611120	621290	-	1686	unc-96	GO:0005515;GO:0005737;GO:0005863;GO:0008092;GO:0031430;GO:0040011;GO:0051493;GO:0071688;GO:0005515;GO:0005515;GO:0005737;GO:0005863;GO:0008092;GO:0017022;GO:0031430;GO:0040011;GO:0051493;GO:0071688;	-	-	-	-	-	180413	O76566
WBGene00004062	1307.55	1866.46	748.628	0.401094	-1.31799	0.0873266	1	V	6662191	6665813	-	2353	pmp-5	GO:0000166;GO:0005324;GO:0005524;GO:0005524;GO:0005524;GO:0005524;GO:0005778;GO:0006635;GO:0007031;GO:0015910;GO:0016020;GO:0016021;GO:0016021;GO:0016021;GO:0016887;GO:0016887;GO:0016887;GO:0042626;GO:0042626;GO:0042626;GO:0042760;GO:0055085;GO:0055085;GO:0005324;GO:0005524;GO:0005524;GO:0005524;GO:0005778;GO:0006635;GO:0007031;GO:0015910;GO:0016020;GO:0016021;GO:0016021;GO:0016021;GO:0016887;GO:…	K05678	-	-	-	Peroxisomal Membrane Protein related [Source:UniProtKB/TrEMBL;Acc:H2L034]	179056	H2L034
WBGene00008215	115.552	25.1901	205.914	8.17443	3.03112	0.0874386	1	X	13386057	13387547	-	703	C49F8.3	-	-	-	-	-	-	181459	Q18709
WBGene00018488	2438.8	3407.86	1469.75	0.431281	-1.2133	0.087619	1	V	6524989	6532089	+	2417	acs-1	GO:0003824;GO:0006631;GO:0031956;GO:0045197;GO:0003824;GO:0006631;GO:0031956;GO:0003824;GO:0006631;GO:0031956;GO:0003824;GO:0006631;GO:0031956;	-	-	-	-	Fatty Acid CoA Synthetase family [Source:UniProtKB/TrEMBL;Acc:Q5TKA3]	179043	Q9UAV8
WBGene00000668	5499.13	3429.45	7568.81	2.20701	1.14209	0.0879899	1	III	10984555	10985609	-	998	col-93	GO:0016020;GO:0016021;GO:0042302;GO:0042302;	-	-	-	-	COLlagen [Source:UniProtKB/TrEMBL;Acc:Q9U348]	259335	-
WBGene00009404	2887.7	4017.22	1758.19	0.437664	-1.1921	0.0881069	1	II	8253740	8255319	+	1266	F35C11.5	GO:0004623;GO:0004623;GO:0005576;GO:0006644;GO:0006644;GO:0016020;GO:0016021;GO:0050482;GO:0050482;	-	-	-	-	-	174325	Q20022
WBGene00015037	725.115	1067.58	382.651	0.358428	-1.48024	0.0881609	1	IV	3540136	3543603	+	2143	B0212.3	-	-	-	-	-	-	177115	O45063
WBGene00017600	60.0783	115.155	5.00197	0.043437	-4.52493	0.0882385	1	V	7552756	7553923	-	820	ttr-10	GO:0005576;GO:0009986;GO:0009986;GO:0005576;GO:0009986;GO:0009986;	-	-	-	-	TransThyretin-Related family domain [Source:UniProtKB/TrEMBL;Acc:O01517]	184686	O01517
WBGene00015011	1665.5	2352.27	978.719	0.416074	-1.26509	0.0887214	1	I	4647280	4648275	+	900	B0041.8	-	-	-	-	-	-	259374	Q95R19
WBGene00009270	2648.52	3689.75	1607.3	0.435612	-1.19888	0.0888079	1	I	7832692	7835453	-	2308	F30F8.1	-	-	-	-	-	-	172548	Q93649
WBGene00020905	44.367	1.19953	87.5345	72.9741	6.18931	0.0888723	1	IV	5015276	5016281	-	702	T28H11.7	-	-	-	-	-	-	177268	Q23061
WBGene00004984	17525.8	23889.8	11161.9	0.467224	-1.09781	0.0890898	1	V	6783187	6784922	-	1542	spn-4	GO:0000381;GO:0003676;GO:0003676;GO:0003723;GO:0003729;GO:0005515;GO:0005634;GO:0005737;GO:0005737;GO:0007399;GO:0043186;GO:0000381;GO:0003676;GO:0003676;GO:0003723;GO:0003729;GO:0005515;GO:0005634;GO:0005737;GO:0005737;GO:0007399;GO:0043186;	K14946	-	-	-	PIP-1 [Source:UniProtKB/TrEMBL;Acc:G5EF02]	179070	G5EF02
WBGene00013329	53.247	103.159	3.33465	0.0323252	-4.9512	0.08912	1	IV	14703209	14704255	-	596	Y57G11C.40	-	-	-	-	-	-	3564799	Q7YTI7
WBGene00016266	223.361	365.856	80.8652	0.22103	-2.17769	0.0891508	1	I	6974558	6977100	+	1446	idhg-2	GO:0000287;GO:0000287;GO:0000287;GO:0004449;GO:0004449;GO:0004449;GO:0004449;GO:0005739;GO:0005739;GO:0006099;GO:0006099;GO:0006099;GO:0006099;GO:0006102;GO:0016616;GO:0016616;GO:0051287;GO:0051287;GO:0051287;GO:0055114;GO:0055114;GO:0000287;GO:0000287;GO:0000287;GO:0004449;GO:0004449;GO:0004449;GO:0004449;GO:0005739;GO:0005739;GO:0006099;GO:0006099;GO:0006099;GO:0006099;GO:0006102;GO:0016616;GO:…	K00030	EC:1.1.1.41	-	-	Isocitrate dehydrogenase [NAD] subunit, mitochondrial [Source:UniProtKB/TrEMBL;Acc:Q95YD8]	172430	Q95YD8
WBGene00017584	356.472	555.381	157.562	0.283701	-1.81756	0.0892537	1	II	3675624	3676733	+	835	F19B10.2	-	-	-	-	-	-	173711	O02074
WBGene00006585	392.401	178.73	606.072	3.391	1.76171	0.0894657	1	V	16833638	16835144	-	966	tni-3	GO:0003779;GO:0005861;GO:0005861;GO:0006936;GO:0006936;GO:0018991;GO:0030016;GO:0030017;GO:0030172;GO:0040032;GO:0046872;GO:0003779;GO:0005861;GO:0005861;GO:0006936;GO:0006936;GO:0018991;GO:0030016;GO:0030017;GO:0030172;GO:0040032;GO:0046872;	-	-	-	-	Troponin I 3 [Source:UniProtKB/Swiss- Prot;Acc:Q9XUN9]	180127	Q9XUN9
WBGene00006886	117.402	26.3896	208.415	7.89763	2.98142	0.0895941	1	X	17393789	17396556	-	1578	vap-1	GO:0005576;GO:0005576;GO:0005615;GO:0005576;GO:0005576;GO:0005615;GO:0003674;GO:0005576;GO:0005576;GO:0005576;	-	-	-	-	Venom-Allergen-like Protein [Source:UniProtKB/TrEMBL;Acc:Q8MQ79]	181768	Q8MQ79
WBGene00011869	528.405	261.497	795.313	3.04139	1.60473	0.0896019	1	III	10197716	10198352	+	581	dod-6	GO:1905905;	-	-	-	-	Downstream Of DAF-16 (Regulated by DAF-16) [Source:UniProtKB/TrEMBL;Acc:Q22613]	176433	Q22613
WBGene00011954	35.8474	0	71.6949	Inf	Inf	0.0896048	1	III	4654311	4655502	-	907	T23F11.2	-	-	-	-	-	-	175611	Q22694
WBGene00017114	35.8474	0	71.6949	Inf	Inf	0.0896048	1	IV	4987702	4988642	-	659	E03H12.7	GO:0016020;GO:0016021;	-	-	-	-	-	177263	O02129
WBGene00020841	35.8474	0	71.6949	Inf	Inf	0.0896048	1	I	6100261	6101789	-	1295	T27A3.5	GO:0004725;GO:0004725;GO:0006470;GO:0006470;GO:0016311;GO:0016311;GO:0016791;GO:0016791;GO:0035335;	-	-	-	-	Tyrosine-protein phosphatase [Source:UniProtKB/TrEMBL;Acc:P91498]	188965	P91498
WBGene00000023	114.719	25.1901	204.247	8.10824	3.01939	0.0896196	1	I	12011195	12018668	+	4805	abt-5	GO:0000166;GO:0005319;GO:0005524;GO:0005524;GO:0005524;GO:0006869;GO:0016020;GO:0016021;GO:0016021;GO:0016021;GO:0016887;GO:0042626;GO:0042626;GO:0042626;GO:0043231;GO:0055085;GO:0055085;	-	-	-	-	ABC Transporter family [Source:UniProtKB/TrEMBL;Acc:Q9XW49]	173081	-
WBGene00019811	5492.91	7548.63	3437.19	0.455339	-1.13499	0.0898217	1	III	7058516	7060597	-	1790	egg-2	GO:0005515;GO:0005515;	-	-	-	-	LDL receptor repeat-containing protein egg-2 [Source:UniProtKB/Swiss-Prot;Acc:Q21629]	187510	Q21629
WBGene00000868	19217	26170.1	12264	0.468626	-1.09349	0.089862	1	V	15395696	15397348	+	1456	cyb-3	GO:0000079;GO:0010389;GO:0019901;GO:0042025;GO:0000079;GO:0010389;GO:0019901;GO:0042025;GO:0000079;GO:0010389;GO:0019901;GO:0042025;	K21771	-	-	-	G2/mitotic-specific cyclin-B3 [Source:UniProtKB/Swiss-Prot;Acc:Q10654]	180040	Q10654
WBGene00020684	3780.76	5223.94	2337.59	0.447476	-1.16012	0.0899491	1	IV	6903950	6905546	+	1351	T22D1.5	GO:0000159;GO:0006470;GO:0019888;GO:0043666;	-	-	-	-	-	177454	Q9GZH6
WBGene00009097	281.649	113.955	449.344	3.94316	1.97935	0.090525	1	V	12365348	12365866	+	469	fipr-2	GO:0098542;GO:0098542;	-	-	-	-	FIP (Fungus-Induced Protein) Related [Source:UniProtKB/TrEMBL;Acc:B5U8M6]	179696	Q8I4K5
WBGene00000728	715.983	379.051	1052.91	2.77777	1.47393	0.0908721	1	V	11388852	11389876	-	958	col-155	GO:0042302;	-	-	-	-	Putative cuticle collagen 155 [Source:UniProtKB/Swiss-Prot;Acc:Q21184]	186301	Q21184
WBGene00016332	1034.75	580.571	1488.92	2.56458	1.35872	0.0911751	1	I	5808421	5810002	-	1035	C32F10.4	GO:0016020;GO:0016021;	-	-	-	-	-	172248	O01681
WBGene00001395	2152.92	1295.49	3010.35	2.32372	1.21643	0.0911975	1	IV	9803023	9806119	+	1527	fat-3	GO:0006629;GO:0016021;GO:0016491;GO:0006629;GO:0006629;GO:0016020;GO:0016021;GO:0016021;GO:0016021;GO:0016491;GO:0016491;GO:0055114;GO:0006629;GO:0006629;GO:0006629;GO:0006629;GO:0016020;GO:0016021;GO:0016021;GO:0016021;GO:0016491;GO:0016491;GO:0055114;GO:0006629;	-	-	-	-	Delta(6)-fatty-acid desaturase fat-3 [Source:UniProtKB/Swiss-Prot;Acc:Q23221]	-	-
WBGene00022562	305.937	128.349	483.524	3.76724	1.91351	0.0912122	1	II	1656263	1657302	-	899	ZC204.12	-	-	-	-	-	-	173536	-
WBGene00018345	55.1536	3.59858	106.709	29.653	4.8901	0.0916582	1	IV	7286182	7287526	-	867	F42C5.3	-	-	-	-	-	-	185663	Q20322
WBGene00011980	9031.7	12331.1	5732.26	0.46486	-1.10513	0.0919065	1	II	9042180	9053824	-	9572	T24B8.7	GO:0004197;GO:0004843;GO:0004843;GO:0005515;GO:0005634;GO:0005829;GO:0006511;GO:0006511;GO:0016579;GO:0016579;GO:0016579;GO:0016787;GO:0036459;GO:0004197;GO:0004843;GO:0004843;GO:0005515;GO:0005634;GO:0005829;GO:0006511;GO:0006511;GO:0016579;GO:0016579;GO:0016579;GO:0016787;GO:0036459;GO:0004197;GO:0004843;GO:0004843;GO:0005515;GO:0005634;GO:0005829;GO:0006511;GO:0006511;GO:0016579;GO:0016579;GO:…	K11840	EC:3.4.19.12	-	-	Ubiquitin carboxyl-terminal hydrolase [Source:UniProtKB/TrEMBL;Acc:N1NVC2]	174440	G5EGM9
WBGene00015055	192.867	64.7745	320.96	4.95503	2.30889	0.0920138	1	V	9138946	9141397	-	1622	pitr-3	GO:0005315;GO:0005315;GO:0005315;GO:0005887;GO:0006817;GO:0006817;GO:0006817;GO:0015293;GO:0016020;GO:0016020;GO:0016020;GO:0016021;GO:0035435;	K14640	-	-	-	Phosphate transporter [Source:UniProtKB/TrEMBL;Acc:Q17455]	181858	Q17455
WBGene00021056	4302.4	5922.07	2682.72	0.453004	-1.1424	0.0921013	1	II	4471595	4473591	+	1493	W06B4.1	GO:0045127;GO:0045127;GO:0045127;GO:0046835;	-	-	-	-	-	173785	-
WBGene00009708	35.4306	0	70.8612	Inf	Inf	0.0922964	1	V	16133781	16137143	-	2251	F44G3.7	GO:0004867;GO:0005615;GO:0005615;GO:0005615;GO:0010951;GO:0016020;GO:0016021;	-	-	-	-	-	180083	O45520
WBGene00012481	3797.78	5237.14	2358.43	0.450328	-1.15095	0.092355	1	I	12861951	12863544	-	1143	Y18D10A.11	GO:0016020;GO:0016021;	-	-	-	-	-	173153	Q9XW20
WBGene00004008	102.732	20.392	185.073	9.07577	3.18202	0.0924023	1	X	12744723	12749580	-	4293	pgp-14	GO:0000166;GO:0005524;GO:0005524;GO:0005524;GO:0016020;GO:0016021;GO:0016021;GO:0016021;GO:0016887;GO:0016887;GO:0042626;GO:0042626;GO:0042626;GO:0055085;GO:0055085;GO:0055085;GO:0093002;	K05658	EC:7.6.2.2	-	-	p-GlycoProtein related; p-glycoprotein related (146.8 kD) (Pgp-14) [Source:UniProtKB/TrEMBL;Acc:G5EG61]	181416	G5EG61
WBGene00013340	15321.2	20839.4	9803.03	0.470408	-1.08801	0.0926852	1	V	17845739	17855989	-	2482	tcc-1	GO:0005789;GO:0016020;GO:0016021;GO:0019894;GO:0051653;	-	-	-	-	Transmembrane and Coiled-Coil protein [Source:UniProtKB/TrEMBL;Acc:Q9GRZ9]	180167	Q9GRZ9
WBGene00012101	254.861	99.5608	410.161	4.11971	2.04254	0.0930185	1	V	11650079	11650774	-	645	zip-10	GO:0001046;GO:0003677;GO:0005634;GO:0010468;GO:0045087;	-	-	-	-	Transcription factor zip-10 [Source:UniProtKB/Swiss-Prot;Acc:Q22835]	179599	Q22835
WBGene00017127	628.814	930.833	326.795	0.351078	-1.51014	0.0930769	1	II	7210731	7211380	-	455	E04F6.8	-	-	-	-	-	-	174184	Q19063
WBGene00003231	10479.9	14278	6681.8	0.467979	-1.09548	0.0933013	1	II	9524174	9526390	+	1926	mex-6	GO:0046872;	-	-	-	-	Zinc finger protein mex-6 [Source:UniProtKB/Swiss- Prot;Acc:Q09436]	174504	Q09436
WBGene00000771	43.5333	1.19953	85.8671	71.5841	6.16157	0.0934826	1	II	6192784	6195170	+	1847	cpb-2	GO:0003676;GO:0003730;GO:0006417;GO:0045182;	K02602	-	-	-	Cytoplasmic polyadenylation element-binding protein 2 [Source:UniProtKB/Swiss-Prot;Acc:Q18317]	174027	Q18317
WBGene00003864	8250.65	11257.6	5243.73	0.465796	-1.10223	0.0937017	1	IV	8888976	8890999	+	1801	oma-1	GO:0046872;	-	-	-	-	CCCH-type zinc finger protein oma-1 [Source:UniProtKB/Swiss-Prot;Acc:G5EC86]	177703	G5EC86
WBGene00007977	63.4393	5.99764	120.881	20.1548	4.33305	0.0938636	1	I	8749616	8751397	-	1298	gska-3	GO:0000165;GO:0004672;GO:0004672;GO:0004707;GO:0005524;GO:0005524;GO:0005634;GO:0005737;GO:0006468;GO:0006468;GO:0010468;GO:0016301;GO:0016310;GO:0035556;	-	-	-	-	Glycogen Synthase Kinase Alpha subunit [Source:UniProtKB/TrEMBL;Acc:Q93344]	172683	Q93344
WBGene00016163	2028.32	2834.48	1222.15	0.431171	-1.21367	0.0938778	1	II	4753413	4755595	+	1899	C27D9.1	GO:0006486;GO:0006486;GO:0008417;GO:0008417;GO:0016020;GO:0016020;GO:0036065;GO:0046920;	-	-	-	-	-	173822	Q18255
WBGene00016716	608.149	314.276	902.022	2.87016	1.52113	0.0940892	1	X	5937506	5944510	-	3019	acs-17	GO:0001676;GO:0003824;GO:0004467;GO:0005783;GO:0005811;GO:0005886;GO:0016020;GO:0016020;GO:0016021;GO:0030182;GO:0035336;GO:0001676;GO:0003824;GO:0004467;GO:0005783;GO:0005811;GO:0005886;GO:0016020;GO:0016020;GO:0016021;GO:0030182;GO:0035336;GO:0001676;GO:0003824;GO:0004467;GO:0005783;GO:0005811;GO:0005886;GO:0016020;GO:0016020;GO:0016021;GO:0030182;GO:0035336;	K01897	EC:6.2.1.3	-	-	Fatty Acid CoA Synthetase family [Source:UniProtKB/TrEMBL;Acc:Q18660]	180859	Q18660
WBGene00008743	113.051	25.1901	200.912	7.97586	2.99564	0.0941425	1	II	11707452	11709587	-	1750	F13D12.9	GO:0008610;GO:0008610;GO:0008610;GO:0008610;GO:0008610;GO:0008610;GO:0008610;GO:0008610;	-	-	-	-	-	174794	-
WBGene00009035	17178.7	23327.2	11030.2	0.472846	-1.08056	0.094226	1	IV	11410228	11413001	+	2460	gfat-2	GO:0004360;GO:0004360;GO:0006002;GO:0006047;GO:0006487;GO:0006541;GO:0008483;GO:0016740;GO:0097367;GO:0097367;GO:1901135;GO:1901135;GO:0004360;GO:0004360;GO:0006002;GO:0006047;GO:0006487;GO:0006541;GO:0008483;GO:0016740;GO:0097367;GO:0097367;GO:1901135;GO:1901135;	K00820	EC:2.6.1.16	-	-	Glutamine-Fructose 6-phosphate AminoTransferase homolog [Source:UniProtKB/TrEMBL;Acc:Q19699]	178067	Q19699
WBGene00007290	1433.17	2026	840.331	0.414773	-1.26961	0.0944843	1	X	12283285	12285307	+	1814	C04B4.2	GO:0005737;GO:0010629;	-	-	-	-	-	181388	-
WBGene00014251	666.509	981.214	351.805	0.358541	-1.47979	0.0947576	1	II	9656689	9657719	+	798	gstk-1	GO:0015035;	K13299	EC:2.5.1.18	-	-	Glutathione S-transferase kappa 1 [Source:UniProtKB/Swiss-Prot;Acc:Q09652]	191563	Q09652
WBGene00015965	450.658	683.731	217.586	0.318233	-1.65184	0.0948862	1	V	5545669	5548073	-	1636	ugt-48	GO:0005516;GO:0008194;GO:0008194;GO:0015020;GO:0016020;GO:0016021;GO:0016740;GO:0016757;GO:0043231;GO:0005516;GO:0008194;GO:0008194;GO:0015020;GO:0016020;GO:0016021;GO:0016740;GO:0016757;GO:0043231;	K00699	EC:2.4.1.17	-	-	Putative UDP-glucuronosyltransferase ugt-48 [Source:UniProtKB/Swiss-Prot;Acc:Q18081]	178940	Q18081
WBGene00001977	6562.44	8964.07	4160.8	0.464165	-1.10729	0.0950616	1	II	11916513	11917643	+	1081	hmg-12	GO:0000979;GO:0003677;GO:0003677;GO:0003906;GO:0005634;GO:0006284;GO:0006355;GO:0010628;	-	-	-	-	HMG; High mobility group protein I beta [Source:UniProtKB/TrEMBL;Acc:G5EDQ2]	174829	G5EDQ2
WBGene00007337	35.0138	0	70.0276	Inf	Inf	0.0950708	1	IV	11260412	11261185	-	564	C05C12.5	-	-	-	-	-	-	178033	Q17648
WBGene00003753	170.796	53.9787	287.613	5.32827	2.41367	0.0955502	1	I	12988223	12995475	+	751	nlp-15	GO:0005184;GO:0005184;GO:0007218;	-	-	-	-	Neuropeptide-Like Protein [Source:UniProtKB/TrEMBL;Acc:G5EGN6]	173174	G5EGN6
WBGene00018926	54.32	3.59858	105.041	29.1896	4.86738	0.0956269	1	IV	580283	582230	-	1388	F56A11.6	GO:0016020;GO:0016021;	-	-	-	-	-	176884	O44519
WBGene00014090	744.885	401.842	1087.93	2.70736	1.43688	0.0959101	1	IV	11922358	11923174	-	564	ZK822.2	-	-	-	-	-	-	191432	Q23614
WBGene00016898	334.707	147.542	521.872	3.53711	1.82257	0.096073	1	X	7686646	7689219	-	1856	clik-2	-	-	-	-	-	CaLponIn-liKe proteins [Source:RefSeq peptide;Acc:NP_509299]	181031	Q09936
WBGene00000473	32701	44255.4	21146.7	0.477833	-1.06542	0.0961427	1	I	5619569	5620668	+	1010	cey-2	GO:0003676;GO:0003676;GO:0003676;GO:0005634;GO:0010468;GO:1990904;	K09276	-	-	-	C. Elegans Y-box [Source:UniProtKB/TrEMBL;Acc:P91306]	172219	P91306
WBGene00001440	58.6712	4.79811	112.544	23.456	4.55188	0.0965018	1	II	6189580	6191402	-	1147	fkh-8	GO:0000981;GO:0003677;GO:0003700;GO:0003700;GO:0005634;GO:0005634;GO:0006355;GO:0006355;GO:0006357;GO:0009653;GO:0030154;GO:0043565;GO:0043565;GO:0003700;GO:0006355;GO:0043565;GO:0003700;GO:0006355;GO:0043565;GO:0000981;GO:0003677;GO:0003700;GO:0003700;GO:0005634;GO:0005634;GO:0006355;GO:0006355;GO:0006357;GO:0009653;GO:0030154;GO:0043565;GO:0043565;	-	-	-	-	ForKHead transcription factor family [Source:UniProtKB/TrEMBL;Acc:H2KZ39]	174026	H2KZ39
WBGene00006759	4913.01	3098.38	6727.65	2.17134	1.11859	0.0965258	1	IV	11972697	12011007	-	23368	unc-22	GO:0000166;GO:0004672;GO:0004672;GO:0004674;GO:0004674;GO:0005515;GO:0005516;GO:0005524;GO:0005524;GO:0005524;GO:0005737;GO:0006468;GO:0006468;GO:0008344;GO:0016301;GO:0016310;GO:0016740;GO:0018105;GO:0018107;GO:0019901;GO:0030017;GO:0031672;GO:0031672;GO:0035095;GO:0040017;GO:0045989;GO:0046872;GO:0051782;GO:0060298;GO:0106310;GO:0106311;GO:0000166;GO:0004672;GO:0004672;GO:0004674;GO:0004674;GO:…	-	-	-	-	Twitchin [Source:UniProtKB/Swiss-Prot;Acc:Q23551]	178135	H2FLH2
WBGene00001059	192.633	65.974	319.292	4.83967	2.27491	0.0966721	1	III	8038241	8041374	+	2714	dpf-6	GO:0006508;GO:0008236;GO:0006508;GO:0008236;GO:0006508;GO:0008236;GO:0006508;GO:0008236;GO:0006508;GO:0008236;	-	-	-	-	Dipeptidyl peptidase family member 6 [Source:UniProtKB/Swiss-Prot;Acc:P34422]	-	-
WBGene00007964	305.348	479.811	130.885	0.272784	-1.87417	0.0970221	1	III	3835221	3837211	+	1570	cyp-25A2	GO:0004497;GO:0005506;GO:0005506;GO:0016491;GO:0016705;GO:0016705;GO:0020037;GO:0020037;GO:0046872;GO:0055114;GO:0055114;GO:0055114;	-	-	-	-	CYtochrome P450 family [Source:UniProtKB/TrEMBL;Acc:Q27476]	175495	Q27476
WBGene00003776	6456.63	4104.78	8808.47	2.1459	1.10159	0.0971241	1	X	2909536	2918038	+	6405	nmy-1	GO:0000166;GO:0002119;GO:0003774;GO:0003774;GO:0003774;GO:0003779;GO:0005515;GO:0005524;GO:0005524;GO:0005524;GO:0005737;GO:0005912;GO:0008104;GO:0016459;GO:0016459;GO:0016459;GO:0016476;GO:0030016;GO:0032982;GO:0040011;GO:0043292;GO:0051015;GO:0051015;	K10352	-	-	-	Non-muscle MYosin [Source:UniProtKB/TrEMBL;Acc:Q20641]	180581	Q20641
WBGene00011753	1307.67	1850.87	764.468	0.413031	-1.27568	0.0976422	1	V	16270216	16271223	-	639	T13F3.6	-	-	-	-	-	-	180092	O18089
WBGene00002214	3173.79	4373.48	1974.11	0.451382	-1.14758	0.0976792	1	IV	11083735	11086050	+	1802	klc-1	GO:0003777;GO:0003777;GO:0005515;GO:0005737;GO:0005856;GO:0005871;GO:0005871;GO:0005871;GO:0005874;GO:0040038;GO:0051295;GO:0003777;GO:0003777;GO:0005515;GO:0005515;GO:0005737;GO:0005856;GO:0005871;GO:0005871;GO:0005871;GO:0005874;GO:0040038;GO:0051295;	K10407	-	-	-	Kinesin Light Chain [Source:UniProtKB/TrEMBL;Acc:H9G2T2]	178007	H9G2T2
WBGene00002136	3061.36	4221.14	1901.58	0.45049	-1.15043	0.0978438	1	I	7350312	7352235	-	1570	inx-14	-	K22037	-	-	-	Innexin-14 [Source:UniProtKB/Swiss- Prot;Acc:O62136]	172488	O62136
WBGene00020715	34.597	0	69.1939	Inf	Inf	0.0979304	1	II	4842560	4842998	+	439	nspd-4	-	-	-	-	-	Nematode Specific Peptide family, group D [Source:UniProtKB/TrEMBL;Acc:G5EES8]	-	-
WBGene00044082	114.099	201.521	26.6772	0.132379	-2.91725	0.0982532	1	V	14101186	14102821	+	829	D1086.12	-	-	-	-	-	-	259660	Q5FC37
WBGene00014813	48.7182	2.39906	95.0374	39.6145	5.30796	0.0982863	1	II	9409341	9411597	-	1774	M176.9	GO:0000166;GO:0004672;GO:0004672;GO:0004713;GO:0004713;GO:0004713;GO:0004715;GO:0005524;GO:0005524;GO:0005524;GO:0006468;GO:0006468;GO:0016301;GO:0016310;GO:0016740;GO:0018108;	-	-	-	-	Tyrosine-protein kinase [Source:UniProtKB/TrEMBL;Acc:A0A0S4FT70]	-	-
WBGene00004004	251.526	99.5608	403.492	4.05272	2.01889	0.0982905	1	X	7159036	7166021	+	4284	pgp-10	GO:0000166;GO:0005524;GO:0005524;GO:0005524;GO:0016020;GO:0016021;GO:0016021;GO:0016021;GO:0016887;GO:0016887;GO:0042626;GO:0042626;GO:0042626;GO:0055085;GO:0055085;GO:0055085;	K02021	-	-	-	p-GlycoProtein related [Source:UniProtKB/TrEMBL;Acc:Q18824]	180981	Q18824
WBGene00009380	656.205	347.863	964.546	2.77278	1.47133	0.0983774	1	X	9633284	9635647	-	1472	F34H10.3	-	-	-	-	-	-	181180	Q09559
WBGene00003994	5005.84	6842.11	3169.58	0.463247	-1.11015	0.0984987	1	V	4755985	4758584	+	2276	pgl-3	-	-	-	-	-	Guanyl-specific ribonuclease pgl-3 [Source:UniProtKB/Swiss-Prot;Acc:G5EBV6]	178867	G5EBV6
WBGene00020433	453.942	686.13	221.754	0.323195	-1.62952	0.0985034	1	IV	5479589	5480644	+	960	T11F8.1	GO:0016020;GO:0016021;	-	-	-	-	-	188416	O44194
WBGene00022569	219.604	81.5679	357.641	4.38458	2.13244	0.098875	1	II	3209478	3211181	+	1552	ZC239.6	GO:0005515;GO:0051260;GO:0051260;GO:0005515;GO:0051260;GO:0051260;GO:0005515;GO:0051260;GO:0051260;	-	-	-	-	-	173663	P91556
WBGene00010353	3528.25	4847.29	2209.2	0.45576	-1.13365	0.09898	1	IV	11401884	11403338	-	1309	memi-3	-	-	-	-	-	MEiosis-to-MItosis transition associated [Source:UniProtKB/TrEMBL;Acc:O45603]	178064	O45603
WBGene00010585	131.605	34.7863	228.423	6.56647	2.71512	0.0990459	1	I	14726804	14730719	-	2249	K05C4.9	GO:0005515;	-	-	-	-	-	-	-
WBGene00000867	6623.37	9019.25	4227.5	0.46872	-1.0932	0.0991188	1	I	4114734	4116370	+	1390	cyb-2.2	GO:0000079;GO:0000307;GO:0001556;GO:0005634;GO:0005737;GO:0005813;GO:0008595;GO:0016538;GO:0042025;GO:0044772;GO:0051321;GO:0000079;GO:0000307;GO:0001556;GO:0005634;GO:0005737;GO:0005813;GO:0008595;GO:0016538;GO:0042025;GO:0044772;GO:0051321;	K05868	-	-	-	CYclin B [Source:UniProtKB/TrEMBL;Acc:Q9BLB5]	171993	Q9BLB5
WBGene00019875	1248.57	728.113	1769.03	2.42961	1.28072	0.0992144	1	IV	2084034	2091931	+	4010	mca-2	GO:0000166;GO:0000166;GO:0000166;GO:0005388;GO:0005388;GO:0005388;GO:0005388;GO:0005524;GO:0005524;GO:0005524;GO:0006811;GO:0006816;GO:0006874;GO:0016020;GO:0016020;GO:0016020;GO:0016021;GO:0016021;GO:0016021;GO:0019829;GO:0043231;GO:0051480;GO:0070588;GO:0070588;	-	-	-	-	Calcium-transporting ATPase [Source:UniProtKB/TrEMBL;Acc:Q9TYP9]	-	-
WBGene00006649	1263.37	737.709	1789.04	2.42513	1.27806	0.0992431	1	X	8422480	8423731	-	731	tth-1	GO:0003779;GO:0003785;GO:0003785;GO:0003785;GO:0005737;GO:0005829;GO:0005856;GO:0005938;GO:0007015;GO:0007015;GO:0030054;	-	-	-	-	Thymosin beta [Source:UniProtKB/Swiss- Prot;Acc:O17389]	181097	O17389
WBGene00004217	7448.13	10125.2	4771.05	0.471204	-1.08557	0.0998801	1	I	3789309	3792797	-	2909	ptr-2	GO:0000281;GO:0005886;GO:0006897;GO:0016020;GO:0016020;GO:0016020;GO:0016020;GO:0016021;GO:0016021;GO:0016021;GO:0018996;GO:0018996;GO:0022857;GO:0022857;GO:0030659;GO:0045138;GO:0055085;GO:0055085;GO:0090597;	K24682	-	-	-	PaTched Related family [Source:UniProtKB/TrEMBL;Acc:P91129]	171950	P91129
WBGene00020678	420.47	201.521	639.418	3.17297	1.66583	0.0999092	1	IV	4679018	4685168	+	3473	T22B11.4	GO:0004714;GO:0005009;GO:0005887;GO:0005899;GO:0007169;GO:0007275;GO:0008286;GO:0014068;GO:0016020;GO:0016021;GO:0016301;GO:0016310;GO:0018108;GO:0030424;GO:0033674;GO:0042593;GO:0043235;GO:0043410;GO:0043560;GO:0051897;GO:0004714;GO:0005009;GO:0005887;GO:0005899;GO:0007169;GO:0007275;GO:0008286;GO:0014068;GO:0016020;GO:0016021;GO:0016301;GO:0016310;GO:0018108;GO:0030424;GO:0033674;GO:0042593;GO:…	-	-	-	-	-	-	-
WBGene00000596	91.7628	16.7934	166.732	9.92845	3.31157	0.0999712	1	I	7401674	7402753	+	1019	col-7	GO:0042302;	-	-	-	-	Cuticle collagen 7 [Source:UniProtKB/Swiss- Prot;Acc:P18832]	172494	P18832
WBGene00016289	315.737	137.946	493.528	3.5777	1.83903	0.0999758	1	IV	5800336	5807093	-	1528	lntl-1	GO:0005515;	-	-	-	-	LIN-24 (Twenty-four) Like [Source:UniProtKB/TrEMBL;Acc:V6CLN0]	183098	H2KYP1
WBGene00011362	77.8073	143.943	11.6713	0.0810824	-3.62447	0.100155	1	V	14163260	14166730	-	2099	cest-1	GO:0005615;GO:0016020;GO:0016021;GO:0016787;GO:0052689;	-	-	-	-	Carboxylic ester hydrolase [Source:UniProtKB/TrEMBL;Acc:O01302]	179915	O01302
WBGene00013266	502.948	253.1	752.796	2.9743	1.57255	0.100614	1	II	12264166	12266105	+	951	Y57A10A.26	GO:0005737;GO:0005737;	-	-	-	-	-	174868	Q9NA74
WBGene00001945	339.19	152.34	526.04	3.45307	1.78788	0.100686	1	X	7981382	7982070	-	591	his-71	GO:0000786;GO:0003677;GO:0046982;	K11253	-	-	-	Histone H3.3 type 1 [Source:UniProtKB/Swiss- Prot;Acc:Q10453]	181057	Q10453
WBGene00010510	42.2828	1.19953	83.3662	69.4992	6.11892	0.100853	1	V	14232281	14236076	-	2304	ent-3	GO:0005337;GO:0005337;GO:0005337;GO:0005886;GO:0016020;GO:0016021;GO:0016021;GO:0016021;GO:0016021;GO:1901642;GO:1901642;	-	-	-	-	Equilibrative Nucleoside Transporter [Source:UniProtKB/TrEMBL;Acc:Q21145]	179926	Q21145
WBGene00008154	34.1801	0	68.3602	Inf	Inf	0.100878	1	IV	9969400	9971200	+	1172	C47E12.11	-	-	-	-	-	-	183557	Q18682
WBGene00008449	34.1801	0	68.3602	Inf	Inf	0.100878	1	X	12260881	12266537	+	4627	E01G6.1	GO:0004867;GO:0004867;GO:0005576;GO:0005576;GO:0008061;GO:0008061;GO:0010951;	-	-	-	-	-	181387	Q19021
WBGene00044417	34.1801	0	68.3602	Inf	Inf	0.100878	1	II	1783451	1784481	-	968	C08F1.11	GO:0016020;GO:0016021;	-	-	-	-	-	3564791	Q4W511
WBGene00019153	557.044	826.474	287.613	0.348	-1.52284	0.100909	1	IV	5891565	5893329	+	1148	H04M03.3	GO:0016491;GO:0016491;GO:0016491;GO:0055114;GO:0055114;	-	-	-	-	-	177359	Q9TYR0
WBGene00022505	163.761	51.5797	275.942	5.34982	2.41949	0.100941	1	III	8525073	8528650	+	2155	ZC21.3	-	-	-	-	-	-	191053	U4PME0
WBGene00016866	188.282	64.7745	311.789	4.81346	2.26707	0.100954	1	X	4265851	4270486	+	1703	coel-1	GO:0000226;GO:0005737;GO:0007021;GO:0007023;GO:0043014;GO:0000226;GO:0005737;GO:0007021;GO:0007023;GO:0043014;	K22449	-	-	-	Tubulin folding COfactor E-Like protein [Source:UniProtKB/TrEMBL;Acc:Q8IFX8]	180700	H2KYZ5
WBGene00003955	10149.7	13752.6	6546.74	0.476037	-1.07085	0.101033	1	IV	4047937	4049448	-	991	pcn-1	GO:0003677;GO:0006275;GO:0030337;	K04802	-	-	-	Proliferating cell nuclear antigen [Source:UniProtKB/Swiss-Prot;Acc:O02115]	177161	O02115
WBGene00003778	196.933	69.5726	324.294	4.66124	2.22071	0.101096	1	X	6122315	6127541	+	3224	nnt-1	GO:0005739;GO:0005739;GO:0006740;GO:0008746;GO:0008746;GO:0008746;GO:0016020;GO:0016021;GO:0050661;GO:0051287;GO:0055114;GO:0055114;GO:1902600;GO:1902600;	K00323	-	-	-	Nicotinamide Nucleotide Transhydrogenase [Source:UniProtKB/TrEMBL;Acc:Q18031]	180884	Q18031
WBGene00008132	1744.99	2436.24	1053.75	0.43253	-1.20913	0.101241	1	I	12975183	12978749	+	1322	gale-1	GO:0003978;GO:0006012;GO:0003978;GO:0006012;	K01784	EC:5.1.3.2	-	-	UDP-glucose 4-epimerase [Source:UniProtKB/Swiss- Prot;Acc:Q564Q1]	173171	Q564Q1
WBGene00020003	91.346	16.7934	165.899	9.87881	3.30434	0.101391	1	IV	4789503	4791983	+	1964	R11E3.1	GO:0000166;GO:0004672;GO:0004672;GO:0004713;GO:0004713;GO:0004713;GO:0004715;GO:0004715;GO:0005102;GO:0005524;GO:0005524;GO:0005524;GO:0006468;GO:0006468;GO:0007169;GO:0016301;GO:0016310;GO:0016740;GO:0030154;GO:0031234;GO:0038083;GO:0042127;GO:0045087;	-	-	-	-	Tyrosine-protein kinase [Source:UniProtKB/TrEMBL;Acc:Q9TYX4]	187810	Q9TYX4
WBGene00012020	7311.24	9927.29	4695.18	0.472957	-1.08022	0.101766	1	V	16745080	16746258	-	1070	gyg-2	GO:0005737;GO:0005978;GO:0008466;GO:0016757;GO:0016757;	K00750	EC:2.4.1.186	-	-	GlYcoGenin like [Source:UniProtKB/TrEMBL;Acc:O45819]	180119	O45819
WBGene00012104	2061.52	2860.87	1262.16	0.441181	-1.18056	0.102311	1	I	12483809	12486235	+	838	sygl-1	-	-	-	-	-	-	173116	O45868
WBGene00002226	4694.21	6403.08	2985.34	0.466235	-1.10087	0.102492	1	I	9512428	9514755	+	2103	klp-16	GO:0000166;GO:0003774;GO:0003777;GO:0003777;GO:0003777;GO:0005524;GO:0005524;GO:0005524;GO:0005634;GO:0005815;GO:0005856;GO:0005871;GO:0005874;GO:0007018;GO:0007018;GO:0007018;GO:0007059;GO:0007059;GO:0008017;GO:0008017;GO:0008017;GO:0016887;GO:0043025;GO:0072686;GO:0090307;GO:1990939;GO:0000166;GO:0003774;GO:0003777;GO:0003777;GO:0003777;GO:0005524;GO:0005524;GO:0005524;GO:0005634;GO:0005815;GO:…	-	-	-	-	Kinesin-like protein [Source:UniProtKB/TrEMBL;Acc:G5ECC0]	172784	G5ECC0
WBGene00006562	4363.74	5958.05	2769.42	0.46482	-1.10526	0.102622	1	II	8270567	8273611	+	2516	tdc-1	GO:0003824;GO:0003824;GO:0004837;GO:0004837;GO:0005737;GO:0005737;GO:0006520;GO:0006520;GO:0006589;GO:0016829;GO:0016831;GO:0016831;GO:0016831;GO:0016831;GO:0019752;GO:0019752;GO:0030170;GO:0030170;GO:0030424;GO:0030424;GO:0042995;GO:0043025;GO:0043204;GO:0003824;GO:0003824;GO:0004837;GO:0004837;GO:0005737;GO:0005737;GO:0006520;GO:0006520;GO:0006589;GO:0016829;GO:0016831;GO:0016831;GO:0016831;GO:…	K22329	EC:4.1.1.25	-	-	Tyrosine decarboxylase [Source:UniProtKB/Swiss- Prot;Acc:Q95ZS2]	174327	Q95ZS2
WBGene00020379	912.74	515.797	1309.68	2.53914	1.34434	0.102826	1	I	6154075	6157438	+	1694	T09B4.5	GO:0016020;GO:0016021;	-	-	-	-	-	172300	-
WBGene00004825	733.031	400.642	1065.42	2.65928	1.41104	0.103111	1	X	13223644	13224712	-	1069	skr-19	GO:0005634;GO:0005737;GO:0006511;GO:0006511;GO:0016567;GO:0031146;GO:0097602;	K03094	-	-	-	SKR-19; SKp1 Related (Ubiquitin ligase complex component) [Source:UniProtKB/TrEMBL;Acc:G5EC92]	181446	G5EC92
WBGene00003214	10220.4	13825.8	6615.1	0.478462	-1.06352	0.103274	1	III	6440145	6443000	-	1699	mel-32	GO:0003824;GO:0004372;GO:0019264;GO:0030170;GO:0035999;GO:0003824;GO:0004372;GO:0019264;GO:0030170;GO:0035999;GO:0003824;GO:0004372;GO:0019264;GO:0030170;GO:0035999;GO:0003824;GO:0004372;GO:0019264;GO:0030170;GO:0035999;	K00600	EC:2.1.2.1	-	-	Serine hydroxymethyltransferase [Source:UniProtKB/Swiss-Prot;Acc:P50432]	175915	P50432
WBGene00017133	157.976	49.1806	266.772	5.42432	2.43944	0.103785	1	II	5416714	5418377	+	940	EEED8.2	GO:0008289;GO:0008289;	-	-	-	-	-	173923	Q09529
WBGene00018643	376.255	575.773	176.736	0.306955	-1.7039	0.103802	1	IV	4117732	4119179	+	964	drd-50	GO:0045087;GO:0050830;	-	-	-	-	Dietary restriction down regulated [Source:UniProtKB/TrEMBL;Acc:Q9GZE5]	177176	Q9GZE5
WBGene00015994	33.7633	0	67.5266	Inf	Inf	0.103916	1	IV	593329	595233	+	1341	C18H7.4	GO:0000166;GO:0004672;GO:0004672;GO:0004713;GO:0004713;GO:0004713;GO:0004715;GO:0004715;GO:0005102;GO:0005524;GO:0005524;GO:0005524;GO:0006468;GO:0006468;GO:0007169;GO:0016301;GO:0016310;GO:0016740;GO:0030154;GO:0031234;GO:0038083;GO:0042127;GO:0045087;	-	-	-	-	Tyrosine-protein kinase [Source:UniProtKB/TrEMBL;Acc:Q9GZG1]	182803	Q9GZG1
WBGene00006787	3570	2253.91	4886.09	2.16783	1.11625	0.104075	1	II	14647325	14684456	-	14277	unc-52	GO:0002119;GO:0005201;GO:0005509;GO:0005509;GO:0005515;GO:0005576;GO:0005604;GO:0005604;GO:0005604;GO:0005737;GO:0007005;GO:0007517;GO:0008543;GO:0009792;GO:0009887;GO:0009888;GO:0016477;GO:0030239;GO:0031012;GO:0031430;GO:0031581;GO:0040011;GO:0040017;GO:0040017;GO:0046716;GO:0048644;GO:0055120;GO:0060279;GO:0060298;GO:0060465;GO:1905905;GO:0005198;GO:0005509;GO:0005509;GO:0005604;GO:0007517;GO:…	-	-	-	-	Basement membrane proteoglycan [Source:UniProtKB/Swiss-Prot;Acc:Q06561]	175126	-
WBGene00004219	90.5124	16.7934	164.231	9.77952	3.28976	0.104289	1	X	6060754	6065986	-	3125	ptr-4	GO:0005886;GO:0006897;GO:0006897;GO:0016020;GO:0016020;GO:0016021;GO:0016021;GO:0016021;GO:0018996;GO:0018996;GO:0030659;GO:0045138;GO:0090597;	-	-	-	-	PaTched Related family [Source:UniProtKB/TrEMBL;Acc:Q95YD0]	180876	Q95YD0
WBGene00011181	445.911	671.735	220.087	0.327639	-1.60982	0.104295	1	IV	10606902	10608861	+	617	R09H10.3	GO:0005515;GO:0006144;GO:0006144;GO:0006144;GO:0006144;GO:0016787;GO:0033971;GO:0033971;GO:0033971;GO:0042802;GO:0005515;GO:0006144;GO:0006144;GO:0006144;GO:0006144;GO:0016787;GO:0033971;GO:0033971;GO:0033971;GO:0042802;GO:0005515;GO:0006144;GO:0006144;GO:0006144;GO:0006144;GO:0016787;GO:0033971;GO:0033971;GO:0033971;GO:0042802;GO:0005515;GO:0006144;GO:0006144;GO:0006144;GO:0006144;GO:0016787;GO:…	K07127	EC:3.5.2.17	-	-	Probable 5-hydroxyisourate hydrolase R09H10.3 [Source:UniProtKB/Swiss-Prot;Acc:Q21882]	187757	Q21882
WBGene00013860	162.094	51.5797	272.607	5.28517	2.40195	0.104763	1	I	10255632	10262250	-	2373	ZC247.2	-	-	-	-	-	-	172894	-
WBGene00017986	3020.47	4144.37	1896.58	0.457628	-1.12775	0.104864	1	V	4374974	4376173	-	1076	F32D1.7	-	-	-	-	-	-	178836	O16291
WBGene00013899	308.285	135.547	481.023	3.54876	1.82732	0.104932	1	V	12816912	12819545	-	1908	ZC443.4	GO:0003723;GO:0003723;GO:0003743;GO:0003743;GO:0003743;GO:0005852;GO:0005852;GO:0005852;GO:0006413;GO:0006413;GO:0006413;GO:0031369;GO:0031369;GO:0031369;	-	-	-	-	-	191170	Q23319
WBGene00000606	235.006	92.3636	377.649	4.08872	2.03165	0.105213	1	II	4866436	4867576	-	1094	col-17	GO:0005581;GO:0005581;	-	-	-	-	COLlagen [Source:UniProtKB/TrEMBL;Acc:P91248]	173839	P91248
WBGene00022508	274.454	433.029	115.879	0.267601	-1.90185	0.105352	1	X	1910943	1913357	-	1921	ZC53.1	-	-	-	-	-	-	191066	Q23377
WBGene00011320	3552.22	4856.89	2247.55	0.462756	-1.11168	0.105371	1	V	14991707	14992677	-	876	T01C3.3	GO:0046872;	-	-	-	-	-	179997	-
WBGene00009186	11435.9	15435.5	7436.26	0.481763	-1.0536	0.105435	1	IV	9587100	9588834	-	1516	trcs-1	GO:0016020;GO:0016021;GO:0016021;GO:0016021;GO:0016787;GO:0016787;GO:0016787;GO:0052689;GO:0052689;GO:0016020;GO:0016021;GO:0016021;GO:0016021;GO:0016787;GO:0016787;GO:0016787;GO:0052689;GO:0052689;	-	-	-	-	TRansport of membrane to Cell Surface [Source:UniProtKB/TrEMBL;Acc:Q19839]	177791	-
WBGene00011120	41.4492	1.19953	81.6988	68.1092	6.08978	0.106087	1	III	4401442	4402505	+	909	R07E5.15	-	-	-	-	-	-	175570	O62342
WBGene00016054	41.4492	1.19953	81.6988	68.1092	6.08978	0.106087	1	IV	5163293	5164351	+	603	C24D10.2	GO:0005515;GO:0016020;GO:0016021;GO:0005515;GO:0016020;GO:0016021;	-	-	-	-	-	177290	O44135
WBGene00011978	1003.53	578.172	1428.9	2.4714	1.30533	0.106254	1	II	9063687	9070904	-	3547	T24B8.4	GO:0003779;GO:0003779;GO:0030838;GO:0030838;GO:0030838;GO:0030838;GO:0030838;GO:0030838;GO:0030838;	-	-	-	-	-	174446	Q22715
WBGene00011642	608.971	893.648	324.294	0.362888	-1.4624	0.1063	1	X	9757271	9759306	+	1612	T09B9.1	GO:0016020;GO:0016021;GO:0016021;GO:0016021;GO:0016787;GO:0016787;GO:0016787;GO:0052689;GO:0052689;	-	-	-	-	-	181188	Q7JMM5
WBGene00019332	303	472.614	133.386	0.28223	-1.82506	0.106539	1	III	840460	841366	-	589	K02F3.9	-	-	-	-	-	-	175241	Q21151
WBGene00014007	33.3465	0	66.6929	Inf	Inf	0.107048	1	IV	10908131	10909306	-	1006	ZK596.2	GO:0000166;GO:0004672;GO:0004672;GO:0004674;GO:0004674;GO:0005524;GO:0005524;GO:0005524;GO:0005634;GO:0005737;GO:0006468;GO:0006468;GO:0016301;GO:0016310;GO:0018105;	-	-	-	-	-	177983	Q23546
WBGene00016399	33.3465	0	66.6929	Inf	Inf	0.107048	1	IV	7153623	7154193	+	484	C34D4.3	-	-	-	-	-	-	177488	Q18451
WBGene00018424	642	938.031	345.97	0.368825	-1.43899	0.107082	1	V	5770456	5771767	+	1211	pgph-2	GO:0005737;GO:0016311;GO:0016791;GO:0016791;GO:0016791;	K19269	-	-	-	PhosphoGlycolate Phosphatase Homolog [Source:UniProtKB/TrEMBL;Acc:O16247]	178965	O16247
WBGene00019540	3633.25	2307.89	4958.62	2.14855	1.10336	0.107608	1	IV	1720790	1723067	+	2227	K08D12.6	-	-	-	-	-	-	176980	Q8MXU8
WBGene00006926	558205	747751	368658	0.493023	-1.02027	0.107767	1	X	5101032	5106173	+	4948	vit-2	GO:0005319;GO:0005319;GO:0005319;GO:0005576;GO:0006869;GO:0006869;GO:0031410;GO:0031983;GO:0042718;GO:0045735;GO:0005319;GO:0005319;GO:0005319;GO:0005576;GO:0006869;GO:0006869;GO:0031410;GO:0031983;GO:0042718;GO:0045735;GO:0005319;GO:0006869;GO:0005319;GO:0006869;	-	-	-	-	Vitellogenin-2 [Source:UniProtKB/Swiss- Prot;Acc:P05690]	-	-
WBGene00009895	486.194	247.103	725.286	2.93516	1.55344	0.108052	1	IV	13057678	13059085	+	774	scl-2	GO:0005615;GO:0005615;GO:0005615;	-	-	-	-	SCP-Like extracellular protein [Source:UniProtKB/TrEMBL;Acc:Q20603]	178251	Q20603
WBGene00003408	531.434	275.891	786.977	2.85249	1.51222	0.10831	1	X	563719	572701	-	4744	mrp-2	GO:0000166;GO:0005524;GO:0005524;GO:0005524;GO:0016020;GO:0016020;GO:0016021;GO:0016021;GO:0016021;GO:0016887;GO:0016887;GO:0022857;GO:0022857;GO:0042626;GO:0042626;GO:0042626;GO:0055085;GO:0055085;GO:0055085;	K05665	EC:7.6.2.3	-	-	-	180408	Q20943
WBGene00000396	1468.86	885.251	2052.47	2.31852	1.21321	0.10869	1	III	4520363	4536991	+	13413	cdh-4	GO:0005509;GO:0005886;GO:0007155;GO:0007156;GO:0016020;	-	-	-	-	Cadherin-4 [Source:UniProtKB/TrEMBL;Acc:A0A1C3NSI5]	-	-
WBGene00004739	1280.37	761.7	1799.04	2.36188	1.23993	0.108698	1	X	12503885	12514048	-	3698	scd-1	-	-	-	-	-	Suppressor of Constitutive Dauer formation [Source:UniProtKB/TrEMBL;Acc:Q9XXK5]	-	-
WBGene00022127	5455.14	7393.89	3516.38	0.47558	-1.07224	0.108708	1	I	2730004	2731453	+	766	yop-1	GO:0005886;GO:0016020;GO:0016021;GO:0032541;	K17279	-	-	-	Receptor expression-enhancing protein [Source:UniProtKB/TrEMBL;Acc:Q9N4G8]	171835	Q9N4G8
WBGene00021781	832.457	1194.73	470.185	0.393549	-1.34538	0.108816	1	II	1438490	1439697	+	540	Y51H7C.3	-	-	-	-	-	-	173521	Q9N3I5
WBGene00017381	151.358	46.7816	255.934	5.47083	2.45176	0.10882	1	X	3315321	3324229	+	2824	ddr-2	GO:0004672;GO:0004713;GO:0005524;GO:0006468;GO:0004672;GO:0004713;GO:0005524;GO:0006468;GO:0004672;GO:0004713;GO:0005524;GO:0006468;	K05125	EC:2.7.10.1	-	-	Discoidin domain-containing receptor tyrosine kinase B [Source:UniProtKB/Swiss-Prot;Acc:Q95ZV7]	180622	Q95ZV7
WBGene00007811	435.586	215.915	655.258	3.0348	1.6016	0.109213	1	X	13416078	13418220	+	1310	C29F7.2	-	-	-	-	-	-	181463	O17621
WBGene00008546	8048.66	10856.9	5240.4	0.482678	-1.05087	0.109967	1	II	11592392	11596590	-	2571	gfat-1	GO:0004360;GO:0004360;GO:0004360;GO:0004360;GO:0006002;GO:0006047;GO:0006048;GO:0006487;GO:0006541;GO:0008483;GO:0016740;GO:0097367;GO:0097367;GO:1901135;GO:1901135;GO:1901137;GO:1901137;GO:0004360;GO:0004360;GO:0004360;GO:0004360;GO:0005515;GO:0006002;GO:0006047;GO:0006048;GO:0006487;GO:0006541;GO:0008483;GO:0016740;GO:0097367;GO:0097367;GO:1901135;GO:1901135;GO:1901137;GO:1901137;GO:0004360;GO:…	K00820	EC:2.6.1.16	-	-	Glutamine-Fructose 6-phosphate AminoTransferase homolog [Source:UniProtKB/TrEMBL;Acc:Q95QM8]	174778	Q95QM8
WBGene00007081	32.9296	0	65.8593	Inf	Inf	0.110277	1	II	9519055	9520205	+	827	AH6.3	GO:0016020;GO:0016021;	-	-	-	-	-	181808	Q09202
WBGene00016491	32.9296	0	65.8593	Inf	Inf	0.110277	1	I	6784854	6787139	+	1452	acdh-5	GO:0003995;GO:0003995;GO:0016491;GO:0016627;GO:0016627;GO:0050660;GO:0050660;GO:0050660;GO:0055114;GO:0055114;GO:0055114;	K11731	EC:1.3.99.-	-	-	Acyl CoA DeHydrogenase [Source:UniProtKB/TrEMBL;Acc:O01502]	172400	O01502
WBGene00017705	32.9296	0	65.8593	Inf	Inf	0.110277	1	II	2649870	2650715	+	678	F22E5.6	GO:0005515;GO:0051260;GO:0051260;	-	-	-	-	-	184835	O16711
WBGene00019248	32.9296	0	65.8593	Inf	Inf	0.110277	1	I	6845175	6846952	-	1119	H27M09.5	GO:0016020;GO:0016021;	-	-	-	-	-	186791	Q9N5K4
WBGene00015580	666.086	363.457	968.715	2.66528	1.41429	0.110348	1	III	7508178	7515285	+	4274	cls-1	GO:0005515;	K16578	-	-	-	-	176064	Q95YF0
WBGene00012922	192.348	69.5726	315.124	4.52943	2.17933	0.110574	1	III	11139241	11141825	-	1575	Y47D3A.1	GO:0006486;GO:0006486;GO:0008417;GO:0008417;GO:0016020;GO:0016020;GO:0036065;GO:0046920;	-	-	-	-	-	189974	Q9U2D4
WBGene00001483	99.5807	21.5915	177.57	8.22407	3.03985	0.11116	1	I	10016778	10018114	+	978	fog-3	GO:0001708;GO:0003674;GO:0003714;GO:0005634;GO:0005737;GO:0005737;GO:0007283;GO:0007283;GO:0010468;GO:0034399;GO:0042006;GO:0060282;GO:1903507;	K14443	-	-	-	FOG-3 protein; Feminization Of Germline [Source:UniProtKB/TrEMBL;Acc:G5EDX7]	172863	G5EDX7
WBGene00008865	875.764	500.203	1251.33	2.50164	1.32287	0.11131	1	X	9706926	9708563	+	1120	F15G9.1	GO:0005865;GO:0055120;GO:0005865;GO:0055120;GO:0005865;GO:0055120;	-	-	-	-	-	-	-
WBGene00004127	40.6155	1.19953	80.0315	66.7192	6.06003	0.111594	1	X	450446	457648	-	2910	abu-12	GO:0031151;GO:0031151;GO:0034729;GO:0034729;GO:0051726;GO:0051726;	-	-	-	-	Activated in Blocked Unfolded protein response [Source:UniProtKB/TrEMBL;Acc:A0A131MD32]	-	-
WBGene00017386	40.6155	1.19953	80.0315	66.7192	6.06003	0.111594	1	II	4860064	4860411	-	348	nspd-5	-	-	-	-	-	Nematode Specific Peptide family, group D [Source:UniProtKB/TrEMBL;Acc:G5EES8]	173837	G5EES8
WBGene00021472	40.6155	1.19953	80.0315	66.7192	6.06003	0.111594	1	I	2330895	2332652	-	803	Y39G10AR.16	GO:0016020;GO:0016021;	-	-	-	-	-	171795	Q95XQ6
WBGene00015063	129.287	35.9858	222.588	6.18543	2.62887	0.111979	1	II	7754147	7755156	-	882	B0228.6	GO:0016020;GO:0016021;	-	-	-	-	-	174251	Q09223
WBGene00004145	187.397	67.1735	307.621	4.5795	2.19519	0.112062	1	X	5196110	5204250	+	4424	pqn-62	-	-	-	-	-	Prion-like-(Q/N-rich)-domain-bearing protein [Source:UniProtKB/TrEMBL;Acc:A0A0K3AYL9]	180789	A0A0K3ATD0
WBGene00007196	2269.67	3118.77	1420.56	0.455487	-1.13452	0.112258	1	IV	13880138	13881546	+	479	B0513.4	-	-	-	-	-	-	178351	O45227
WBGene00014046	66.723	8.39669	125.049	14.8927	3.89653	0.112398	1	II	10480152	10481846	-	1250	clec-60	GO:0050830;	-	-	-	-	C-type LECtin [Source:UniProtKB/TrEMBL;Acc:Q23564]	191384	Q23564
WBGene00010047	1059.31	621.355	1497.26	2.40966	1.26883	0.112431	1	IV	11287811	11294913	+	4872	F54D1.6	GO:0005634;GO:0007160;GO:0007160;GO:0008568;GO:0010569;GO:0016020;GO:0016021;GO:0016887;GO:0031122;GO:0051013;GO:0005634;GO:0007160;GO:0007160;GO:0008568;GO:0010569;GO:0016020;GO:0016021;GO:0016887;GO:0031122;GO:0051013;	-	-	-	-	-	178037	Q20762
WBGene00011986	3042.83	4151.56	1934.09	0.465871	-1.102	0.112633	1	I	9958782	9960155	-	1280	T24D1.3	GO:0046872;GO:0046872;	-	-	-	-	-	172854	O02333
WBGene00016263	1537.3	2137.56	937.036	0.438367	-1.18979	0.112766	1	I	6972157	6973789	-	1075	C30F12.4	-	-	-	-	-	-	172429	Q95YD9
WBGene00016006	2197.32	1373.46	3021.19	2.19969	1.1373	0.112944	1	X	9397701	9427246	+	11954	fln-2	GO:0005515;GO:0005515;GO:0005515;GO:0005515;GO:0005515;GO:0005515;GO:0005515;GO:0005515;GO:0005515;GO:0005515;GO:0005515;GO:0005515;GO:0005515;GO:0005515;GO:0005515;GO:0005515;GO:0005515;GO:0005515;GO:0005515;GO:0005515;GO:0005515;GO:0005515;	K04437	-	-	-	FiLamiN (Actin binding protein) homolog [Source:UniProtKB/TrEMBL;Acc:A0A0K3AWA2]	181168	-
WBGene00018418	220.336	86.366	354.306	4.10238	2.03646	0.113418	1	III	8832479	8838424	-	4213	F44E2.4	GO:0005515;GO:0016020;GO:0016021;	-	-	-	-	-	176243	P34434
WBGene00004859	560.153	297.483	822.824	2.76595	1.46778	0.113456	1	X	11997524	12005092	-	2152	sma-5	GO:0000165;GO:0000166;GO:0002119;GO:0004672;GO:0004672;GO:0004674;GO:0004707;GO:0004707;GO:0005524;GO:0005524;GO:0005524;GO:0005634;GO:0005737;GO:0006468;GO:0006468;GO:0007567;GO:0008283;GO:0008340;GO:0009791;GO:0010468;GO:0016301;GO:0016310;GO:0016740;GO:0030307;GO:0035556;GO:0040014;GO:0040018;GO:0040024;GO:0045793;GO:0051640;GO:0000165;GO:0000166;GO:0002119;GO:0004672;GO:0004672;GO:0004674;GO:…	-	-	-	-	Mitogen-activated protein kinase sma-5 [Source:UniProtKB/Swiss-Prot;Acc:G5EBT1]	-	-
WBGene00007565	410.168	617.757	202.58	0.327928	-1.60855	0.113578	1	V	18157878	18159614	+	1161	clec-48	GO:0030246;GO:0038023;	-	-	-	-	C-type LECtin [Source:UniProtKB/TrEMBL;Acc:Q9XVE1]	180188	Q9XVE1
WBGene00009321	32.5128	0	65.0256	Inf	Inf	0.113604	1	IV	9890585	9892038	-	809	F32B6.4	-	-	-	-	-	-	177842	-
WBGene00017636	32.5128	0	65.0256	Inf	Inf	0.113604	1	V	8159929	8161643	+	1093	F20D6.6	GO:0004722;GO:0005634;GO:0005737;GO:0006470;GO:0016787;GO:0016787;	K01090	EC:3.1.3.16	-	-	-	184725	Q19646
WBGene00001898	300.599	134.347	466.85	3.47496	1.797	0.113728	1	X	14490094	14491115	+	919	his-24	GO:0000786;GO:0003677;GO:0006334;GO:0042025;	K11275	-	-	-	Histone H1.1 [Source:UniProtKB/Swiss- Prot;Acc:P10771]	181545	P10771
WBGene00000479	48832.8	65227.9	32437.8	0.497299	-1.00781	0.11404	1	III	7495320	7497832	-	2273	cgh-1	GO:0003676;GO:0005524;	K12614	EC:3.6.4.13	-	-	ATP-dependent RNA helicase cgh-1 [Source:UniProtKB/Swiss-Prot;Acc:Q95YF3]	176061	Q95YF3
WBGene00009343	62.7886	7.19717	118.38	16.4481	4.03985	0.114364	1	I	8998532	8999564	-	639	F32H2.6	GO:0003824;GO:0016746;	-	-	-	-	-	185214	P91866
WBGene00006844	179.762	63.575	295.95	4.65513	2.21882	0.114813	1	I	8460225	8463015	+	1207	unc-120	GO:0000981;GO:0000981;GO:0000987;GO:0000987;GO:0003677;GO:0003677;GO:0003677;GO:0005634;GO:0005634;GO:0045944;GO:0045944;GO:0045944;GO:0046983;GO:0046983;	-	-	-	-	-	172636	Q18955
WBGene00011995	366.008	175.131	556.886	3.17982	1.66895	0.114826	1	II	11306399	11311940	+	2027	rsf-1	GO:0005856;GO:0005874;GO:0007165;GO:0007165;GO:0035556;GO:0035556;GO:0005856;GO:0005874;GO:0007165;GO:0007165;GO:0035556;GO:0035556;GO:0005856;GO:0005874;GO:0007165;GO:0007165;GO:0035556;GO:0035556;	-	-	-	-	RASSF (Ras-association domain family) homolog [Source:UniProtKB/TrEMBL;Acc:Q58AA9]	174728	Q22744
WBGene00021204	45.8004	2.39906	89.2018	37.1821	5.21653	0.115336	1	IV	4754199	4756157	-	1403	fbxb-77	-	-	-	-	-	F-box B protein [Source:UniProtKB/TrEMBL;Acc:D0G909]	189469	D0G909
WBGene00018965	54.9197	4.79811	105.041	21.8922	4.45235	0.115425	1	III	5584947	5587110	+	1304	F56D2.3	-	-	-	-	-	-	-	-
WBGene00000121	5448.13	7350.7	3545.56	0.482343	-1.05187	0.11547	1	IV	9147468	9148579	+	786	aly-2	GO:0003676;GO:0003676;GO:0003723;	K12881	-	-	-	Ref/ALY RNA export adaptor family [Source:UniProtKB/TrEMBL;Acc:O62183]	177738	O62183
WBGene00016769	1083.44	1525.8	641.086	0.420164	-1.25098	0.115484	1	IV	8648596	8653677	-	1469	C49C8.5	GO:0005615;GO:0045087;GO:0062023;GO:0005615;GO:0045087;GO:0062023;	-	-	-	-	-	177668	Q18705
WBGene00006619	920.931	1307.49	534.377	0.408706	-1.29086	0.115688	1	II	4948154	4949527	-	1054	try-1	GO:0004252;GO:0004252;GO:0006508;GO:0006508;GO:0006508;GO:0008233;GO:0008236;GO:0016787;	-	-	-	-	TRYpsin-like protease [Source:UniProtKB/TrEMBL;Acc:Q23528]	173856	Q23528
WBGene00019015	50.5685	3.59858	97.5384	27.1047	4.76047	0.115698	1	V	6390463	6392523	+	1476	F57F4.1	GO:0005739;GO:0006637;GO:0047617;	K17361	EC:3.1.2.-	-	-	-	186453	Q94245
WBGene00015504	2665.43	3639.37	1691.5	0.464779	-1.10538	0.115729	1	I	5981778	5985869	-	3068	C06A5.6	GO:0005737;GO:0007283;GO:0030422;GO:0031047;GO:0048471;GO:0090727;GO:1905881;GO:0005737;GO:0007283;GO:0030422;GO:0031047;GO:0048471;GO:0090727;GO:1905881;	-	-	-	-	-	172273	-
WBGene00044535	1642.58	2273.1	1012.07	0.445235	-1.16736	0.116169	1	V	5033398	5034171	+	632	K11D12.13	GO:0004867;GO:0004867;GO:0010951;	-	-	-	-	-	3896821	Q4R127
WBGene00009007	2417.6	3307.1	1528.1	0.462067	-1.11383	0.116431	1	IV	8728139	8730510	+	1554	otub-3	GO:0004843;GO:0016579;GO:0004843;GO:0016579;GO:0004843;GO:0016579;GO:0004843;GO:0016579;	K18342	EC:3.4.19.12	-	-	OTUBain deubiquitylating protease homolog [Source:UniProtKB/TrEMBL;Acc:Q19681]	177679	Q19681
WBGene00004786	1048.94	618.956	1478.92	2.38937	1.25663	0.116507	1	X	10201329	10205433	-	1910	sex-1	GO:0003700;GO:0006355;GO:0008270;GO:0043565;GO:0003700;GO:0006355;GO:0008270;GO:0043565;	-	-	-	-	Steroid hormone receptor family member cnr14 [Source:UniProtKB/Swiss-Prot;Acc:P41830]	181231	P41830
WBGene00004875	1771.7	2444.64	1098.77	0.44946	-1.15374	0.116727	1	I	14048085	14051003	-	2014	smd-1	GO:0004014;GO:0006597;GO:0008295;	K01611	EC:4.1.1.50	-	-	S-adenosylmethionine decarboxylase proenzyme S- adenosylmethionine decarboxylase alpha chain S- adenosylmethionine decarboxylase beta chain [Source:UniProtKB/Swiss-Prot;Acc:O02655]	173269	-
WBGene00010915	32.096	0	64.1919	Inf	Inf	0.117035	1	II	8232789	8237202	+	3337	M110.7	GO:0003674;GO:0004622;GO:0004622;GO:0004622;GO:0005575;GO:0005783;GO:0006629;GO:0006629;GO:0006629;GO:0008150;GO:0016020;GO:0016021;GO:0016042;GO:0016787;GO:0046470;GO:0046470;	-	-	-	-	Uncharacterized NTE family protein M110.7 [Source:UniProtKB/Swiss-Prot;Acc:Q21534]	-	-
WBGene00016398	32.096	0	64.1919	Inf	Inf	0.117035	1	IV	7154656	7156010	+	1138	C34D4.2	GO:0004722;GO:0004722;GO:0005634;GO:0005737;GO:0006470;GO:0016787;GO:0016787;GO:0016787;GO:0106306;GO:0106307;	K06269	EC:3.1.3.16	-	-	Serine/threonine-protein phosphatase [Source:UniProtKB/TrEMBL;Acc:Q27475]	177489	Q27475
WBGene00018969	68.9901	9.59622	128.384	13.3786	3.74185	0.117497	1	II	4142816	4149678	+	1667	F56D3.1	-	-	-	-	-	-	173750	Q20877
WBGene00003228	8428.22	11306.7	5549.69	0.49083	-1.02671	0.117642	1	II	11968637	11972334	+	1880	mex-1	GO:0001704;GO:0001708;GO:0003723;GO:0003730;GO:0005737;GO:0005829;GO:0009792;GO:0009880;GO:0030010;GO:0043186;GO:0046872;GO:0046872;GO:0046872;GO:0001704;GO:0001708;GO:0003723;GO:0003730;GO:0005737;GO:0005829;GO:0009792;GO:0009880;GO:0030010;GO:0043186;GO:0046872;GO:0046872;GO:0046872;GO:0001704;GO:0001708;GO:0003723;GO:0003730;GO:0005737;GO:0005829;GO:0009792;GO:0009880;GO:0030010;GO:0043186;GO:…	-	-	-	-	Muscle EXcess [Source:UniProtKB/TrEMBL;Acc:G2HJZ1]	174836	G5ECB9
WBGene00007624	15432.5	20623.5	10241.5	0.496596	-1.00986	0.11801	1	III	4172337	4176159	-	3537	hrde-1	GO:0003676;GO:0003676;GO:0005515;GO:0005634;GO:0007281;GO:0016246;GO:0031332;	-	-	-	-	Heritable RNAi Deficient [Source:RefSeq peptide;Acc:NP_497834]	175535	Q09249
WBGene00016359	75.1915	11.9953	138.388	11.5369	3.52818	0.11803	1	II	4826507	4827884	-	1203	fbxb-88	GO:0005515;	-	-	-	-	F-box B protein [Source:UniProtKB/TrEMBL;Acc:Q95QS7]	173831	Q95QS7
WBGene00012615	3033.62	4123.98	1943.27	0.471212	-1.08555	0.118073	1	V	20497922	20499103	-	517	dct-16	-	-	-	-	-	DAF-16/FOXO Controlled, germline Tumor affecting [Source:UniProtKB/TrEMBL;Acc:D4YWC3]	180345	-
WBGene00009888	3487.02	2245.52	4728.53	2.10577	1.07434	0.118092	1	X	9543670	9560801	+	5111	F49E2.5	-	-	-	-	-	-	-	-
WBGene00014113	3235.49	4392.67	2078.32	0.473133	-1.07968	0.118118	1	V	10212929	10216305	+	2678	hpo-40	GO:0005737;GO:0048471;GO:1990633;	-	-	-	-	-	179421	Q23647
WBGene00007580	3161.72	4294.31	2029.13	0.472517	-1.08156	0.118162	1	III	3725075	3726500	-	1276	C14B1.9	-	-	-	-	-	-	175480	Q17966
WBGene00006836	1711.07	1060.38	2361.76	2.22728	1.15528	0.118266	1	V	14691854	14697107	-	2939	unc-112	GO:0005178;GO:0005178;GO:0005515;GO:0005515;GO:0005737;GO:0005886;GO:0005886;GO:0007005;GO:0007155;GO:0007160;GO:0007160;GO:0007160;GO:0007229;GO:0007229;GO:0007517;GO:0016020;GO:0030055;GO:0030055;GO:0030674;GO:0031430;GO:0031430;GO:0040011;GO:0040017;GO:0043621;GO:0045987;GO:0046716;GO:0048815;GO:0050839;GO:0055120;GO:0055120;GO:0060279;GO:0060298;GO:0072594;GO:1901074;GO:1903356;GO:1904901;GO:…	K17083	-	-	-	-	179972	Q18685
WBGene00008567	678.232	978.814	377.649	0.385823	-1.37399	0.118304	1	I	12951025	12954015	+	2191	acox-1.4	GO:0003997;GO:0003997;GO:0003997;GO:0005504;GO:0005777;GO:0005777;GO:0005777;GO:0005777;GO:0006629;GO:0006631;GO:0006631;GO:0006631;GO:0006635;GO:0006635;GO:0016491;GO:0016627;GO:0016627;GO:0033540;GO:0050660;GO:0050660;GO:0050660;GO:0055088;GO:0055114;GO:0055114;GO:0055114;GO:0071949;GO:0071949;GO:1904070;GO:0003997;GO:0003997;GO:0003997;GO:0005504;GO:0005777;GO:0005777;GO:0005777;GO:0005777;GO:…	K00232	EC:1.3.3.6	-	-	Acyl-coenzyme A oxidase [Source:UniProtKB/TrEMBL;Acc:O62139]	173164	O62139
WBGene00013947	554.849	812.08	297.617	0.366487	-1.44816	0.11846	1	V	18462804	18465320	+	941	ZK228.4	GO:0008080;GO:0008080;GO:0008080;GO:0008080;GO:0016740;GO:0045087;	-	-	-	-	-	180201	A5Z2W6
WBGene00016957	681.881	983.613	380.15	0.386483	-1.37152	0.118469	1	IV	7882028	7900247	+	2142	atic-1	GO:0003824;GO:0003824;GO:0003824;GO:0003937;GO:0003937;GO:0003937;GO:0003937;GO:0004643;GO:0004643;GO:0004643;GO:0004643;GO:0005829;GO:0006164;GO:0006164;GO:0006164;GO:0006189;GO:0006189;GO:0008152;GO:0016740;GO:0016787;GO:0003824;GO:0003824;GO:0003937;GO:0003937;GO:0003937;GO:0004643;GO:0004643;GO:0004643;GO:0005829;GO:0006164;GO:0006164;GO:0006189;GO:0003824;GO:0003824;GO:0003937;GO:0003937;GO:…	K00602	-	-	-	5-Aminoimidazole-4-carboxamide ribonucleotide formylTransferase/IMP Cyclohydrolase homolog [Source:UniProtKB/TrEMBL;Acc:Q95QQ4]	177576	Q95QQ4
WBGene00022599	7187.51	9649	4726.03	0.489795	-1.02975	0.118662	1	III	5273800	5274787	-	748	daf-41	-	K15730	EC:5.3.99.3	-	-	Co-chaperone protein daf-41 [Source:UniProtKB/Swiss-Prot;Acc:Q23280]	175727	Q23280
WBGene00004924	299.531	135.547	463.516	3.4196	1.77383	0.11869	1	I	6436058	6441192	+	1534	snt-4	GO:0000149;GO:0001786;GO:0005509;GO:0005544;GO:0005886;GO:0006906;GO:0014059;GO:0016020;GO:0016021;GO:0016192;GO:0017156;GO:0017158;GO:0030276;GO:0030424;GO:0043005;GO:0045202;GO:0070382;GO:0071277;	K19904	-	-	-	SyNapTotagmin [Source:UniProtKB/TrEMBL;Acc:P91493]	172346	P91493
WBGene00013073	244.394	386.248	102.54	0.265478	-1.91333	0.118854	1	V	18516789	18523875	+	2091	hmit-1.1	GO:0005366;GO:0005886;GO:0015798;GO:0016020;GO:0016020;GO:0016020;GO:0016021;GO:0016021;GO:0016021;GO:0016324;GO:0022857;GO:0022857;GO:0055085;GO:0055085;	K08150	-	-	-	H(+) MyoInositol coTransporter [Source:UniProtKB/TrEMBL;Acc:Q9XXR3]	180205	Q9XXR3
WBGene00004949	339.637	160.737	518.537	3.22601	1.68975	0.11964	1	X	7458293	7463736	-	1898	sox-2	GO:0000790;GO:0000977;GO:0000978;GO:0000981;GO:0003677;GO:0005515;GO:0005634;GO:0006355;GO:0006357;GO:0009653;GO:0030154;GO:0030154;GO:0048665;GO:0000790;GO:0000977;GO:0000978;GO:0000981;GO:0003677;GO:0005515;GO:0005634;GO:0006355;GO:0006357;GO:0009653;GO:0030154;GO:0030154;GO:0048665;GO:0000790;GO:0000977;GO:0000978;GO:0000981;GO:0003677;GO:0005515;GO:0005634;GO:0006355;GO:0006357;GO:0009653;GO:…	K16796	-	-	-	Transcription factor sox-2 [Source:UniProtKB/Swiss-Prot;Acc:Q21305]	181002	Q21305
WBGene00014088	232.663	369.454	95.8711	0.259494	-1.94623	0.119915	1	IV	11645597	11648893	-	1047	ZK809.8	GO:0016020;GO:0016021;GO:0016020;GO:0016021;	-	-	-	-	-	178093	A5Z2S9
WBGene00006771	3204.35	2061.99	4346.71	2.10802	1.07589	0.119963	1	I	1721592	1740670	+	8599	tln-1	GO:0001726;GO:0001726;GO:0003779;GO:0003779;GO:0005178;GO:0005200;GO:0005200;GO:0005604;GO:0005737;GO:0005856;GO:0005856;GO:0005856;GO:0005886;GO:0005925;GO:0005925;GO:0005925;GO:0005925;GO:0007010;GO:0007155;GO:0007155;GO:0007229;GO:0016020;GO:0016328;GO:0031430;GO:0040028;GO:0042059;GO:0051015;GO:0051015;GO:0055120;GO:0072327;GO:0098609;GO:0001726;GO:0001726;GO:0003779;GO:0003779;GO:0005178;GO:…	K06271	-	-	-	TaLiN [Source:UniProtKB/TrEMBL;Acc:A0A0K3AUD9]	171736	G5EGK1
WBGene00006351	2460.95	3356.28	1565.62	0.466474	-1.10013	0.120235	1	X	7301357	7305570	-	2507	sur-5	GO:0000166;GO:0003824;GO:0005524;GO:0005634;GO:0005737;GO:0005829;GO:0006629;GO:0006629;GO:0006629;GO:0006631;GO:0016874;GO:0030729;GO:0030729;GO:0030729;GO:0030729;GO:0000166;GO:0003824;GO:0005524;GO:0005634;GO:0005737;GO:0005829;GO:0006629;GO:0006629;GO:0006629;GO:0006631;GO:0016874;GO:0030729;GO:0030729;GO:0030729;GO:0030729;	K01907	EC:6.2.1.16	-	-	Acetoacetyl-CoA synthetase [Source:UniProtKB/Swiss-Prot;Acc:Q21166]	180992	Q21166
WBGene00000866	3987.2	5385.88	2588.52	0.480612	-1.05705	0.120248	1	IV	10985985	10987426	+	1268	cyb-2.1	GO:0000079;GO:0000307;GO:0001556;GO:0005634;GO:0005737;GO:0005813;GO:0008595;GO:0016538;GO:0042025;GO:0044772;	K05868	-	-	-	CYclin B [Source:UniProtKB/TrEMBL;Acc:O45926]	177994	O45926
WBGene00020588	7693.05	10309.9	5076.17	0.492356	-1.02222	0.120387	1	V	4890429	4891422	+	891	T19H12.2	GO:0042393;	-	-	-	-	Acidic leucine-rich nuclear phosphoprotein 32- related protein 2 [Source:UniProtKB/Swiss- Prot;Acc:O01615]	178881	O01615
WBGene00022854	1803.45	2480.62	1126.28	0.45403	-1.13914	0.120479	1	II	7038292	7041685	+	2952	cin-4	GO:0003677;GO:0003918;GO:0005524;GO:0006259;GO:0006265;	K03164	EC:5.6.2.2	-	-	DNA topoisomerase-like protein cin-4 [Source:UniProtKB/Swiss-Prot;Acc:G5ECQ8]	191525	G5ECQ8
WBGene00018991	1632.39	2252.71	1012.07	0.449265	-1.15436	0.120502	1	III	2855554	2865497	+	1822	F56F11.4	GO:0000166;GO:0000502;GO:0005524;GO:0005524;GO:0005524;GO:0005737;GO:0005737;GO:0005737;GO:0008540;GO:0016787;GO:0016787;GO:0016887;GO:0017025;GO:0030163;GO:0030163;GO:0031595;GO:0031597;GO:0045899;GO:0050804;GO:0098794;GO:0000166;GO:0000502;GO:0005524;GO:0005524;GO:0005524;GO:0005737;GO:0005737;GO:0005737;GO:0008540;GO:0016787;GO:0016787;GO:0016887;GO:0017025;GO:0030163;GO:0030163;GO:0031595;GO:…	K03066	-	-	-	-	175403	-
WBGene00011132	31.6791	0	63.3583	Inf	Inf	0.120571	1	V	14718601	14719591	-	899	R08A2.1	-	-	-	-	-	-	179975	Q9U396
WBGene00012012	31.6791	0	63.3583	Inf	Inf	0.120571	1	IV	10758126	10760795	+	1958	T25B9.6	-	-	-	-	-	-	188884	Q22769
WBGene00014085	31.6791	0	63.3583	Inf	Inf	0.120571	1	IV	11642102	11643722	+	1425	ZK809.1	GO:0004725;GO:0004725;GO:0006470;GO:0006470;GO:0016311;GO:0016311;GO:0016791;GO:0016791;GO:0035335;	-	-	-	-	-	191427	Q23602
WBGene00020140	31.6791	0	63.3583	Inf	Inf	0.120571	1	IV	8459178	8460327	-	1041	ant-1.4	GO:0005347;GO:0005347;GO:0005471;GO:0005739;GO:0005743;GO:0005743;GO:0016020;GO:0016021;GO:0022857;GO:0055085;GO:0055085;GO:0140021;GO:1990544;	K05863	-	-	-	Adenine Nucleotide Translocator; Mitochondrial adenine nucleotide translocase 1.4 [Source:UniProtKB/TrEMBL;Acc:G5EFU2]	177648	G5EFU2
WBGene00020289	31.6791	0	63.3583	Inf	Inf	0.120571	1	IV	7870865	7873034	+	1674	T06C10.3	GO:0000166;GO:0004672;GO:0004672;GO:0004713;GO:0004713;GO:0004713;GO:0004715;GO:0004715;GO:0005102;GO:0005524;GO:0005524;GO:0005524;GO:0006468;GO:0006468;GO:0007169;GO:0016301;GO:0016310;GO:0016740;GO:0030154;GO:0031234;GO:0038083;GO:0042127;GO:0045087;	-	-	-	-	Tyrosine-protein kinase [Source:UniProtKB/TrEMBL;Acc:Q22243]	188160	Q22243
WBGene00020652	4534.3	6111.59	2957	0.483834	-1.04742	0.120629	1	I	3932210	3934813	+	2362	egg-4	GO:0004725;GO:0006470;GO:0016311;GO:0016791;	-	-	-	-	Inactive protein-tyrosine phosphatase egg-4 [Source:UniProtKB/Swiss-Prot;Acc:O01767]	171980	O01767
WBGene00007297	2262.33	1433.44	3091.22	2.15651	1.1087	0.120937	1	I	9673668	9678553	-	3080	C04F12.1	GO:0003676;GO:0003676;	-	-	-	-	-	172816	Q9XVF1
WBGene00000474	12623.9	16854.6	8393.3	0.497984	-1.00583	0.120982	1	I	5571787	5573019	-	1069	cey-3	GO:0003676;GO:0003676;GO:0003676;GO:0005634;GO:0010468;GO:0043021;GO:1990904;GO:0003676;GO:0003676;GO:0003676;GO:0005634;GO:0010468;GO:0043021;GO:1990904;	K09276	-	-	-	C. Elegans Y-box [Source:UniProtKB/TrEMBL;Acc:P91398]	172211	-
WBGene00017843	771.686	1102.37	441.007	0.400055	-1.32173	0.121087	1	V	4975485	4977502	+	1788	F26G5.1	-	-	-	-	-	-	178888	H2KYD9
WBGene00007282	304.535	469.015	140.055	0.298615	-1.74364	0.121547	1	V	11273148	11278161	+	3198	clec-223	GO:0030246;	-	-	-	-	C-type LECtin [Source:UniProtKB/TrEMBL;Acc:O17562]	179561	O17562
WBGene00007352	18243.4	24301.2	12185.6	0.501441	-0.995848	0.122023	1	II	10560018	10563407	-	2762	cdc-48.1	GO:0000166;GO:0005515;GO:0005515;GO:0005524;GO:0005524;GO:0005524;GO:0005634;GO:0005634;GO:0005654;GO:0005737;GO:0005737;GO:0005737;GO:0005829;GO:0008340;GO:0009792;GO:0016236;GO:0016787;GO:0016787;GO:0016787;GO:0016887;GO:0016887;GO:0016887;GO:0030433;GO:0030970;GO:0031593;GO:0032436;GO:0034098;GO:0034098;GO:0034098;GO:0042802;GO:0044877;GO:0045977;GO:0048471;GO:0048471;GO:0051228;GO:0071712;GO:…	K13525	-	-	-	Transitional endoplasmic reticulum ATPase homolog 1 [Source:UniProtKB/Swiss-Prot;Acc:P54811]	174624	P54811
WBGene00004827	226.253	92.3636	360.142	3.89917	1.96317	0.122192	1	X	13225818	13226678	-	861	skr-21	GO:0005634;GO:0005737;GO:0006511;GO:0006511;GO:0031146;GO:0097602;	K03094	-	-	-	SKp1 Related (Ubiquitin ligase complex component) [Source:UniProtKB/TrEMBL;Acc:Q21367]	54162166	-
WBGene00007979	5349.89	7187.57	3512.22	0.488651	-1.03312	0.122304	1	I	8752236	8755678	+	2319	imp-1	GO:0004190;GO:0004190;GO:0005765;GO:0006508;GO:0008233;GO:0016020;GO:0016021;GO:0016021;GO:0016021;GO:0030660;GO:0033619;GO:0042500;GO:0071458;GO:0071556;GO:0004190;GO:0004190;GO:0005765;GO:0006508;GO:0008233;GO:0016020;GO:0016021;GO:0016021;GO:0016021;GO:0030660;GO:0033619;GO:0042500;GO:0071458;GO:0071556;GO:0004190;GO:0004190;GO:0005765;GO:0006508;GO:0008233;GO:0016020;GO:0016021;GO:0016021;GO:…	K09597	EC:3.4.23.-	-	-	IntraMembrane Protease (IMPAS) family [Source:UniProtKB/TrEMBL;Acc:Q93346]	172684	Q564X0
WBGene00003554	53.6692	4.79811	102.54	21.371	4.41758	0.12251	1	X	558141	563657	+	2315	nas-38	GO:0004222;GO:0006508;GO:0008237;GO:0008270;GO:0018996;	K08076	EC:3.4.24.21	-	-	Zinc metalloproteinase nas-38 [Source:UniProtKB/Swiss-Prot;Acc:Q20942]	180407	-
WBGene00010485	64.6388	8.39669	120.881	14.3963	3.84762	0.122533	1	IV	9708170	9709305	-	1036	ant-1.3	GO:0005347;GO:0005347;GO:0005471;GO:0005743;GO:0005743;GO:0016020;GO:0016021;GO:0022857;GO:0055085;GO:0055085;GO:0140021;GO:1990544;	K05863	-	-	-	Adenine Nucleotide Translocator; Mitochondrial adenine nucleotide translocase 1.3 [Source:UniProtKB/TrEMBL;Acc:G5EFW8]	186855	G5EFW8
WBGene00018531	61.1212	7.19717	115.045	15.9848	3.99863	0.122895	1	I	3968118	3970474	-	1248	F47B3.7	GO:0004725;GO:0004725;GO:0006470;GO:0006470;GO:0016311;GO:0016311;GO:0016791;GO:0016791;GO:0035335;	K01104	EC:3.1.3.48	-	-	Tyrosine-protein phosphatase [Source:UniProtKB/TrEMBL;Acc:O01556]	171983	O01556
WBGene00008823	831.096	1180.34	481.856	0.408237	-1.29252	0.123112	1	V	16053900	16055072	-	957	F14H3.4	-	-	-	-	-	-	180076	O45366
WBGene00011038	4789.32	6439.06	3139.57	0.487582	-1.03628	0.123375	1	II	10197625	10198324	+	595	R05H5.3	-	K17609	EC:1.8.1.8	-	-	-	174582	Q21763
WBGene00010690	219.732	350.262	89.2018	0.254672	-1.97329	0.123423	1	X	13237389	13238476	+	949	K08H2.3	-	-	-	-	-	-	181448	Q21368
WBGene00017834	3009.14	1940.84	4077.44	2.10087	1.07099	0.123548	1	V	5838960	5845739	-	3772	F26F12.3	-	-	-	-	-	-	178972	-
WBGene00006699	21959.1	29202.5	14715.8	0.503922	-0.988726	0.123656	1	IV	9989670	9995034	-	3719	uba-1	GO:0000166;GO:0002119;GO:0004839;GO:0005524;GO:0005634;GO:0005634;GO:0005737;GO:0006464;GO:0006464;GO:0006511;GO:0006974;GO:0007283;GO:0008641;GO:0008641;GO:0009792;GO:0016567;GO:0016567;GO:0016567;GO:0016874;GO:0032446;GO:0045138;GO:0048477;GO:0050905;GO:0000166;GO:0002119;GO:0004839;GO:0005524;GO:0005634;GO:0005634;GO:0005737;GO:0006464;GO:0006464;GO:0006511;GO:0006974;GO:0007283;GO:0008641;GO:…	K03178	EC:6.2.1.45	-	-	UBA (Human ubiquitin) related [Source:UniProtKB/TrEMBL;Acc:Q27481]	177855	-
WBGene00009006	4975.44	6683.77	3267.12	0.488814	-1.03264	0.123888	1	IV	8725722	8728060	+	2009	F21D5.1	GO:0000287;GO:0000287;GO:0004610;GO:0004610;GO:0004610;GO:0004610;GO:0005975;GO:0005975;GO:0005975;GO:0006048;GO:0006048;GO:0016853;GO:0016868;GO:0016868;GO:0046872;GO:0071704;GO:0071704;	K01836	EC:5.4.2.3	-	-	Phosphoacetylglucosamine mutase [Source:UniProtKB/TrEMBL;Acc:Q19680]	177678	Q19680
WBGene00008388	140.245	236.307	44.1841	0.186977	-2.41906	0.12402	1	V	14098858	14100390	+	699	D1086.1	-	-	-	-	-	-	179909	O17726
WBGene00009680	31.2623	0	62.5246	Inf	Inf	0.124216	1	IV	10022263	10022705	-	443	msd-1	GO:0031143;GO:0044297;	-	-	-	-	Major Sperm protein Domain containing [Source:UniProtKB/TrEMBL;Acc:G5EEJ7]	-	-
WBGene00011919	31.2623	0	62.5246	Inf	Inf	0.124216	1	I	7958647	7960158	+	902	T22C1.9	GO:0016020;GO:0016021;	-	-	-	-	-	172572	Q22669
WBGene00018528	31.2623	0	62.5246	Inf	Inf	0.124216	1	I	3960968	3962249	+	965	F47B3.4	GO:0016020;GO:0016021;	-	-	-	-	-	185887	O01553
WBGene00009119	17233.2	22927.8	11538.7	0.503264	-0.990614	0.124309	1	I	10553116	10553913	-	659	ndk-1	GO:0000166;GO:0004550;GO:0004550;GO:0004550;GO:0004550;GO:0005515;GO:0005524;GO:0006165;GO:0006165;GO:0006183;GO:0006183;GO:0006228;GO:0006228;GO:0006241;GO:0006241;GO:0016301;GO:0016310;GO:0016740;GO:0030334;GO:0040026;GO:0042802;GO:0043410;GO:1901074;GO:0000166;GO:0004550;GO:0004550;GO:0004550;GO:0004550;GO:0005515;GO:0005524;GO:0006165;GO:0006165;GO:0006183;GO:0006183;GO:0006228;GO:0006228;GO:…	K00940	EC:2.7.4.6	-	-	Nucleoside diphosphate kinase [Source:UniProtKB/TrEMBL;Acc:Q93576]	172939	-
WBGene00000388	841.861	1193.53	490.193	0.410709	-1.28381	0.124546	1	III	8916351	8917929	-	1138	cdc-25.3	GO:0004725;GO:0006470;GO:1902751;	-	-	-	-	M-phase inducer phosphatase cdc-25.3 [Source:UniProtKB/Swiss-Prot;Acc:P30634]	176260	P30634
WBGene00009701	3859.4	5201.15	2517.66	0.484058	-1.04675	0.124644	1	II	10882408	10884462	-	1815	egg-3	GO:0004725;GO:0006470;GO:0004725;GO:0006470;	-	-	-	-	Protein tyrosine phosphatase-like protein egg-3 [Source:UniProtKB/Swiss-Prot;Acc:Q20402]	174677	-
WBGene00003989	6307.92	8445.87	4169.98	0.493729	-1.01821	0.124768	1	I	12922004	12923548	+	701	pfn-1	GO:0003779;	K05759	-	-	-	Profilin-1 [Source:UniProtKB/Swiss- Prot;Acc:Q9XW16]	173161	Q9XW16
WBGene00012131	140.988	44.3825	237.594	5.35331	2.42043	0.124799	1	IV	17294793	17300629	+	4980	T28F3.5	GO:0000166;GO:0003824;GO:0003989;GO:0003989;GO:0003989;GO:0005524;GO:0005524;GO:0005524;GO:0006629;GO:0006631;GO:0006633;GO:0006633;GO:0006633;GO:0008152;GO:0016874;GO:0016874;GO:0016874;GO:0046872;GO:0046872;GO:2001295;GO:0000166;GO:0003824;GO:0003989;GO:0003989;GO:0003989;GO:0005524;GO:0005524;GO:0005524;GO:0006629;GO:0006631;GO:0006633;GO:0006633;GO:0006633;GO:0008152;GO:0016874;GO:0016874;GO:…	-	-	-	-	-	178510	Q9XUC3
WBGene00002222	115.633	31.1877	200.079	6.41531	2.68152	0.12488	1	IV	8756735	8762057	-	2410	klp-11	GO:0000166;GO:0003774;GO:0003777;GO:0003777;GO:0003777;GO:0003777;GO:0005524;GO:0005524;GO:0005524;GO:0005856;GO:0005871;GO:0005874;GO:0005874;GO:0007018;GO:0007018;GO:0007018;GO:0007018;GO:0008017;GO:0008017;GO:0008017;GO:0016887;GO:0030993;GO:0003777;GO:0003777;GO:0005871;GO:0005874;GO:0007018;GO:0007018;GO:0008017;GO:0016887;GO:0030993;GO:0003777;GO:0003777;GO:0005871;GO:0005874;GO:0007018;GO:…	-	-	-	-	Kinesin-like protein [Source:UniProtKB/TrEMBL;Acc:E5QCG4]	-	-
WBGene00019279	122.435	34.7863	210.083	6.03924	2.59437	0.125786	1	II	307545	313969	+	2561	K01A2.4	GO:0016020;GO:0016021;GO:0016020;GO:0016021;	-	-	-	-	-	3565272	-
WBGene00005022	4239.97	5701.35	2778.59	0.487357	-1.03695	0.125832	1	V	10659635	10661467	-	1581	sqv-4	GO:0000003;GO:0002009;GO:0003979;GO:0003979;GO:0003979;GO:0003979;GO:0005634;GO:0005737;GO:0005829;GO:0006024;GO:0006024;GO:0006065;GO:0009792;GO:0016491;GO:0016616;GO:0016616;GO:0018991;GO:0040025;GO:0042802;GO:0051287;GO:0051287;GO:0055114;GO:0055114;GO:0055114;	K00012	EC:1.1.1.22	-	-	UDP-glucose 6-dehydrogenase [Source:UniProtKB/Swiss-Prot;Acc:Q19905]	179484	Q19905
WBGene00021036	848.772	495.405	1202.14	2.42658	1.27892	0.125852	1	I	3374776	3407189	-	6593	W05F2.4	-	-	-	-	-	-	3896724	G4SF97
WBGene00003184	4245.06	5707.35	2782.76	0.487575	-1.0363	0.126035	1	I	6564749	6565868	-	980	mei-2	-	-	-	-	-	Meiotic spindle formation protein 2 [Source:UniProtKB/Swiss-Prot;Acc:O44740]	172374	O44740
WBGene00001820	279.727	125.95	433.504	3.44186	1.78319	0.126054	1	IV	12542034	12545729	+	1826	ham-1	GO:0001228;GO:0001709;GO:0001764;GO:0005634;GO:0005737;GO:0005737;GO:0005938;GO:0006357;GO:0006357;GO:0045167;GO:0045944;GO:0051653;GO:0055059;GO:0055059;GO:1990179;	-	-	-	-	-	178205	G5EEC5
WBGene00016295	133.77	40.7839	226.756	5.55993	2.47507	0.126231	1	II	986003	988666	+	1420	fbxc-40	-	-	-	-	-	F-box C protein [Source:UniProtKB/TrEMBL;Acc:A0A0S4XR14]	173477	Q95ZM4
WBGene00000527	1284.63	786.89	1782.37	2.26508	1.17956	0.126377	1	I	8705670	8724279	-	4376	cle-1	GO:0001764;GO:0005201;GO:0005581;GO:0005604;GO:0005615;GO:0007271;GO:0007411;GO:0030054;GO:0030198;GO:0031012;GO:0035418;GO:0040039;GO:0045202;GO:0050808;GO:0001764;GO:0005201;GO:0005581;GO:0005604;GO:0005615;GO:0007271;GO:0007411;GO:0030054;GO:0030198;GO:0031012;GO:0035418;GO:0040039;GO:0045202;GO:0050808;GO:0001764;GO:0005201;GO:0005515;GO:0005581;GO:0005604;GO:0005615;GO:0007271;GO:0007411;GO:…	-	-	-	-	CLE-1B protein; CoLlagen with Endostatin domain [Source:UniProtKB/TrEMBL;Acc:G5EDV5]	172678	G5EF89
WBGene00002179	577.253	316.675	837.83	2.64571	1.40365	0.126483	1	I	7946186	7951593	-	3051	jph-1	GO:0005198;GO:0005789;GO:0005789;GO:0005886;GO:0005886;GO:0006936;GO:0016020;GO:0016021;GO:0030314;GO:0030314;GO:0030314;GO:0040011;GO:1901076;	K19530	-	-	-	JunctoPHilin [Source:UniProtKB/TrEMBL;Acc:Q22667]	266843	Q22667
WBGene00017436	436.834	647.745	225.922	0.348783	-1.5196	0.126646	1	II	6264050	6265502	+	1262	F13H8.3	-	-	-	-	-	-	174037	Q19431
WBGene00015677	3852.26	5184.36	2520.16	0.486108	-1.04065	0.126857	1	V	5996323	5999344	+	2539	cpg-4	-	-	-	-	-	Chondroitin proteoglycan 4 [Source:UniProtKB/Swiss-Prot;Acc:O16883]	178986	O16883
WBGene00003395	2605.98	3533.81	1678.16	0.474887	-1.07434	0.126882	1	V	8355953	8358185	+	1572	mom-2	GO:0005102;GO:0005576;GO:0007275;GO:0016055;GO:0005102;GO:0005576;GO:0007275;GO:0016055;	K00408	-	-	-	-	179217	Q10459
WBGene00016178	4728.05	6340.7	3115.39	0.491333	-1.02523	0.127622	1	IV	8499310	8500076	+	720	mesp-1	-	-	-	-	-	MEiotic SPindle [Source:UniProtKB/TrEMBL;Acc:Q18282]	177655	Q18282
WBGene00077732	4395.81	5900.48	2891.14	0.489984	-1.02919	0.127792	1	II	6198696	6201628	+	2535	szy-4	GO:0005515;GO:0010824;	-	-	-	-	Suppressor of ZYg-1 [Source:UniProtKB/TrEMBL;Acc:Q18320]	174029	Q18320
WBGene00011429	70.0066	10.7957	129.218	11.9693	3.58127	0.12788	1	V	11054127	11055142	+	680	T04C12.7	GO:0016020;GO:0016021;	-	-	-	-	-	179530	Q7YWW4
WBGene00000462	324.633	494.205	155.061	0.313758	-1.67227	0.128188	1	X	1846608	1848675	-	1386	ceh-41	GO:0003677;GO:0003677;GO:0003677;GO:0005634;	-	-	-	-	C. Elegans Homeobox [Source:UniProtKB/TrEMBL;Acc:Q22810]	180503	Q22810
WBGene00019018	262.841	116.354	409.328	3.51795	1.81473	0.128486	1	II	6132895	6157176	+	4567	abts-3	GO:0005452;GO:0005452;GO:0005886;GO:0006811;GO:0006820;GO:0006820;GO:0015698;GO:0016020;GO:0016020;GO:0016020;GO:0016021;GO:0016021;GO:0016021;GO:0016323;GO:0022857;GO:0050801;GO:0055085;GO:0005452;GO:0005452;GO:0005886;GO:0006811;GO:0006820;GO:0006820;GO:0015698;GO:0016020;GO:0016020;GO:0016020;GO:0016021;GO:0016021;GO:0016021;GO:0016323;GO:0022857;GO:0050801;GO:0055085;GO:0005452;GO:0005452;GO:…	-	-	-	-	Anion/Bicarbonate TranSporter family [Source:UniProtKB/TrEMBL;Acc:A0A3B1E4W4]	-	-
WBGene00013215	139.738	44.3825	235.093	5.29696	2.40517	0.128533	1	II	14292824	14296055	+	1808	Y54G11A.4	GO:0005515;	-	-	-	-	-	190295	Q9XW02
WBGene00019017	4119.98	5532.22	2707.73	0.489448	-1.03077	0.128745	1	V	6401369	6408783	-	6435	F57F4.4	GO:0045121;GO:0045121;	-	-	-	-	-	3564957	Q94247
WBGene00012484	33197	43962.7	22431.3	0.510236	-0.970764	0.128778	1	I	12904470	12906212	+	1594	car-1	GO:0000242;GO:0000932;GO:0000932;GO:0000979;GO:0003729;GO:0005515;GO:0005737;GO:0005783;GO:0006397;GO:0010628;GO:0033962;GO:0034063;GO:0043186;GO:0072686;GO:1990023;GO:1990124;GO:1990124;GO:1990904;	K18749	-	-	-	Cytokinesis, Apoptosis, RNA-associated [Source:UniProtKB/TrEMBL;Acc:Q9XW17]	173158	Q9XW17
WBGene00012704	356.421	175.131	537.712	3.07034	1.6184	0.129086	1	IV	12222872	12227112	-	1290	mlt-3	GO:0005515;GO:0042395;	-	-	-	-	-	189743	Q9U2L2
WBGene00013419	1719.22	2354.67	1083.76	0.460259	-1.11948	0.129205	1	IV	16412020	16416808	+	1136	Y65A5A.2	GO:0016020;GO:0016021;GO:0016020;GO:0016021;GO:0016020;GO:0016021;	-	-	-	-	-	190478	D3KFX0
WBGene00016698	56.3532	5.99764	106.709	17.7918	4.15314	0.129341	1	IV	7763931	7767094	+	1612	C46A5.1	GO:0004725;GO:0004725;GO:0006470;GO:0006470;GO:0016311;GO:0016311;GO:0016791;GO:0016791;GO:0035335;	-	-	-	-	-	183497	Q18652
WBGene00017703	138.446	232.708	44.1841	0.189869	-2.39692	0.129431	1	II	2673908	2677588	+	1259	F22E5.1	GO:0016020;GO:0016021;	-	-	-	-	-	184831	O16719
WBGene00016534	22985.9	30452.4	15519.4	0.509629	-0.972479	0.129607	1	X	7907955	7913930	-	3583	C39D10.7	GO:0005515;GO:0005576;GO:0005576;GO:0008061;GO:0008061;GO:0005515;GO:0005576;GO:0005576;GO:0008061;GO:0008061;	-	-	-	-	-	181050	Q18529
WBGene00003230	20493	27157.3	13828.8	0.50921	-0.973667	0.129736	1	IV	13353723	13356104	+	1975	mex-5	GO:0046872;	-	-	-	-	Zinc finger protein mex-5 [Source:UniProtKB/Swiss- Prot;Acc:Q9XUB2]	178296	Q9XUB2
WBGene00003185	2241.83	3045.6	1438.07	0.472178	-1.0826	0.129762	1	X	7479248	7481010	+	1609	mek-1	GO:0004672;GO:0005524;GO:0006468;	-	-	-	-	Dual specificity mitogen-activated protein kinase kinase mek-1 [Source:UniProtKB/Swiss-Prot;Acc:Q21307]	-	-
WBGene00001597	8883.33	11820.1	5946.51	0.503083	-0.991133	0.129999	1	II	7132643	7137522	+	3847	gld-3	-	-	-	-	-	Defective in germ line development protein 3 [Source:UniProtKB/Swiss-Prot;Acc:Q95ZK7]	174174	Q95ZK7
WBGene00012781	52.4187	4.79811	100.039	20.8497	4.38196	0.130021	1	IV	10268882	10269228	-	347	nspd-7	-	-	-	-	-	Nematode Specific Peptide family, group D [Source:UniProtKB/TrEMBL;Acc:Q9XXF2]	177910	Q9XXF2
WBGene00007791	134.787	41.9835	227.59	5.42093	2.43854	0.130058	1	III	4423711	4429499	-	3279	C28A5.6	GO:0004672;GO:0004672;GO:0004674;GO:0005524;GO:0005524;GO:0005634;GO:0005737;GO:0006468;GO:0006468;GO:0006897;GO:0016055;GO:0016301;GO:0016310;GO:0018105;GO:0032436;GO:0090263;	-	-	-	-	-	175579	G5EC33
WBGene00020375	4941.96	6611.8	3272.12	0.494892	-1.01482	0.130521	1	I	6185462	6188121	+	2326	pigv-1	GO:0000009;GO:0004376;GO:0006506;GO:0000009;GO:0004376;GO:0006506;	K07542	EC:2.4.1.-	-	-	GPI mannosyltransferase pigv-1 [Source:UniProtKB/Swiss-Prot;Acc:O02164]	172305	O02164
WBGene00013381	1488.38	2046.39	930.366	0.454637	-1.13721	0.130935	1	IV	13401306	13403831	+	1058	cyp-31A5	GO:0004497;GO:0005506;GO:0005506;GO:0016705;GO:0016705;GO:0020037;GO:0020037;GO:0055114;GO:0055114;GO:0004497;GO:0005506;GO:0005506;GO:0016705;GO:0016705;GO:0020037;GO:0020037;GO:0055114;GO:0055114;GO:0004497;GO:0005506;GO:0005506;GO:0016705;GO:0016705;GO:0020037;GO:0020037;GO:0055114;GO:0055114;	K17953	EC:1.14.-.-	-	-	CYtochrome P450 family [Source:UniProtKB/TrEMBL;Acc:I2HAA9]	13198891	I2HAA9
WBGene00022335	952.232	1335.07	569.391	0.426486	-1.22943	0.130967	1	III	1438832	1443190	+	1857	Y82E9BR.2	GO:0003676;	-	-	-	-	-	-	-
WBGene00009921	3099.01	4175.56	2022.46	0.484358	-1.04585	0.131158	1	I	8315898	8318250	-	1258	F52B5.2	GO:0000165;GO:0004672;GO:0004672;GO:0004707;GO:0005524;GO:0005524;GO:0005634;GO:0005737;GO:0005929;GO:0006468;GO:0006468;GO:0010468;GO:0016301;GO:0016310;GO:0035556;GO:0042073;GO:0060271;	-	-	-	-	-	172614	Q20643
WBGene00045457	235.87	100.76	370.979	3.6818	1.88041	0.131422	1	II	2586078	2586911	-	589	F33H12.7	-	-	-	-	-	-	6418627	A7DT42
WBGene00022203	2240.08	3039.6	1440.57	0.473933	-1.07725	0.131661	1	X	42728	46924	-	2134	Y73B3A.1	GO:0005634;	-	-	-	-	-	180384	Q95XE2
WBGene00006409	30.4286	0	60.8573	Inf	Inf	0.131846	1	IV	8874129	8877022	+	1977	hdl-2	GO:0003824;GO:0003824;GO:0004058;GO:0005737;GO:0006520;GO:0006520;GO:0006584;GO:0016020;GO:0016021;GO:0016829;GO:0016831;GO:0016831;GO:0016831;GO:0019752;GO:0019752;GO:0030170;GO:0030170;GO:0042427;	-	-	-	-	Histidine Decarboxyase Like [Source:UniProtKB/TrEMBL;Acc:Q17874]	182464	Q17874
WBGene00007610	30.4286	0	60.8573	Inf	Inf	0.131846	1	III	9650422	9651971	-	1265	C15H7.3	GO:0004721;GO:0004725;GO:0004725;GO:0004725;GO:0006470;GO:0006470;GO:0016311;GO:0016311;GO:0016787;GO:0016791;GO:0016791;GO:0035335;	-	-	-	-	Putative tyrosine-protein phosphatase C15H7.3 [Source:UniProtKB/Swiss-Prot;Acc:P34337]	182639	P34337
WBGene00010933	30.4286	0	60.8573	Inf	Inf	0.131846	1	V	19792566	19795031	-	2328	M162.7	-	-	-	-	-	-	187490	H2L2I7
WBGene00012296	30.4286	0	60.8573	Inf	Inf	0.131846	1	I	9056293	9057822	+	1054	spe-46	GO:0016020;GO:0016021;GO:0016020;GO:0016021;	-	-	-	-	-	189238	Q9XW44
WBGene00013449	30.4286	0	60.8573	Inf	Inf	0.131846	1	I	9829827	9830599	-	447	Y67A6A.1	-	-	-	-	-	-	172835	-
WBGene00019783	30.4286	0	60.8573	Inf	Inf	0.131846	1	IV	2245874	2252370	+	3024	M70.1	GO:0016020;GO:0016021;GO:0016020;GO:0016021;	-	-	-	-	-	177014	O45187
WBGene00017814	158.057	55.1783	260.936	4.72896	2.24152	0.132164	1	X	7630905	7637172	-	3136	F26A10.2	GO:0000790;GO:0000978;GO:0003700;GO:0006357;	-	-	-	-	-	181025	Q19807
WBGene00002247	3107.47	2030.8	4184.15	2.06034	1.04289	0.132496	1	IV	5173280	5183708	+	5915	lam-1	GO:0005604;GO:0005604;GO:0009887;GO:0009888;GO:0016020;GO:0016477;GO:0034446;GO:0040017;GO:0043256;GO:0060465;GO:0070831;GO:0009887;GO:0009888;GO:0016477;GO:0034446;GO:0043256;GO:0070831;	K05636	-	-	-	LAMinin related. See also lmb [Source:UniProtKB/TrEMBL;Acc:V6CIX7]	177292	O44565
WBGene00010470	402.861	206.319	599.403	2.90523	1.53865	0.132503	1	V	12407428	12408592	-	869	cdr-4	GO:0005737;GO:0005764;GO:0030968;GO:0045087;GO:1990170;	-	-	-	-	CaDmium Responsive; Cadmium-inducible lysosomal protein CDR-4 [Source:UniProtKB/TrEMBL;Acc:G5EDZ7]	259654	G5EDZ7
WBGene00015752	1454.6	909.242	1999.95	2.19958	1.13723	0.132688	1	III	8133665	8136649	+	2112	C14B9.2	GO:0003756;GO:0003756;GO:0003756;GO:0003756;GO:0005783;GO:0005783;GO:0005788;GO:0005788;GO:0005788;GO:0006457;GO:0009986;GO:0016853;GO:0030968;GO:0034976;GO:0045454;	K09582	EC:5.3.4.1	-	-	Probable protein disulfide-isomerase A4 [Source:UniProtKB/Swiss-Prot;Acc:P34329]	176147	P34329
WBGene00020155	1568.01	986.012	2150.01	2.18052	1.12467	0.132698	1	V	865074	866829	-	1650	T02B11.3	-	-	-	-	-	-	178592	H2L0C8
WBGene00012879	5493.61	7329.11	3658.11	0.49912	-1.00254	0.133026	1	IV	13665345	13666909	-	1364	fbxa-215	GO:0005515;	-	-	-	-	F-box A protein [Source:UniProtKB/TrEMBL;Acc:O62474]	178336	O62474
WBGene00019920	37.6977	1.19953	74.1959	61.8543	5.9508	0.133221	1	II	933018	936989	+	2194	acs-15	GO:0001676;GO:0003824;GO:0004467;GO:0005783;GO:0016020;	K01897	EC:6.2.1.3	-	-	Fatty Acid CoA Synthetase family [Source:UniProtKB/TrEMBL;Acc:O16775]	187666	O16775
WBGene00015590	638.524	915.24	361.809	0.395316	-1.33892	0.133382	1	III	7774778	7776039	-	1069	bath-15	GO:0005515;GO:0005515;GO:0005515;	-	-	-	-	BTB and MATH domain-containing protein 15 [Source:UniProtKB/Swiss-Prot;Acc:P34324]	-	-
WBGene00020104	661.429	376.652	946.206	2.51215	1.32892	0.133504	1	III	3166285	3171198	+	2132	R148.5	GO:0005515;GO:0005515;	-	-	-	-	-	175422	-
WBGene00010064	235.581	369.454	101.707	0.275289	-1.86098	0.134123	1	X	11843663	11845337	+	1199	F54F7.2	-	-	-	-	-	-	186253	Q20789
WBGene00012814	47.6507	3.59858	91.7028	25.483	4.67146	0.134136	1	V	19503108	19519950	+	5933	Y43F8B.3	GO:0004867;GO:0004867;GO:0010951;GO:0004867;GO:0004867;GO:0010951;GO:0004867;GO:0004867;GO:0010951;GO:0004867;GO:0004867;GO:0010951;GO:0004867;GO:0004867;GO:0010951;GO:0004867;GO:0004867;GO:0010951;GO:0004867;GO:0004867;GO:0010951;GO:0004867;GO:0004867;GO:0010951;	-	-	-	-	-	180277	H2KMJ7
WBGene00008971	250.255	110.357	390.154	3.53539	1.82187	0.134198	1	IV	8771558	8773206	-	1461	F20C5.6	GO:0005515;	-	-	-	-	-	177687	-
WBGene00016119	142.188	46.7816	237.594	5.07878	2.34448	0.134504	1	II	5696585	5698969	-	1052	C25H3.10	GO:0005515;GO:0005515;	-	-	-	-	-	173965	H2KYV2
WBGene00011060	180.077	68.3731	291.782	4.26749	2.09339	0.134905	1	I	11947001	11953126	+	1607	R06C1.6	-	-	-	-	-	-	173077	G5ED85
WBGene00007333	7949.21	10554.6	5343.77	0.506296	-0.981948	0.134965	1	II	9940758	9944006	+	2801	ufd-3	GO:0005515;GO:0005515;GO:0005634;GO:0005737;GO:0005737;GO:0010992;GO:0043130;GO:0043130;GO:0043130;GO:0043161;GO:0043161;GO:0043161;GO:0005515;GO:0005515;GO:0005634;GO:0005737;GO:0005737;GO:0010992;GO:0043130;GO:0043130;GO:0043130;GO:0043161;GO:0043161;GO:0043161;GO:0043130;GO:0043130;GO:0043161;GO:0043161;	K14018	-	-	-	Ubiquitin fusion degradation protein 3 homolog [Source:UniProtKB/Swiss-Prot;Acc:G5EES6]	3565222	G5EES6
WBGene00000149	3721.8	2456.63	4986.96	2.03	1.02148	0.135123	1	X	5112422	5116866	-	2741	apl-1	GO:0008201;GO:0016021;GO:0046914;GO:0008201;GO:0016021;GO:0046914;	K04520	-	-	-	Amyloid-beta-like protein [Source:UniProtKB/Swiss- Prot;Acc:Q10651]	180783	Q10651
WBGene00009430	2073.38	2812.89	1333.86	0.474195	-1.07645	0.135232	1	V	13734118	13736247	-	1200	F35E12.6	GO:0045087;GO:0045087;GO:0045087;GO:0045087;GO:0045087;GO:0045087;	-	-	-	-	-	179866	O02358
WBGene00015089	51.5851	4.79811	98.3721	20.5023	4.35771	0.135277	1	II	6917032	6918922	-	925	B0252.5	-	-	-	-	-	-	181888	-
WBGene00008968	2798.57	3768.92	1828.22	0.485078	-1.04371	0.135296	1	IV	8753195	8754823	-	1056	elli-1	GO:0003674;GO:0005737;GO:0005737;GO:0009792;GO:1903863;	-	-	-	-	EnLarged germLIne granules [Source:UniProtKB/TrEMBL;Acc:D3YT17]	184716	D3YT16
WBGene00001714	42.8826	2.39906	83.3662	34.7496	5.11892	0.135316	1	V	4412748	4414663	-	882	grl-5	-	-	-	-	-	GRound-Like (Grd related) [Source:UniProtKB/TrEMBL;Acc:Q9N3V3]	178837	Q9N3V3
WBGene00016800	42.8826	2.39906	83.3662	34.7496	5.11892	0.135316	1	III	8181881	8189372	+	6822	C50C3.2	GO:0003674;GO:0005509;GO:0005509;GO:0005515;GO:0005575;GO:0008150;GO:0046872;	-	-	-	-	-	176154	P34367
WBGene00019556	42.8826	2.39906	83.3662	34.7496	5.11892	0.135316	1	V	856849	862061	+	3750	K09C6.2	GO:0004672;GO:0004672;GO:0004674;GO:0005524;GO:0005524;GO:0005634;GO:0005737;GO:0006468;GO:0006468;GO:0006897;GO:0016055;GO:0016301;GO:0016310;GO:0018105;GO:0032436;GO:0090263;GO:0004672;GO:0004672;GO:0004674;GO:0005524;GO:0005524;GO:0005634;GO:0005737;GO:0006468;GO:0006468;GO:0006897;GO:0016055;GO:0016301;GO:0016310;GO:0018105;GO:0032436;GO:0090263;	-	-	-	-	-	187199	O16946
WBGene00020580	42.8826	2.39906	83.3662	34.7496	5.11892	0.135316	1	II	6634902	6636163	-	1123	T19D12.5	GO:0000166;GO:0004672;GO:0004672;GO:0004674;GO:0004674;GO:0005524;GO:0005524;GO:0005524;GO:0005634;GO:0005737;GO:0006468;GO:0006468;GO:0006897;GO:0016055;GO:0016301;GO:0016310;GO:0018105;	-	-	-	-	-	188608	Q22573
WBGene00021525	71.4401	11.9953	130.885	10.9114	3.44776	0.135775	1	IV	1631951	1633257	+	685	Y41D4B.26	GO:0001708;GO:0005887;	-	-	-	-	-	176973	Q8WSN8
WBGene00008950	30.0118	0	60.0236	Inf	Inf	0.135838	1	IV	12337577	12340436	+	2176	wht-5	GO:0000166;GO:0005524;GO:0005524;GO:0005524;GO:0005886;GO:0016020;GO:0016020;GO:0016020;GO:0016021;GO:0016887;GO:0042626;GO:0055085;GO:0110039;	K21396	-	-	-	WHiTe (Drosophila) related ABC transporter [Source:UniProtKB/TrEMBL;Acc:Q19585]	178182	Q19585
WBGene00015106	30.0118	0	60.0236	Inf	Inf	0.135838	1	III	7136510	7138278	-	1390	B0280.11	GO:0004721;GO:0004725;GO:0004725;GO:0004725;GO:0006470;GO:0006470;GO:0016787;GO:0035335;	-	-	-	-	Putative tyrosine-protein phosphatase B0280.11 [Source:UniProtKB/Swiss-Prot;Acc:P42083]	175997	P42083
WBGene00022753	30.0118	0	60.0236	Inf	Inf	0.135838	1	I	6095060	6096589	-	1179	ZK484.7	GO:0004725;GO:0004725;GO:0006470;GO:0006470;GO:0016311;GO:0016311;GO:0016791;GO:0016791;GO:0035335;	-	-	-	-	Tyrosine-protein phosphatase [Source:UniProtKB/TrEMBL;Acc:O44901]	191327	O44901
WBGene00012512	955.567	1335.07	576.06	0.431482	-1.21263	0.135903	1	X	13914806	13917171	-	1907	ekl-5	-	-	-	-	-	-	181500	O62418
WBGene00014052	208.065	85.1665	330.964	3.88608	1.95832	0.135906	1	II	7936592	7938583	-	919	ZK669.2	GO:0016491;GO:0055114;	K08059	-	-	-	-	191387	-
WBGene00010545	329.633	160.737	498.53	3.10153	1.63298	0.135982	1	III	9923174	9925443	+	1536	cbp-2	GO:0003712;GO:0003712;GO:0005634;GO:0006355;GO:0006355;GO:0046872;GO:0003712;GO:0003712;GO:0005634;GO:0006355;GO:0006355;GO:0046872;GO:0003712;GO:0003712;GO:0005634;GO:0006355;GO:0006355;GO:0046872;GO:0003712;GO:0003712;GO:0005634;GO:0006355;GO:0006355;GO:0046872;GO:0003712;GO:0003712;GO:0005634;GO:0006355;GO:0006355;GO:0046872;	-	-	-	-	CBP/p300 homolog [Source:UniProtKB/TrEMBL;Acc:G5EBG3]	186960	G5EBG3
WBGene00021858	175.543	65.974	285.112	4.32158	2.11156	0.136	1	III	2277279	2289967	+	2437	Y54F10BM.3	GO:0004725;GO:0004725;GO:0004725;GO:0006470;GO:0006470;GO:0006470;GO:0016311;GO:0016311;GO:0016791;GO:0016791;GO:0035335;	-	-	-	-	-	175350	-
WBGene00019064	483.204	260.297	706.111	2.71271	1.43973	0.136041	1	V	8108970	8118131	+	6296	myo-5	GO:0000166;GO:0003774;GO:0003774;GO:0003774;GO:0003779;GO:0005524;GO:0005524;GO:0005524;GO:0005737;GO:0016459;GO:0016459;GO:0016459;GO:0030016;GO:0032982;GO:0051015;GO:0051015;	K17751	-	-	-	MYOsin heavy chain structural genes [Source:UniProtKB/TrEMBL;Acc:Q21000]	179190	Q21000
WBGene00017532	542.904	785.691	300.118	0.38198	-1.38843	0.136167	1	X	4647526	4649197	-	1376	ent-5	GO:0005337;GO:0005337;GO:0005337;GO:0005886;GO:0016020;GO:0016021;GO:0016021;GO:0016021;GO:0016021;GO:1901642;GO:1901642;	K15014	-	-	-	Equilibrative Nucleoside Transporter [Source:UniProtKB/TrEMBL;Acc:Q19495]	184599	Q19495
WBGene00016638	35164.4	46356.9	23971.9	0.517116	-0.951439	0.136236	1	IV	1121457	1125107	-	1143	perm-4	-	-	-	-	-	PERMeable eggshell [Source:UniProtKB/TrEMBL;Acc:O44144]	176932	O44144
WBGene00001452	319.965	154.739	485.191	3.13554	1.64872	0.136412	1	IV	12754558	12757673	-	736	flp-9	-	-	-	-	-	FMRFamide-like neuropeptides 9 KPSFVRF-amide 1 KPSFVRF-amide 2 [Source:UniProtKB/Swiss-Prot;Acc:Q18502]	178232	Q18502
WBGene00000695	37.2809	1.19953	73.3622	61.1593	5.9345	0.136634	1	IV	9394934	9396218	-	1135	col-121	GO:0016020;GO:0016021;GO:0042302;GO:0042302;	-	-	-	-	COLlagen [Source:UniProtKB/TrEMBL;Acc:Q20880]	177771	Q20880
WBGene00008267	37.2809	1.19953	73.3622	61.1593	5.9345	0.136634	1	V	14557038	14558866	-	1458	C53A5.9	GO:0005515;	-	-	-	-	-	183739	O17700
WBGene00009657	187.478	73.1712	301.785	4.12438	2.04418	0.136959	1	II	11790759	11797322	+	1176	F43G6.4	-	-	-	-	-	-	174810	Q20373
WBGene00020760	183.361	70.7721	295.95	4.18173	2.0641	0.137063	1	III	872622	873531	-	567	T24C4.4	GO:0016020;GO:0016021;GO:0045087;	-	-	-	-	-	188845	Q9TZ35
WBGene00016474	107.552	185.927	29.1782	0.156934	-2.67177	0.137235	1	V	3157077	3157870	+	695	C36C5.5	-	-	-	-	-	-	183261	O16405
WBGene00002257	284.993	133.148	436.839	3.28086	1.71407	0.137977	1	I	6731267	6732280	-	485	lbp-5	GO:0008289;	K08752	-	-	-	Fatty acid-binding protein homolog 5 [Source:UniProtKB/Swiss-Prot;Acc:O01814]	191700	O01814
WBGene00019341	937.97	1309.88	566.056	0.432142	-1.21042	0.138044	1	II	2525220	2529255	-	1679	K02F6.7	-	-	-	-	-	-	173604	O16628
WBGene00007391	721.081	1022	420.165	0.411122	-1.28236	0.138286	1	V	11143062	11144758	-	1298	C06H2.7	-	-	-	-	-	-	3565909	-
WBGene00013127	974.466	1357.87	591.066	0.435291	-1.19995	0.138424	1	I	11032339	11034055	+	629	Y52B11A.8	GO:0004623;GO:0004623;GO:0005576;GO:0006644;GO:0006644;GO:0050482;GO:0050482;	-	-	-	-	Phospholipase A2-like protein Y52B11A.8 [Source:UniProtKB/Swiss-Prot;Acc:Q9U256]	173004	Q9U256
WBGene00007807	1033.46	1435.83	631.082	0.439523	-1.18599	0.138505	1	V	15354833	15357572	+	1720	C29F3.7	GO:0045087;GO:0045121;	-	-	-	-	-	180036	O17616
WBGene00004858	616.972	350.262	883.681	2.52291	1.33509	0.138586	1	III	5816203	5820200	+	1912	sma-4	GO:0000978;GO:0001228;GO:0002119;GO:0003677;GO:0003700;GO:0003700;GO:0005515;GO:0005634;GO:0005667;GO:0005667;GO:0005737;GO:0006355;GO:0006355;GO:0007179;GO:0007179;GO:0007179;GO:0007567;GO:0008134;GO:0008340;GO:0009653;GO:0009791;GO:0030154;GO:0030307;GO:0030509;GO:0031625;GO:0040018;GO:0040018;GO:0040024;GO:0042661;GO:0045138;GO:0045732;GO:0045793;GO:0045944;GO:0046622;GO:0046872;GO:0060395;GO:…	K04501	-	-	-	Dwarfin sma-4 [Source:UniProtKB/Swiss- Prot;Acc:P45897]	175815	P45897
WBGene00006798	586.351	329.87	842.832	2.55504	1.35335	0.138592	1	III	13277261	13283883	+	1265	unc-64	GO:0000149;GO:0005484;GO:0005484;GO:0005484;GO:0005515;GO:0005515;GO:0005886;GO:0006836;GO:0006886;GO:0006886;GO:0006886;GO:0006887;GO:0006906;GO:0007268;GO:0007269;GO:0007271;GO:0007275;GO:0007399;GO:0007419;GO:0008021;GO:0008286;GO:0012505;GO:0016020;GO:0016020;GO:0016020;GO:0016021;GO:0016021;GO:0016192;GO:0016192;GO:0016323;GO:0019722;GO:0030154;GO:0030424;GO:0030425;GO:0031201;GO:0031629;GO:…	K04560	-	-	-	Syntaxin-1A homolog [Source:UniProtKB/Swiss- Prot;Acc:O16000]	176743	-
WBGene00015695	1070.97	1485.02	656.925	0.442369	-1.17668	0.13894	1	I	4721131	4723960	+	1909	ugt-26	GO:0008194;GO:0008194;GO:0015020;GO:0016020;GO:0016021;GO:0016740;GO:0016757;GO:0043231;GO:0008194;GO:0008194;GO:0015020;GO:0016020;GO:0016021;GO:0016740;GO:0016757;GO:0043231;	-	-	-	-	UDP-glucuronosyltransferase [Source:UniProtKB/TrEMBL;Acc:H2KYQ0]	172085	H2KYQ0
WBGene00020007	946.347	572.175	1320.52	2.3079	1.20658	0.139164	1	II	4091837	4094349	+	1951	R11F4.1	GO:0000166;GO:0004370;GO:0004370;GO:0004370;GO:0004370;GO:0005524;GO:0005739;GO:0005975;GO:0005975;GO:0006071;GO:0006071;GO:0006072;GO:0006072;GO:0006641;GO:0016301;GO:0016310;GO:0016310;GO:0016740;GO:0016773;GO:0016773;GO:0016773;GO:0019563;GO:0046167;GO:0000166;GO:0004370;GO:0004370;GO:0004370;GO:0004370;GO:0005524;GO:0005739;GO:0005975;GO:0005975;GO:0006071;GO:0006071;GO:0006072;GO:0006072;GO:…	K00864	EC:2.7.1.30	-	-	Probable glycerol kinase [Source:UniProtKB/Swiss- Prot;Acc:Q21944]	173747	Q21944
WBGene00017361	318.298	154.739	481.856	3.11399	1.63877	0.139412	1	III	8324637	8325609	+	670	F10E9.12	-	-	-	-	-	-	176174	Q95QL4
WBGene00013214	2393.07	3225.53	1560.61	0.483832	-1.04742	0.139745	1	II	14276621	14283973	+	1729	Y54G11A.3	GO:0000166;GO:0003676;GO:0003676;GO:0003723;GO:0003724;GO:0003724;GO:0004386;GO:0004386;GO:0005524;GO:0005524;GO:0005524;GO:0016787;	K17043	EC:3.6.4.13	-	-	-	175083	Q9XVZ6
WBGene00008891	36.864	1.19953	72.5286	60.4643	5.91801	0.140135	1	V	18191412	18194167	+	1747	clec-42	GO:0030246;	-	-	-	-	C-type LECtin [Source:UniProtKB/TrEMBL;Acc:Q9XV91]	180189	Q9XV91
WBGene00019461	36.864	1.19953	72.5286	60.4643	5.91801	0.140135	1	I	2599979	2602627	+	1652	K07A3.3	GO:0005524;GO:0005524;GO:0005524;GO:0005759;GO:0006457;GO:0006457;GO:0006508;GO:0016887;GO:0016887;GO:0030163;GO:0051082;GO:0051082;	K03544	-	-	-	-	171817	Q65XY4
WBGene00008426	377.506	193.124	561.888	2.90947	1.54076	0.140141	1	III	10475245	10479758	+	1972	D2045.9	GO:0050211;GO:0050211;GO:0050211;	K11703	EC:2.4.1.50	-	-	-	3565069	Q18989
WBGene00008565	383.677	569.776	197.578	0.346764	-1.52797	0.140267	1	I	12942280	12946562	+	2046	acox-1.2	GO:0000166;GO:0003997;GO:0003997;GO:0003997;GO:0005504;GO:0005524;GO:0005777;GO:0005777;GO:0005777;GO:0005777;GO:0006629;GO:0006631;GO:0006631;GO:0006631;GO:0006635;GO:0006635;GO:0016491;GO:0016627;GO:0016627;GO:0033540;GO:0050660;GO:0050660;GO:0050660;GO:0055088;GO:0055114;GO:0055114;GO:0055114;GO:0071949;GO:0071949;GO:1904070;GO:1904070;	K00232	EC:1.3.3.6	-	-	Acyl-coenzyme A oxidase [Source:UniProtKB/TrEMBL;Acc:O62137]	173163	O62137
WBGene00006760	866.603	519.395	1213.81	2.33697	1.22464	0.140556	1	V	8936359	8939676	+	2223	unc-23	GO:0000774;GO:0000774;GO:0000774;GO:0005634;GO:0005730;GO:0005737;GO:0016203;GO:0031072;GO:0031430;GO:0050790;GO:0050821;GO:0051087;GO:0051087;GO:0055120;GO:0000774;GO:0000774;GO:0000774;GO:0050790;GO:0050821;GO:0051087;GO:0051087;GO:0000774;GO:0000774;GO:0000774;GO:0050790;GO:0050821;GO:0051087;GO:0051087;GO:0000774;GO:0000774;GO:0000774;GO:0050790;GO:0050821;GO:0051087;GO:0051087;GO:0000774;GO:…	K09556	-	-	-	-	179272	O61980
WBGene00007097	702.632	409.039	996.226	2.43553	1.28423	0.140831	1	V	10297399	10298865	+	1233	B0024.4	GO:0045121;	-	-	-	-	-	179432	Q17420
WBGene00002368	2546.4	3424.65	1668.16	0.487103	-1.0377	0.140951	1	IV	12567842	12570622	+	2286	let-99	GO:0035556;	-	-	-	-	-	178210	Q21341
WBGene00009221	249.996	387.447	112.544	0.290476	-1.78351	0.141035	1	V	15567394	15569889	+	2075	acs-2	GO:0003824;GO:0005739;GO:0006631;GO:0006631;GO:0031956;	K01897	EC:6.2.1.3	-	-	Fatty Acid CoA Synthetase family [Source:UniProtKB/TrEMBL;Acc:O18693]	3565680	O18693
WBGene00008726	298.545	142.744	454.346	3.18294	1.67036	0.141123	1	V	16394015	16395075	-	666	F13A7.11	GO:0045087;	-	-	-	-	-	184406	O45351
WBGene00014051	367.421	187.126	547.716	2.92698	1.54941	0.14151	1	II	7912093	7928694	-	4124	spv-1	GO:0005096;GO:0007165;GO:0007165;GO:0035556;GO:0035556;GO:0090630;GO:0005096;GO:0007165;GO:0007165;GO:0035556;GO:0035556;GO:0090630;GO:0005096;GO:0007165;GO:0007165;GO:0035556;GO:0035556;GO:0090630;GO:0005096;GO:0007165;GO:0007165;GO:0035556;GO:0035556;GO:0090630;GO:0005096;GO:0007165;GO:0007165;GO:0035556;GO:0035556;GO:0090630;	K20644	-	-	-	Spermathecal Physiology Variant [Source:UniProtKB/TrEMBL;Acc:G5ECK6]	174278	G5EF80
WBGene00022399	1292.21	1774.1	810.319	0.456749	-1.13053	0.141659	1	V	8008017	8023533	-	1648	Y97E10AR.4	-	-	-	-	-	-	179176	-
WBGene00004027	2077.46	2806.89	1348.03	0.480257	-1.05812	0.141779	1	III	12426862	12429195	+	1147	pie-1	GO:0046872;GO:0046872;	-	-	-	-	Pharynx and intestine in excess protein 1 [Source:UniProtKB/Swiss-Prot;Acc:Q94131]	-	-
WBGene00004048	137.419	45.582	229.257	5.02954	2.33043	0.14283	1	II	14417889	14424891	-	5447	plx-2	GO:0005515;GO:0007165;GO:0017154;GO:0071526;	K06820	-	-	-	Plexin-2 [Source:UniProtKB/Swiss-Prot;Acc:O45657]	175101	-
WBGene00007153	4373.6	5817.71	2929.49	0.503546	-0.989803	0.142863	1	V	13134965	13138101	-	2042	clec-41	GO:0030246;GO:0045087;GO:0050921;GO:0030246;GO:0045087;GO:0050921;GO:0030246;GO:0045087;GO:0050921;GO:0030246;GO:0045087;GO:0050921;	-	-	-	-	C-type LECtin [Source:UniProtKB/TrEMBL;Acc:P90732]	179797	P90732
WBGene00004933	308.813	149.941	467.684	3.11912	1.64114	0.143077	1	III	9497019	9500202	-	1040	sod-4	GO:0004784;GO:0004784;GO:0004784;GO:0004784;GO:0005615;GO:0006801;GO:0006801;GO:0006801;GO:0016020;GO:0016491;GO:0019430;GO:0046872;GO:0046872;GO:0046872;GO:0055114;GO:0055114;GO:0055114;GO:0004784;GO:0004784;GO:0004784;GO:0004784;GO:0004784;GO:0005507;GO:0005576;GO:0005576;GO:0005615;GO:0005615;GO:0005615;GO:0006801;GO:0006801;GO:0006801;GO:0016020;GO:0016020;GO:0016209;GO:0016491;GO:0019430;GO:…	-	-	-	-	Extracellular superoxide dismutase [Cu-Zn] [Source:UniProtKB/Swiss-Prot;Acc:P34461]	-	-
WBGene00008440	1471.27	2008.01	934.535	0.465404	-1.10345	0.143169	1	I	8758156	8759032	-	787	DY3.8	GO:0016020;GO:0016021;GO:0016020;GO:0016021;	-	-	-	-	-	259387	G5EGC1
WBGene00021978	86.2931	19.1924	153.394	7.9924	2.99863	0.143287	1	V	5082002	5085007	-	2757	Y58A7A.4	-	-	-	-	-	-	3565089	Q966A5
WBGene00009899	495.871	272.293	719.45	2.64219	1.40174	0.143345	1	II	8412671	8416857	+	2184	efl-3	GO:0000122;GO:0000981;GO:0003677;GO:0003677;GO:0003700;GO:0003700;GO:0003700;GO:0005634;GO:0005634;GO:0005667;GO:0005667;GO:0006355;GO:0006355;GO:0008134;GO:0043565;GO:0045944;GO:0051726;GO:0090575;	-	-	-	-	E2F-like (Mammalian transcription factor) [Source:UniProtKB/TrEMBL;Acc:Q20619]	174341	Q20619
WBGene00003026	10396.1	13709.4	7082.79	0.516637	-0.952776	0.1434	1	I	9334812	9342496	-	4792	lin-41	GO:0005515;GO:0008270;GO:0005515;GO:0008270;GO:0005515;GO:0008270;GO:0005515;GO:0008270;	K12035	EC:2.3.2.27	-	-	-	172760	Q9U489
WBGene00007103	785.192	466.616	1103.77	2.36547	1.24213	0.143569	1	V	10322288	10332112	-	3335	crm-1	GO:0004867;GO:0004867;GO:0005515;GO:0010951;GO:0016020;GO:0016021;GO:0004867;GO:0004867;GO:0005515;GO:0005515;GO:0005515;GO:0005520;GO:0005520;GO:0005576;GO:0005576;GO:0010951;GO:0016020;GO:0016021;GO:0004867;GO:0004867;GO:0005515;GO:0010951;GO:0016020;GO:0016021;GO:0004867;GO:0004867;GO:0005515;GO:0010951;GO:0016020;GO:0016021;	K24518	-	-	-	CRiM (Cysteine Rich motor neuron protein) homolog [Source:UniProtKB/TrEMBL;Acc:G5EF34]	179439	G5EF34
WBGene00016742	36.4472	1.19953	71.6949	59.7693	5.90133	0.143725	1	I	6889254	6891501	+	1928	C48B6.4	GO:0004725;GO:0004725;GO:0004725;GO:0006470;GO:0006470;GO:0006470;GO:0035335;	-	-	-	-	-	183570	O01508
WBGene00020237	36.4472	1.19953	71.6949	59.7693	5.90133	0.143725	1	V	4129904	4130909	+	893	phat-4	GO:1905905;	-	-	-	-	PHAryngeal gland Toxin-related [Source:UniProtKB/TrEMBL;Acc:O16424]	178812	O16424
WBGene00015169	96.1951	23.9906	168.4	7.01942	2.81135	0.143751	1	X	7057731	7061190	+	1441	B0403.5	-	-	-	-	-	-	3565615	Q6LCP9
WBGene00010493	1001.73	1389.05	614.409	0.442322	-1.17683	0.143856	1	X	13922663	13926129	-	2890	meg-2	GO:0005515;GO:0043186;GO:1903864;	-	-	-	-	-	181501	Q21127
WBGene00008563	145.654	50.3802	240.928	4.7822	2.25768	0.143917	1	II	8790558	8791318	+	684	F07H5.13	-	-	-	-	-	-	174406	Q95QM7
WBGene00018701	5531.49	7331.51	3731.47	0.508963	-0.974367	0.143932	1	X	3089496	3092457	+	2094	pccb-1	GO:0016874;GO:0016874;GO:0016874;GO:0016874;GO:0016874;GO:0016874;GO:0016874;GO:0016874;GO:0016874;	K01966	-	-	-	Propionyl Coenzyme A Carboxylase Beta subunit [Source:UniProtKB/TrEMBL;Acc:Q8WQF1]	180596	Q8WQF1
WBGene00019628	9750.78	12858.9	6642.62	0.516576	-0.952948	0.144048	1	III	5185920	5188646	+	2384	pup-2	GO:0004652;GO:0005515;GO:0005515;GO:0005634;GO:0005737;GO:0006378;GO:0006397;GO:0016779;GO:0031054;GO:0031054;GO:0050265;GO:0050265;GO:0071076;	-	-	-	-	Poly(U) Polymerase [Source:UniProtKB/TrEMBL;Acc:Q09408]	175708	Q09408
WBGene00015306	29.1782	0	58.3563	Inf	Inf	0.144195	1	IV	6531750	6535677	+	3466	C01G5.4	GO:0016020;GO:0016021;	-	-	-	-	-	177414	Q17566
WBGene00021650	29.1782	0	58.3563	Inf	Inf	0.144195	1	I	3618889	3619697	-	711	Y47G6A.26	-	-	-	-	-	-	171931	Q9N3R3
WBGene00006626	12425.6	16360.4	8490.84	0.518989	-0.946224	0.144335	1	II	4706821	4710052	+	3046	tsn-1	GO:0003723;GO:0004518;GO:0004518;GO:0004521;GO:0005634;GO:0005634;GO:0005737;GO:0005737;GO:0005829;GO:0006401;GO:0016442;GO:0016442;GO:0016442;GO:0016442;GO:0031047;GO:0031047;GO:0035195;GO:0090305;GO:0090502;	K15979	-	-	-	Staphylococcal nuclease domain-containing protein [Source:UniProtKB/TrEMBL;Acc:Q19328]	173811	Q19328
WBGene00008780	6578.28	8698.97	4457.59	0.512427	-0.964582	0.144772	1	I	9271443	9278689	-	2137	hxk-1	GO:0000166;GO:0001678;GO:0001678;GO:0001678;GO:0004340;GO:0004396;GO:0004396;GO:0004396;GO:0005515;GO:0005524;GO:0005524;GO:0005524;GO:0005536;GO:0005536;GO:0005739;GO:0005829;GO:0005975;GO:0005975;GO:0006096;GO:0006096;GO:0006096;GO:0006096;GO:0008865;GO:0016301;GO:0016310;GO:0016740;GO:0016773;GO:0016773;GO:0019158;GO:0019318;GO:0046835;GO:0051156;GO:0000166;GO:0001678;GO:0001678;GO:0001678;GO:…	K00844	EC:2.7.1.1	-	-	Phosphotransferase [Source:UniProtKB/TrEMBL;Acc:Q19440]	172751	-
WBGene00017985	1886.77	2551.4	1222.15	0.479012	-1.06187	0.144905	1	V	4373760	4374874	-	725	neg-1	GO:0005634;	-	-	-	-	Negative Effect on Gut development [Source:UniProtKB/TrEMBL;Acc:I2HA84]	-	-
WBGene00006466	804.289	1127.56	481.023	0.426607	-1.22902	0.144913	1	IV	13237281	13239441	-	1040	tag-115	GO:0005634;GO:0005737;GO:0006406;GO:0070390;GO:0005634;GO:0005737;GO:0006406;GO:0070390;	K16734	-	-	-	-	178278	Q8WQE7
WBGene00008207	453.018	660.94	245.097	0.37083	-1.43117	0.144976	1	X	11982791	11983899	-	777	C49F5.3	GO:0016020;GO:0016021;	-	-	-	-	-	183612	-
WBGene00004028	1130.9	1558.19	703.61	0.451557	-1.14702	0.14498	1	I	719929	731078	+	2380	pif-1	GO:0000002;GO:0000166;GO:0000723;GO:0000723;GO:0003677;GO:0003678;GO:0003678;GO:0003678;GO:0004386;GO:0005524;GO:0005634;GO:0005657;GO:0005739;GO:0006260;GO:0006281;GO:0006281;GO:0006281;GO:0006310;GO:0006974;GO:0016787;GO:0032508;GO:0043139;GO:0000002;GO:0000166;GO:0000723;GO:0000723;GO:0003677;GO:0003678;GO:0003678;GO:0003678;GO:0004386;GO:0005524;GO:0005634;GO:0005657;GO:0005739;GO:0006260;GO:…	K15255	EC:3.6.4.12	-	-	ATP-dependent DNA helicase PIF1 [Source:UniProtKB/TrEMBL;Acc:V6CIU3]	171665	G5EFV7
WBGene00020128	628.745	894.848	362.643	0.405257	-1.30309	0.145317	1	X	1132993	1148585	-	5916	R193.2	GO:0016020;GO:0016021;	-	-	-	-	-	182256	Q9N5F6
WBGene00012794	237.435	105.558	369.312	3.49865	1.8068	0.145327	1	IV	10982068	10985030	+	1253	Y43E12A.2	GO:0005739;GO:0046872;	-	-	-	-	-	177993	O45925
WBGene00005002	2768.63	3706.54	1830.72	0.493916	-1.01766	0.145506	1	I	1016403	1017180	+	371	spp-17	-	-	-	-	-	SaPosin-like Protein family [Source:UniProtKB/TrEMBL;Acc:Q8WSN3]	171681	Q8WSN3
WBGene00016307	95.7783	23.9906	167.566	6.98467	2.80419	0.145537	1	II	965576	967062	-	1376	fbxc-18	-	-	-	-	-	F-box C protein [Source:UniProtKB/TrEMBL;Acc:A0A0S4XRR2]	183117	P91112
WBGene00017904	439.947	236.307	643.587	2.72352	1.44547	0.145564	1	III	6802788	6816132	+	4204	lim-8	GO:0001725;GO:0005515;GO:0016460;GO:0019904;GO:0031430;GO:0032034;GO:0046872;GO:0051496;GO:0051893;GO:0001725;GO:0005515;GO:0016460;GO:0019904;GO:0031430;GO:0032034;GO:0046872;GO:0051496;GO:0051893;GO:0001725;GO:0005515;GO:0016460;GO:0019904;GO:0031430;GO:0032034;GO:0046872;GO:0051496;GO:0051893;	K06084	-	-	-	LIM domain family [Source:UniProtKB/TrEMBL;Acc:Q95QI2]	175952	Q8MNT0
WBGene00011708	178.176	69.5726	286.78	4.12202	2.04335	0.145662	1	IV	8855296	8856063	-	663	T11B7.5	-	-	-	-	-	-	177700	Q22390
WBGene00014138	1731.69	2346.28	1117.11	0.476119	-1.07061	0.146012	1	IV	12866109	12869080	+	1193	clec-186	GO:0030246;GO:0045087;	-	-	-	-	C-type LECtin [Source:UniProtKB/TrEMBL;Acc:O02343]	178238	O02343
WBGene00009984	98.0453	25.1901	170.901	6.78444	2.76223	0.146187	1	V	13416103	13417604	-	989	F53F1.6	-	-	-	-	-	-	186170	Q9XVM8
WBGene00000546	112.065	32.3872	191.742	5.9203	2.56567	0.14629	1	IV	1431272	1435039	-	1987	clp-6	GO:0004198;GO:0004198;GO:0004198;GO:0005737;GO:0006508;GO:0006508;GO:0006508;	K08585	EC:3.4.22.-	-	-	CaLPain family [Source:UniProtKB/TrEMBL;Acc:Q9N4B2]	190738	Q9N4B2
WBGene00011399	2543.79	3410.26	1677.33	0.491848	-1.02372	0.14632	1	III	13389399	13390857	+	956	T03F6.3	GO:0004342;GO:0004342;GO:0004342;GO:0004342;GO:0005737;GO:0005737;GO:0005975;GO:0005975;GO:0005975;GO:0006043;GO:0006044;GO:0006044;GO:0006046;GO:0006048;GO:0016787;GO:0019262;GO:0042802;	K02564	EC:3.5.99.6	-	-	Probable glucosamine-6-phosphate isomerase [Source:UniProtKB/Swiss-Prot;Acc:Q9XVJ2]	176760	Q9XVJ2
WBGene00004354	365.897	543.386	188.408	0.346729	-1.52812	0.14637	1	X	14964553	14965976	+	1103	rgs-11	GO:0009968;	-	-	-	-	Regulator of G-protein signaling rgs-11 [Source:UniProtKB/Swiss-Prot;Acc:O45524]	181590	O45524
WBGene00004013	327.498	163.136	491.86	3.01504	1.59218	0.146529	1	V	20752883	20760317	+	2327	pha-4	GO:0003700;GO:0006355;GO:0043565;GO:0003700;GO:0006355;GO:0043565;GO:0003700;GO:0006355;GO:0043565;	-	-	-	-	Defective pharyngeal development protein 4 [Source:UniProtKB/Swiss-Prot;Acc:Q17381]	-	-
WBGene00000741	93.0943	22.791	163.398	7.16939	2.84185	0.146581	1	X	6326191	6327375	+	1015	col-168	GO:0016020;GO:0016021;GO:0042302;GO:0042302;	-	-	-	-	COLlagen [Source:UniProtKB/TrEMBL;Acc:Q22380]	180908	-
WBGene00001942	360.631	536.189	185.073	0.345164	-1.53465	0.146634	1	I	9989061	9989617	+	557	his-68	GO:0000786;GO:0003677;GO:0046982;	-	-	-	-	Histone H2A [Source:UniProtKB/Swiss- Prot;Acc:P09588]	-	-
WBGene00018335	614.981	875.655	354.306	0.404618	-1.30537	0.146896	1	IV	8609239	8611595	+	766	F42A9.6	GO:0016020;GO:0016021;GO:0016020;GO:0016021;GO:0016020;GO:0016021;	-	-	-	-	-	185654	G4S8L2
WBGene00003154	7767.61	10244	5291.25	0.516524	-0.953094	0.146931	1	II	12001510	12006625	-	2826	mcm-2	GO:0000166;GO:0000727;GO:0000793;GO:0003677;GO:0003677;GO:0003677;GO:0003678;GO:0003688;GO:0003697;GO:0004386;GO:0005524;GO:0005524;GO:0005524;GO:0005634;GO:0005634;GO:0005634;GO:0005634;GO:0005634;GO:0006260;GO:0006260;GO:0006260;GO:0006267;GO:0006268;GO:0006270;GO:0006270;GO:0016787;GO:0017116;GO:0032508;GO:0042555;GO:0042555;GO:0042555;GO:0042555;GO:0043138;GO:0045120;GO:1902975;GO:1905775;GO:…	K02540	EC:3.6.4.12	-	-	DNA helicase [Source:UniProtKB/TrEMBL;Acc:Q7K7J6]	174841	Q9XXI9
WBGene00007599	219.116	94.7627	343.469	3.62451	1.85779	0.147428	1	I	7404950	7408511	+	1665	C15A11.7	GO:0016020;GO:0016021;GO:0016021;GO:0016021;	-	-	-	-	-	172496	Q93211
WBGene00006541	3587.95	4774.12	2401.78	0.503083	-0.991131	0.147577	1	X	15500259	15504895	-	2170	tbh-1	GO:0003824;GO:0003824;GO:0004497;GO:0004497;GO:0004497;GO:0004500;GO:0004500;GO:0004500;GO:0004836;GO:0005507;GO:0005507;GO:0005507;GO:0005615;GO:0005737;GO:0006589;GO:0006589;GO:0016020;GO:0016021;GO:0016491;GO:0016715;GO:0016715;GO:0016715;GO:0030667;GO:0042136;GO:0042420;GO:0042421;GO:0045202;GO:0046872;GO:0055114;GO:0055114;GO:0055114;GO:0003824;GO:0003824;GO:0004497;GO:0004497;GO:0004500;GO:…	K00503	EC:1.14.17.1	-	-	Tyramine beta-hydroxylase [Source:UniProtKB/Swiss- Prot;Acc:Q9XTQ6]	181639	A0A0K3ATC0
WBGene00001537	97.6285	25.1901	170.067	6.75135	2.75518	0.147971	1	X	17046261	17055581	-	3673	gcy-11	GO:0004672;GO:0005524;GO:0006468;GO:0009190;GO:0035556;	-	-	-	-	Receptor-type guanylate cyclase gcy-11 [Source:UniProtKB/Swiss-Prot;Acc:Q18331]	181745	-
WBGene00018483	3498.14	4655.37	2340.92	0.502844	-0.991818	0.148046	1	V	8519346	8520896	-	1312	F45F2.11	-	-	-	-	-	-	185810	I2HAE0
WBGene00006407	1517.05	971.617	2062.48	2.12273	1.08592	0.14821	1	I	9181819	9220766	-	4077	lim-9	GO:0005515;GO:0005634;GO:0008270;GO:0008270;GO:0019904;GO:0031430;GO:0046872;GO:0005515;GO:0005634;GO:0008270;GO:0008270;GO:0019904;GO:0031430;GO:0046872;GO:0005634;GO:0008270;GO:0008270;GO:0046872;GO:0005515;GO:0005634;GO:0008270;GO:0008270;GO:0046872;GO:0005515;GO:0005634;GO:0008270;GO:0008270;GO:0019904;GO:0031430;GO:0046872;GO:0005515;GO:0005634;GO:0008270;GO:0008270;GO:0019904;GO:0031430;GO:…	-	-	-	-	LIM domain family [Source:UniProtKB/TrEMBL;Acc:G5EDJ5]	-	-
WBGene00019327	5218.31	3531.41	6905.22	1.95537	0.967443	0.148301	1	III	833858	835808	+	1599	zip-2	GO:0002376;GO:0003677;GO:0003700;GO:0003700;GO:0005634;GO:0006355;GO:0006355;GO:0010628;GO:0045087;GO:0045944;GO:0050829;GO:0050829;GO:0140367;GO:0002376;GO:0003677;GO:0003700;GO:0003700;GO:0005634;GO:0006355;GO:0006355;GO:0010628;GO:0045087;GO:0045944;GO:0050829;GO:0050829;GO:0140367;	-	-	-	-	BZIP transcription factor family [Source:UniProtKB/TrEMBL;Acc:Q21148]	175240	-
WBGene00011401	28.7613	0	57.5226	Inf	Inf	0.148568	1	III	13378441	13380409	-	776	T03F6.6	GO:0016020;GO:0016021;GO:0016020;GO:0016021;	K17279	-	-	-	Receptor expression-enhancing protein [Source:UniProtKB/TrEMBL;Acc:Q8WQD3]	176759	Q8WQD3
WBGene00015696	28.7613	0	57.5226	Inf	Inf	0.148568	1	I	4719789	4721098	+	1031	C10H11.7	GO:0005856;	-	-	-	-	Major sperm protein [Source:UniProtKB/TrEMBL;Acc:P91035]	3565564	P91035
WBGene00016734	28.7613	0	57.5226	Inf	Inf	0.148568	1	I	5052529	5054960	-	1311	C46H11.10	-	-	-	-	-	-	172132	H2KZ44
WBGene00017553	28.7613	0	57.5226	Inf	Inf	0.148568	1	II	3403835	3406838	+	2195	nep-8	GO:0004222;GO:0004222;GO:0006508;GO:0006508;GO:0006508;GO:0008233;GO:0008237;GO:0008237;GO:0008237;GO:0016020;GO:0016021;GO:0016787;GO:0046872;GO:0004222;GO:0004222;GO:0006508;GO:0006508;GO:0006508;GO:0008233;GO:0008237;GO:0008237;GO:0008237;GO:0016020;GO:0016021;GO:0016787;GO:0046872;GO:0004222;GO:0004222;GO:0006508;GO:0006508;GO:0006508;GO:0008233;GO:0008237;GO:0008237;GO:0008237;GO:0016787;GO:…	-	-	-	-	NEPrilysin metallopeptidase family [Source:UniProtKB/TrEMBL;Acc:A0A131MAS8]	-	-
WBGene00019151	28.7613	0	57.5226	Inf	Inf	0.148568	1	IV	5896623	5899112	+	1999	pck-3	GO:0000166;GO:0004611;GO:0004611;GO:0004611;GO:0004613;GO:0004613;GO:0005525;GO:0005525;GO:0005525;GO:0005829;GO:0005829;GO:0006090;GO:0006094;GO:0006094;GO:0006094;GO:0016301;GO:0016310;GO:0016829;GO:0016831;GO:0017076;GO:0017076;GO:0019543;GO:0030145;GO:0033993;GO:0042594;GO:0046327;GO:0046872;GO:0071333;	-	-	-	-	Phosphoenolypyruvate CarboxyKinase [Source:UniProtKB/TrEMBL;Acc:Q9TYQ8]	177360	Q9TYQ8
WBGene00017301	3347.91	4457.44	2238.38	0.502167	-0.993761	0.148596	1	III	5555404	5557318	+	1615	hach-1	GO:0003860;GO:0003860;GO:0003860;GO:0003860;GO:0005739;GO:0005739;GO:0006574;GO:0006574;GO:0009083;GO:0016787;GO:0003860;GO:0003860;GO:0003860;GO:0003860;GO:0005739;GO:0005739;GO:0006574;GO:0006574;GO:0009083;GO:0016787;GO:0003860;GO:0003860;GO:0003860;GO:0003860;GO:0005739;GO:0005739;GO:0006574;GO:0006574;GO:0009083;GO:0016787;GO:0003860;GO:0003860;GO:0003860;GO:0003860;GO:0005739;GO:0005739;GO:…	K05605	EC:3.1.2.4	-	-	3-hydroxyisobutyryl-CoA hydrolase, mitochondrial [Source:UniProtKB/TrEMBL;Acc:Q8MNT7]	175766	Q19278
WBGene00000961	1044.99	647.745	1442.23	2.22655	1.15481	0.148691	1	X	10920533	10928998	-	2567	dgn-1	GO:0002009;GO:0002009;GO:0005509;GO:0005509;GO:0005576;GO:0005615;GO:0005634;GO:0005654;GO:0007411;GO:0009925;GO:0009925;GO:0016010;GO:0016010;GO:0016011;GO:0016020;GO:0016020;GO:0016020;GO:0016021;GO:0021675;GO:0030054;GO:0035262;GO:0040017;GO:0040039;GO:0042383;GO:0042383;GO:0043236;GO:0043236;GO:0045202;GO:0045211;GO:0048846;GO:0002009;GO:0002009;GO:0005509;GO:0005509;GO:0005576;GO:0005615;GO:…	K06265	-	-	-	DystroGlycaN [Source:UniProtKB/TrEMBL;Acc:Q22629]	181283	-
WBGene00010868	482.869	266.295	699.442	2.62657	1.39318	0.148829	1	V	13386065	13391393	-	2400	somi-1	GO:0005634;GO:0005634;GO:0005634;	-	-	-	-	Suppressor of Overexpressed MIcro-RNA [Source:UniProtKB/TrEMBL;Acc:Q8I4H1]	-	-
WBGene00003912	3019.22	4026.81	2011.63	0.499558	-1.00128	0.148929	1	III	4804708	4809489	-	1369	pal-1	GO:0000981;GO:0003677;GO:0006355;GO:0000981;GO:0003677;GO:0006355;GO:0000981;GO:0003677;GO:0006355;GO:0000981;GO:0003677;GO:0006355;GO:0000981;GO:0003677;GO:0006355;GO:0000981;GO:0003677;GO:0006355;GO:0000981;GO:0003677;GO:0006355;	-	-	-	-	Homeobox protein pal-1 [Source:UniProtKB/Swiss- Prot;Acc:P34766]	-	-
WBGene00011968	85.0426	19.1924	150.893	7.86209	2.97491	0.149135	1	I	7701365	7702053	-	643	T23G11.1	GO:0016020;GO:0016021;	-	-	-	-	-	172534	Q9XVI1
WBGene00016456	154.489	56.3778	252.599	4.48048	2.16365	0.149178	1	I	10831881	10834812	+	2162	C35E7.4	GO:0006914;GO:0006914;	-	-	-	-	-	172990	O61772
WBGene00001571	1731.79	2341.48	1122.11	0.479231	-1.06121	0.149507	1	II	8273543	8276231	-	2344	gei-14	-	-	-	-	-	GEX Interacting protein [Source:UniProtKB/TrEMBL;Acc:Q21088]	174328	Q21088
WBGene00006801	1575.14	1013.6	2136.67	2.108	1.07588	0.149746	1	V	6901697	6929038	-	16181	unc-68	GO:0005216;GO:0005216;GO:0005219;GO:0005219;GO:0005219;GO:0005262;GO:0005262;GO:0005262;GO:0005509;GO:0005509;GO:0005509;GO:0005515;GO:0005515;GO:0005790;GO:0005886;GO:0006811;GO:0006811;GO:0006811;GO:0006816;GO:0006816;GO:0006816;GO:0006874;GO:0006874;GO:0016020;GO:0016020;GO:0016020;GO:0016021;GO:0016021;GO:0016021;GO:0016529;GO:0030018;GO:0030659;GO:0031674;GO:0033017;GO:0033017;GO:0033365;GO:…	K04962	-	-	-	-	179080	-
WBGene00013100	99.4788	26.3896	172.568	6.53924	2.70912	0.150256	1	IV	16503249	16505682	-	775	zip-7	GO:0000977;GO:0003700;GO:0003700;GO:0005515;GO:0005634;GO:0005634;GO:0006355;GO:0006355;GO:0006357;GO:0006357;	-	-	-	-	BZIP transcription factor family [Source:UniProtKB/TrEMBL;Acc:Q9NAE4]	178459	Q9NAE4
WBGene00007903	59.6368	8.39669	110.877	13.2048	3.72299	0.150623	1	X	14064313	14067984	-	1510	lgc-21	GO:0004888;GO:0004888;GO:0005216;GO:0005216;GO:0005230;GO:0005230;GO:0005887;GO:0006811;GO:0006811;GO:0007165;GO:0007268;GO:0016020;GO:0016021;GO:0016021;GO:0016021;GO:0030594;GO:0034220;GO:0034220;GO:0034220;GO:0042391;GO:0043005;GO:0045202;GO:0050877;	-	-	-	-	Ligand-Gated ion Channel [Source:UniProtKB/TrEMBL;Acc:Q93323]	181516	Q93323
WBGene00021919	59.6368	8.39669	110.877	13.2048	3.72299	0.150623	1	III	3042726	3047125	-	1158	cutl-25	GO:0016020;GO:0016021;	-	-	-	-	CUTiclin-Like [Source:UniProtKB/TrEMBL;Acc:Q7KWZ4]	190305	Q7KWZ4
WBGene00009835	143.57	50.3802	236.76	4.69947	2.2325	0.150749	1	V	17353325	17360212	+	3239	F47H4.2	GO:0005515;GO:0005515;	-	-	-	-	-	180150	B3WFZ1
WBGene00014247	35.6135	1.19953	70.0276	58.3793	5.86738	0.151182	1	II	9650959	9651800	-	483	ZK1307.4	-	-	-	-	-	-	191561	Q09362
WBGene00000597	9506.84	6525.43	12488.3	1.91378	0.936427	0.151661	1	III	7019583	7020600	-	921	col-8	GO:0042302;	-	-	-	-	Cuticle collagen 8 [Source:UniProtKB/Swiss- Prot;Acc:P18833]	175981	-
WBGene00003829	2642.58	3527.81	1757.36	0.498144	-1.00536	0.152076	1	III	13341527	13342607	+	1034	nud-1	GO:0005737;GO:0006457;GO:0009792;GO:0032502;GO:0035046;GO:0040011;GO:0040025;GO:0042802;GO:0045202;GO:0048489;GO:0051082;GO:0051082;GO:0051932;GO:0061077;	-	-	-	-	Aspergillus NUclear Division related; NUD-1 [Source:UniProtKB/TrEMBL;Acc:G5EE74]	176754	G5EE74
WBGene00017537	410.292	219.514	601.07	2.73819	1.45322	0.1522	1	V	6111196	6112997	-	1526	F17A9.5	GO:0003824;GO:0003824;GO:0010181;GO:0010181;GO:0016491;GO:0016491;GO:0055114;GO:0055114;	-	-	-	-	-	184611	O16215
WBGene00020707	45.1497	3.59858	86.7008	24.093	4.59054	0.152213	1	V	343428	347623	+	3200	wago-10	GO:0003676;GO:0003676;GO:0005515;	-	-	-	-	Piwi-like protein [Source:UniProtKB/TrEMBL;Acc:Q9TXN7]	178560	Q9TXN7
WBGene00021768	3809.26	5050.01	2568.51	0.508615	-0.975354	0.152295	1	I	1911684	1913966	-	792	Y51F10.7	-	-	-	-	-	-	171761	Q8TA47
WBGene00002978	8232.77	5643.78	10821.8	1.91747	0.939202	0.152341	1	I	14621173	14631254	-	2505	lev-11	GO:0003779;GO:0005737;GO:0005737;GO:0005865;GO:0005884;GO:0006936;GO:0007015;GO:0007015;GO:0009792;GO:0030833;GO:0030835;GO:0034609;GO:0040011;GO:0043393;GO:0051015;GO:0051015;GO:0051015;GO:0003779;GO:0005737;GO:0005737;GO:0005865;GO:0005884;GO:0006936;GO:0006937;GO:0007015;GO:0007015;GO:0030833;GO:0030835;GO:0031674;GO:0034609;GO:0040011;GO:0043393;GO:0051015;GO:0051015;GO:0051015;GO:0003779;GO:…	-	-	-	-	Tropomyosin isoforms a/b/d/f [Source:UniProtKB/Swiss-Prot;Acc:Q22866]	-	-
WBGene00019300	255.287	118.753	391.821	3.29946	1.72223	0.152582	1	IV	307505	311232	+	1233	swt-1	GO:0000139;GO:0005794;GO:0005886;GO:0008643;GO:0008643;GO:0008643;GO:0016020;GO:0016021;GO:0016021;GO:0016021;GO:0016021;GO:0034219;GO:0051119;GO:0051119;	K15382	-	-	-	Sugar transporter SWEET1 [Source:UniProtKB/Swiss- Prot;Acc:O45102]	186875	O45102
WBGene00018271	9210.38	12092.4	6328.32	0.523329	-0.934209	0.152655	1	II	4737617	4739906	+	1637	F41C3.5	GO:0004180;GO:0004185;GO:0004185;GO:0004185;GO:0006508;GO:0006508;GO:0006508;GO:0008233;GO:0016787;GO:0004180;GO:0004185;GO:0004185;GO:0004185;GO:0006508;GO:0006508;GO:0006508;GO:0008233;GO:0016787;GO:0004180;GO:0004185;GO:0004185;GO:0004185;GO:0006508;GO:0006508;GO:0006508;GO:0008233;GO:0016787;	K13289	EC:3.4.16.5	-	-	Uncharacterized serine carboxypeptidase F41C3.5 [Source:UniProtKB/Swiss-Prot;Acc:P52717]	173818	P52717
WBGene00017866	140.886	49.1806	232.592	4.72933	2.24164	0.152715	1	X	7676511	7680629	-	1694	stn-2	GO:0005198;GO:0005198;GO:0005515;GO:0005737;GO:0005856;GO:0005886;GO:0016010;GO:0016020;GO:0030017;GO:0043005;GO:0044297;GO:0050839;GO:0005198;GO:0005515;	K24065	-	-	-	SynTrophiN [Source:UniProtKB/TrEMBL;Acc:Q5WRR6]	181029	Q5WRR6
WBGene00002229	8100.71	10643.4	5558.02	0.522203	-0.937317	0.15302	1	III	13302743	13307259	-	3597	klp-19	GO:0000166;GO:0000794;GO:0003774;GO:0003777;GO:0003777;GO:0003777;GO:0005524;GO:0005524;GO:0005524;GO:0005654;GO:0005694;GO:0005819;GO:0005856;GO:0005871;GO:0005874;GO:0007018;GO:0007018;GO:0007018;GO:0008017;GO:0008017;GO:0008017;GO:0010032;GO:0016887;GO:0051257;	-	-	-	-	Kinesin-like protein [Source:UniProtKB/TrEMBL;Acc:O45935]	176750	O45935
WBGene00007714	28.3445	0	56.689	Inf	Inf	0.153076	1	V	15036237	15036869	-	569	C25D7.1	GO:0005856;	-	-	-	-	Major sperm protein [Source:UniProtKB/TrEMBL;Acc:Q9U3P3]	180007	Q9U3P3
WBGene00022467	28.3445	0	56.689	Inf	Inf	0.153076	1	I	4554126	4555203	+	849	Y119C1B.1	GO:0016020;GO:0016021;	-	-	-	-	-	172056	Q95Y76
WBGene00018750	52.6017	5.99764	99.2057	16.5408	4.04796	0.153127	1	II	3898142	3899663	+	914	F53C3.6	GO:0016020;GO:0016021;	-	-	-	-	-	173731	H2KZD0
WBGene00008302	62.3208	9.59622	115.045	11.9886	3.58359	0.153186	1	V	12445184	12446956	-	1340	pals-38	-	-	-	-	-	Protein containing ALS2cr12 (ALS2CR12) signature [Source:UniProtKB/TrEMBL;Acc:Q18826]	183785	Q18826
WBGene00013033	59.22	8.39669	110.043	13.1056	3.71211	0.153227	1	III	12395465	12398983	+	1404	Y49E10.10	GO:0016020;GO:0016021;GO:0016020;GO:0016021;	-	-	-	-	-	176665	-
WBGene00019537	6241.07	8217.96	4264.18	0.518885	-0.946513	0.153238	1	IV	1710265	1711127	+	863	K08D12.3	GO:0003676;GO:0003676;GO:0003727;GO:0003729;GO:0005737;GO:0008270;GO:0008270;GO:0045182;GO:2000767;GO:0003676;GO:0003676;GO:0003727;GO:0003729;GO:0005737;GO:0008270;GO:0008270;GO:0045182;GO:2000767;GO:0003676;GO:0003676;GO:0003727;GO:0003729;GO:0005737;GO:0008270;GO:0008270;GO:0045182;GO:2000767;	K09250	-	-	-	-	176979	Q966I7
WBGene00004208	18242.5	23852.6	12632.5	0.529606	-0.91701	0.153885	1	II	7893229	7900510	+	5065	ptc-1	GO:0016021;GO:0016021;GO:0016021;GO:0016021;	K06225	-	-	-	-	174274	Q09614
WBGene00006543	229.983	103.159	356.807	3.4588	1.79027	0.15395	1	III	5130923	5136319	-	1829	tbx-2	GO:0000122;GO:0000790;GO:0000977;GO:0000981;GO:0001046;GO:0001217;GO:0001708;GO:0002119;GO:0003677;GO:0003700;GO:0003700;GO:0003700;GO:0005634;GO:0005634;GO:0005634;GO:0005634;GO:0005667;GO:0005737;GO:0006355;GO:0006355;GO:0006357;GO:0007275;GO:0010468;GO:0019899;GO:0032880;GO:0040011;GO:0042048;GO:0042694;GO:0043282;GO:0043282;GO:0045944;GO:0000122;GO:0000790;GO:0000977;GO:0000981;GO:0001046;GO:…	K10176	-	-	-	T-box protein 2 [Source:UniProtKB/Swiss- Prot;Acc:Q19691]	175698	-
WBGene00002036	5821.14	7667.38	3974.9	0.518417	-0.947816	0.153976	1	V	9386179	9400062	+	6050	hum-2	GO:0000146;GO:0000166;GO:0003774;GO:0003774;GO:0003774;GO:0003779;GO:0005515;GO:0005515;GO:0005524;GO:0005524;GO:0005524;GO:0005737;GO:0007015;GO:0015629;GO:0016459;GO:0016459;GO:0016459;GO:0030050;GO:0030898;GO:0031982;GO:0051015;GO:0000146;GO:0000166;GO:0003774;GO:0003774;GO:0003774;GO:0003779;GO:0005515;GO:0005524;GO:0005524;GO:0005524;GO:0005737;GO:0007015;GO:0015629;GO:0016459;GO:0016459;GO:…	K10357	-	-	-	Heavy chain, Unconventional Myosin [Source:UniProtKB/TrEMBL;Acc:A0A168H5A5]	179321	G8JY81
WBGene00016291	3339.3	4431.05	2247.55	0.507227	-0.979296	0.154568	1	IV	5811583	5814142	-	1971	C31H1.8	-	-	-	-	-	-	177351	V6CKF6
WBGene00019272	76.1572	15.5939	136.72	8.76759	3.13218	0.154656	1	X	1311605	1316634	+	1691	H42K12.3	-	-	-	-	-	-	180474	O17347
WBGene00000977	216.052	337.067	95.0374	0.281954	-1.82647	0.154835	1	V	2763981	2765274	-	958	dhs-14	GO:0016491;GO:0016491;GO:0016491;GO:0055114;GO:0055114;	-	-	-	-	DeHydrogenases, Short chain [Source:UniProtKB/TrEMBL;Acc:Q9N5G3]	178738	Q9N5G3
WBGene00001581	3049.32	4052	2046.64	0.505093	-0.985379	0.15503	1	V	6392541	6399921	-	6619	gfi-1	GO:0006338;GO:0045121;	-	-	-	-	GEI-4 (Four) Interacting protein [Source:UniProtKB/TrEMBL;Acc:Q94246]	179022	Q94246
WBGene00017116	35.1967	1.19953	69.1939	57.6843	5.85011	0.155053	1	IV	4737558	4738734	+	1008	fbxb-78	-	-	-	-	-	F-box B protein [Source:UniProtKB/TrEMBL;Acc:O44475]	184032	O44475
WBGene00019503	1087.91	1492.21	683.602	0.458113	-1.12622	0.155085	1	IV	8294690	8297283	+	1570	tbce-1	GO:0000226;GO:0005737;GO:0005737;GO:0007021;GO:0007023;GO:0043014;	K21768	-	-	-	TuBulin folding Cofactor E homolog [Source:UniProtKB/TrEMBL;Acc:Q20068]	177624	Q20068
WBGene00010920	55.7024	7.19717	104.208	14.479	3.85589	0.155124	1	IV	11830799	11833556	-	2100	M117.4	-	-	-	-	-	-	178114	Q21536
WBGene00009272	1712.08	2307.89	1116.27	0.483677	-1.04789	0.155195	1	I	7835814	7836967	+	1006	gras-1	GO:0005515;	-	-	-	-	GRASP (General Receptor for phosphoinositides 1- Associated Scaffold Protein) homolog [Source:UniProtKB/TrEMBL;Acc:Q93654]	172549	Q93654
WBGene00003923	3256.8	4321.9	2191.7	0.507114	-0.979617	0.155231	1	V	10770321	10771351	+	889	pas-2	GO:0005839;GO:0006511;GO:0019773;GO:0051603;GO:0005839;GO:0006511;GO:0019773;GO:0051603;	K02726	EC:3.4.25.1	-	-	Proteasome subunit alpha type-2 [Source:UniProtKB/Swiss-Prot;Acc:Q27488]	179493	Q27488
WBGene00016823	677.725	953.624	401.825	0.421366	-1.24685	0.155259	1	V	7620504	7622061	-	1333	C50E3.12	-	-	-	-	-	-	183663	Q22935
WBGene00019971	8486.72	11132.8	5840.63	0.524632	-0.930622	0.155279	1	V	1008803	1018350	+	3654	ergo-1	GO:0003676;GO:0005515;GO:0003676;GO:0003676;GO:0005515;GO:0003676;GO:0003676;GO:0003676;GO:0003676;	K11593	-	-	-	Piwi-like protein ergo-1 [Source:UniProtKB/Swiss- Prot;Acc:O61931]	178602	O61931
WBGene00013869	544.242	310.678	777.806	2.50358	1.32399	0.155286	1	X	10062451	10069783	-	3971	mlck-1	GO:0000166;GO:0004672;GO:0004672;GO:0004687;GO:0005524;GO:0005524;GO:0005524;GO:0006468;GO:0006468;GO:0016301;GO:0016310;	K00907	EC:2.7.11.18	-	-	Myosin Light Chain Kinase related [Source:UniProtKB/TrEMBL;Acc:Q23260]	181217	Q23260
WBGene00006780	3675.8	2483.02	4868.58	1.96075	0.971405	0.155373	1	IV	5966656	6004857	+	23084	unc-44	GO:0005515;GO:0005856;GO:0007165;GO:0007165;GO:0016020;GO:0016328;GO:0033563;GO:0050839;GO:0005515;GO:0005856;GO:0007165;GO:0007165;GO:0016020;GO:0016328;GO:0033563;GO:0050839;GO:0005515;GO:0005856;GO:0007165;GO:0007165;GO:0010171;GO:0016020;GO:0016328;GO:0030950;GO:0030951;GO:0031115;GO:0033563;GO:0038007;GO:0040011;GO:0040018;GO:0050839;GO:0061643;GO:1905815;GO:0005515;GO:0005856;GO:0007165;GO:…	K10380	-	-	-	AO49 ankyrin [Source:UniProtKB/TrEMBL;Acc:Q7JP86]	177366	-
WBGene00011352	6268.85	8244.35	4293.36	0.520763	-0.9413	0.155396	1	I	8573855	8580157	-	3204	rskn-1	GO:0000166;GO:0000287;GO:0000287;GO:0004672;GO:0004672;GO:0004674;GO:0004674;GO:0004674;GO:0005524;GO:0005524;GO:0005524;GO:0006468;GO:0006468;GO:0016301;GO:0016310;GO:0016740;GO:0035556;GO:0035556;GO:0106310;GO:0106311;GO:0000287;GO:0004672;GO:0004674;GO:0005524;GO:0006468;GO:0035556;GO:0000287;GO:0004672;GO:0004674;GO:0005524;GO:0006468;GO:0035556;GO:0000287;GO:0004672;GO:0004674;GO:0005524;GO:…	K04373	EC:2.7.11.1	-	-	Putative ribosomal protein S6 kinase alpha-1 [Source:UniProtKB/Swiss-Prot;Acc:Q21734]	172647	G5EE78
WBGene00000403	964.961	598.564	1331.36	2.22425	1.15332	0.155471	1	II	5945418	5956683	-	3523	casy-1	GO:0000139;GO:0005509;GO:0005509;GO:0005615;GO:0005794;GO:0005794;GO:0005886;GO:0007156;GO:0007156;GO:0008306;GO:0008355;GO:0009986;GO:0016020;GO:0016020;GO:0016020;GO:0016021;GO:0030424;GO:0032809;GO:0042995;GO:0043025;GO:0043231;GO:0045211;GO:0050806;GO:0051965;GO:0005509;GO:0005509;GO:0005615;GO:0008306;GO:0008355;GO:0009986;GO:0016020;GO:0016021;GO:0032809;GO:0043231;GO:0045211;GO:0050806;GO:…	K22659	-	-	-	CAlSYntenin/Alcadein homolog; Calsyntenin [Source:UniProtKB/TrEMBL;Acc:G5ED46]	174006	G5ED46
WBGene00004458	10800	14141.2	7458.77	0.527448	-0.922898	0.155738	1	IV	6906415	6909913	-	3176	rpn-1	GO:0000003;GO:0000502;GO:0000502;GO:0000502;GO:0002119;GO:0004175;GO:0005634;GO:0008540;GO:0008540;GO:0022624;GO:0030234;GO:0030234;GO:0030234;GO:0034515;GO:0042176;GO:0042176;GO:0043161;GO:0050790;	K03028	-	-	-	26S proteasome non-ATPase regulatory subunit 2 [Source:UniProtKB/TrEMBL;Acc:Q9GZH5]	177455	Q9GZH5
WBGene00001572	402.657	215.915	589.399	2.72977	1.44878	0.155852	1	X	6820005	6823268	-	1448	gei-15	GO:0030054;GO:0055120;	-	-	-	-	GEX Interacting protein [Source:UniProtKB/TrEMBL;Acc:G4SI07]	24104769	G4SI07
WBGene00001793	4531.08	5978.45	3083.71	0.515805	-0.955101	0.156278	1	II	12866448	12878116	-	2444	gsy-1	GO:0004373;GO:0005978;	K00693	EC:2.4.1.11	-	-	Glycogen [starch] synthase [Source:UniProtKB/Swiss-Prot;Acc:Q9U2D9]	174924	Q9U2D9
WBGene00011337	141.903	50.3802	233.425	4.63328	2.21203	0.156438	1	IV	11354412	11355403	+	839	T01G1.2	GO:0016020;GO:0016021;	-	-	-	-	-	178058	O45723
WBGene00001475	154.255	57.5773	250.932	4.35818	2.12372	0.15657	1	V	13019068	13033373	+	8035	fmi-1	GO:0004930;GO:0004930;GO:0005509;GO:0005509;GO:0005886;GO:0005886;GO:0005886;GO:0007155;GO:0007155;GO:0007156;GO:0007156;GO:0007186;GO:0007399;GO:0016020;GO:0016020;GO:0016020;GO:0016021;GO:0030424;GO:0030424;GO:0030425;GO:0033564;GO:0042995;GO:0097376;GO:0098609;GO:0004930;GO:0005509;GO:0005886;GO:0007155;GO:0007156;GO:0016020;GO:0004930;GO:0005509;GO:0016020;	K04600	-	-	-	FlaMIngo (Cadherin plus 7TM domain) homolog [Source:UniProtKB/TrEMBL;Acc:A0A0K3AUS4]	179788	G5EDK5
WBGene00003089	150.137	55.1783	245.097	4.4419	2.15118	0.156617	1	II	8088427	8092754	-	2600	ltd-1	GO:0003674;GO:0005737;GO:0005911;GO:0046872;GO:0055120;GO:0061061;	-	-	-	-	Lim and Transglutaminase Domain [Source:UniProtKB/TrEMBL;Acc:A0A131MD24]	174301	G5EF51
WBGene00020771	205.937	322.673	89.2018	0.276446	-1.85493	0.156731	1	II	3785557	3786666	+	919	T24E12.1	-	-	-	-	-	-	188860	O44885
WBGene00021043	932.41	1287.09	577.727	0.448862	-1.15566	0.156795	1	III	62888	66261	-	2717	pck-1	GO:0000166;GO:0004611;GO:0004611;GO:0004611;GO:0004613;GO:0004613;GO:0004613;GO:0004613;GO:0005525;GO:0005525;GO:0005525;GO:0005829;GO:0005829;GO:0006090;GO:0006094;GO:0006094;GO:0006094;GO:0016829;GO:0016831;GO:0017076;GO:0017076;GO:0019543;GO:0030145;GO:0033993;GO:0042594;GO:0046327;GO:0046872;GO:0055120;GO:0071333;GO:0000166;GO:0004611;GO:0004611;GO:0004611;GO:0004613;GO:0004613;GO:0004613;GO:…	K01596	EC:4.1.1.32	-	-	Phosphoenolypyruvate CarboxyKinase [Source:UniProtKB/TrEMBL;Acc:Q8ITY1]	175171	O44906
WBGene00004156	83.3753	19.1924	147.558	7.68834	2.94267	0.157289	1	IV	13329508	13331406	-	1502	pqn-74	GO:0005576;GO:0005576;GO:0008061;GO:0008061;GO:0030968;GO:0005576;GO:0005576;GO:0008061;GO:0008061;	-	-	-	-	Prion-like-(Q/N-rich)-domain-bearing protein [Source:UniProtKB/TrEMBL;Acc:A0A061AKS9]	178294	Q9XUB6
WBGene00015947	184.093	75.5702	292.615	3.8721	1.95311	0.157351	1	X	8069328	8070289	+	780	C18A11.1	-	-	-	-	-	-	182759	Q18070
WBGene00014053	236.134	107.957	364.31	3.37457	1.7547	0.157584	1	II	7941151	7942610	+	722	ZK669.3	GO:0005576;GO:0016491;GO:0055114;	K08059	-	-	-	GILT-like protein ZK669.3 [Source:UniProtKB/Swiss- Prot;Acc:Q23570]	191388	Q23570
WBGene00021977	922.405	570.975	1273.83	2.23098	1.15768	0.157671	1	V	5077849	5080903	-	2806	Y58A7A.3	-	-	-	-	-	-	178896	Q966A6
WBGene00004225	201.579	86.366	316.791	3.66801	1.875	0.157684	1	I	160172	166819	-	2698	ptr-11	GO:0005886;GO:0006897;GO:0016020;GO:0016020;GO:0016021;GO:0016021;GO:0016021;GO:0018996;GO:0018996;GO:0030659;GO:0045138;GO:0005886;GO:0006897;GO:0016020;GO:0016020;GO:0016021;GO:0016021;GO:0016021;GO:0018996;GO:0030659;GO:0045138;GO:0005886;GO:0006897;GO:0016020;GO:0016020;GO:0016021;GO:0016021;GO:0016021;GO:0018996;GO:0018996;GO:0030659;GO:0045138;	-	-	-	-	PaTched Related family [Source:UniProtKB/TrEMBL;Acc:O44978]	171609	O44978
WBGene00007563	27.9277	0	55.8553	Inf	Inf	0.157722	1	II	10618471	10620503	+	1456	C14A4.13	GO:0004672;GO:0004672;GO:0004674;GO:0005524;GO:0005524;GO:0005634;GO:0005737;GO:0006468;GO:0006468;GO:0016301;GO:0016310;GO:0018105;	-	-	-	-	-	182582	G5EFC2
WBGene00015992	27.9277	0	55.8553	Inf	Inf	0.157722	1	III	7689356	7694398	-	3696	C18H2.5	GO:0005515;GO:0016020;GO:0016021;	-	-	-	-	-	176082	Q8MNV1
WBGene00001263	10171.5	7032.83	13310.2	1.89259	0.920359	0.157903	1	III	9336881	9344447	-	5611	emb-9	GO:0005201;GO:0005581;GO:0005201;GO:0005581;	-	-	-	-	Collagen alpha-1(IV) chain [Source:UniProtKB/Swiss-Prot;Acc:P17139]	-	-
WBGene00007422	535.443	764.099	306.787	0.401502	-1.31652	0.158531	1	V	10102592	10104946	-	1708	ugt-17	GO:0008194;GO:0008194;GO:0015020;GO:0016020;GO:0016021;GO:0016740;GO:0016757;GO:0043231;GO:0008194;GO:0008194;GO:0015020;GO:0016020;GO:0016021;GO:0016740;GO:0016757;GO:0043231;	-	-	-	-	UDP-GlucuronosylTransferase [Source:UniProtKB/TrEMBL;Acc:Q17813]	179406	Q17813
WBGene00003158	5312.49	6986.05	3638.93	0.520886	-0.940961	0.158771	1	III	9794367	9798643	+	2583	mcm-6	GO:0003677;GO:0003678;GO:0005524;GO:0005634;GO:0006260;GO:0006270;GO:0042555;GO:0003677;GO:0005524;GO:0006260;GO:0006270;	-	-	-	-	DNA replication licensing factor mcm-6 [Source:UniProtKB/Swiss-Prot;Acc:P34647]	-	-
WBGene00019606	6382.76	8376.3	4389.23	0.524006	-0.932346	0.158974	1	II	6365722	6367002	+	1212	clec-88	GO:0030246;GO:0030246;	-	-	-	-	C-type lectin domain-containing protein 88 [Source:UniProtKB/Swiss-Prot;Acc:Q86NG3]	174056	H2KZ57
WBGene00012357	34.7799	1.19953	68.3602	56.9893	5.83262	0.159023	1	III	11079745	11080413	+	534	W09D6.4	-	-	-	-	-	-	176538	Q9XUJ5
WBGene00007574	335.631	172.732	498.53	2.88615	1.52914	0.159033	1	III	3703564	3705046	+	1337	C14B1.3	GO:0005515;GO:0005515;GO:0005737;GO:0006516;GO:0016567;GO:0019005;GO:0030433;GO:0031146;GO:0061630;	-	-	-	-	-	259498	Q17962
WBGene00011388	426.191	618.956	233.425	0.377127	-1.40688	0.15929	1	I	11815910	11819277	+	1729	T02G6.5	GO:0005515;GO:0005515;GO:0016020;GO:0016021;GO:0005515;	-	-	-	-	-	173060	E1B6V7
WBGene00001169	16451.9	11447.1	21456.8	1.87443	0.906453	0.159684	1	X	7823652	7825769	+	1919	eef-1A.2	GO:0003924;GO:0005525;GO:0003746;GO:0003924;GO:0005525;GO:0006414;GO:0003746;GO:0003924;GO:0005525;GO:0006414;GO:0003746;GO:0003924;GO:0005525;GO:0006414;GO:0003746;GO:0003924;GO:0005525;GO:0006414;GO:0003924;GO:0005525;GO:0003924;GO:0005525;GO:0003924;GO:0005525;GO:0003924;GO:0005525;GO:0003924;GO:0005525;GO:0003924;GO:0005525;	-	-	-	-	Elongation factor 1-alpha [Source:UniProtKB/Swiss- Prot;Acc:P53013]	-	-
WBGene00001796	121.916	39.5844	204.247	5.15979	2.36731	0.159768	1	IV	11273483	11281924	+	4313	gtl-2	GO:0005216;GO:0005216;GO:0005261;GO:0005887;GO:0006811;GO:0006811;GO:0006811;GO:0009925;GO:0016020;GO:0016020;GO:0016020;GO:0016021;GO:0055085;GO:0055085;GO:0070838;GO:0098655;	K04978	-	-	-	Gon-Two Like (TRP subfamily) [Source:UniProtKB/TrEMBL;Acc:Q20766]	178036	Q20766
WBGene00004773	221.932	99.5608	344.302	3.45821	1.79003	0.15984	1	I	7038900	7048832	+	2841	sem-4	GO:0000122;GO:0000976;GO:0000977;GO:0000981;GO:0005515;GO:0005634;GO:0005634;GO:0006357;GO:0014016;GO:0042692;GO:0048333;GO:0060290;	K19871	-	-	-	SEM-4 long form [Source:UniProtKB/TrEMBL;Acc:G5EFF4]	172435	G5EFF4
WBGene00006856	4950.35	6511.04	3389.67	0.520604	-0.941743	0.15997	1	II	14485624	14488688	-	1689	usp-14	GO:0000502;GO:0004843;GO:0004843;GO:0005515;GO:0005634;GO:0006508;GO:0006511;GO:0006511;GO:0008233;GO:0008234;GO:0016579;GO:0016579;GO:0016787;GO:0036459;	K11843	EC:3.4.19.12	-	-	Ubiquitin carboxyl-terminal hydrolase 14 [Source:UniProtKB/Swiss-Prot;Acc:Q17361]	175105	Q17361
WBGene00022034	5914.97	7763.34	4066.6	0.523821	-0.932854	0.16016	1	I	506469	509056	+	2052	deps-1	GO:0043186;	-	-	-	-	-	171642	Q9N303
WBGene00016539	202.595	87.5655	317.625	3.62728	1.85889	0.16023	1	V	1223901	1235445	-	2462	madd-2	GO:0005102;GO:0005515;GO:0005515;GO:0005737;GO:0005856;GO:0008270;GO:0008270;GO:0030031;GO:0031175;GO:0031252;GO:0033563;GO:0042803;GO:0043005;GO:0043025;GO:0046872;GO:0046872;GO:0046872;GO:0055120;GO:0004842;GO:0005102;GO:0005515;GO:0005515;GO:0005737;GO:0005856;GO:0008270;GO:0008270;GO:0016199;GO:0016567;GO:0030031;GO:0031175;GO:0031252;GO:0032880;GO:0033563;GO:0042803;GO:0043005;GO:0043025;GO:…	K10649	-	-	-	-	178619	B1GRL4
WBGene00004042	7661.68	10030.4	5292.92	0.527685	-0.922251	0.16044	1	III	8101348	8104076	+	2317	plk-1	GO:0004672;GO:0005515;GO:0005524;GO:0006468;GO:0004672;GO:0005515;GO:0005524;GO:0006468;	K06631	EC:2.7.11.21	-	-	Serine/threonine-protein kinase plk-1 [Source:UniProtKB/Swiss-Prot;Acc:P34331]	176143	P34331
WBGene00012812	1590.05	1037.59	2142.51	2.06489	1.04606	0.160605	1	V	19534880	19546200	-	2591	Y43F8B.1	-	-	-	-	-	-	180279	-
WBGene00000111	190.66	80.3683	300.952	3.74466	1.90483	0.161065	1	V	1996100	1999581	-	1388	alh-5	GO:0004028;GO:0006081;GO:0006081;GO:0016491;GO:0016491;GO:0016491;GO:0016620;GO:0016620;GO:0055114;GO:0055114;GO:0055114;	K00128	EC:1.2.1.3	-	-	Aldehyde dehydrogenase [Source:UniProtKB/TrEMBL;Acc:O44555]	178680	O44555
WBGene00009698	96.9778	26.3896	167.566	6.3497	2.66669	0.161375	1	I	13260933	13262727	-	1738	F44F1.6	GO:0005737;GO:0006914;GO:0006914;GO:0006914;GO:0006914;	-	-	-	-	-	173189	-
WBGene00006793	3349.59	4427.46	2271.73	0.5131	-0.962688	0.161458	1	I	13629227	13633494	+	1610	unc-59	GO:0000166;GO:0003924;GO:0005515;GO:0005525;GO:0005525;GO:0005525;GO:0005940;GO:0009791;GO:0015630;GO:0018991;GO:0030496;GO:0031105;GO:0032153;GO:0032154;GO:0034613;GO:0040011;GO:0060090;GO:0060271;GO:0061640;	K16944	-	-	-	-	173233	Q9U334
WBGene00017931	2824.92	3744.92	1904.92	0.508666	-0.975209	0.16198	1	V	6018994	6026337	+	1824	picc-1	-	-	-	-	-	PAC-1 interacting and coiled-coil domain-containing protein 1 [Source:UniProtKB/Swiss-Prot;Acc:H2KYP0]	-	-
WBGene00009043	43.8992	3.59858	84.1998	23.3981	4.54832	0.162124	1	II	8453254	8454613	-	1053	F22B5.5	-	-	-	-	-	-	174349	Q19709
WBGene00001933	95.0894	164.335	25.8435	0.157261	-2.66877	0.162339	1	IV	7488216	7488956	+	741	his-59	GO:0000786;GO:0003677;GO:0046982;	-	-	-	-	Histone H3 [Source:UniProtKB/Swiss- Prot;Acc:P08898]	-	-
WBGene00003999	1306.8	842.068	1771.53	2.10379	1.07299	0.16245	1	X	10854320	10859297	-	3887	pgp-5	GO:0000166;GO:0005524;GO:0005524;GO:0005524;GO:0005887;GO:0015562;GO:0016020;GO:0016021;GO:0016021;GO:0016021;GO:0016887;GO:0016887;GO:0042493;GO:0042626;GO:0042626;GO:0042626;GO:0050829;GO:0050830;GO:0055085;GO:0055085;GO:0055085;GO:0093002;GO:1990169;GO:1990170;GO:0000166;GO:0005524;GO:0005524;GO:0005524;GO:0016020;GO:0016021;GO:0016021;GO:0016021;GO:0016887;GO:0016887;GO:0042626;GO:0042626;GO:…	K05658	EC:7.6.2.2	-	-	p-GlycoProtein related [Source:UniProtKB/TrEMBL;Acc:B6VQ78]	181276	Q17645
WBGene00017673	27.5108	0	55.0217	Inf	Inf	0.162512	1	I	4901918	4903264	+	1132	icmt-1	GO:0004671;GO:0004671;GO:0004671;GO:0004671;GO:0005783;GO:0005783;GO:0005783;GO:0005783;GO:0005789;GO:0006481;GO:0006481;GO:0006481;GO:0008168;GO:0016020;GO:0016021;GO:0016021;GO:0016021;GO:0016740;GO:0032259;	K00587	EC:2.1.1.100	-	-	Protein-S-isoprenylcysteine O-methyltransferase [Source:UniProtKB/TrEMBL;Acc:P91266]	172106	P91266
WBGene00019504	3363.64	4443.05	2284.23	0.514114	-0.959841	0.162547	1	IV	8291515	8294596	+	1910	K07H8.2	GO:0005886;GO:0006812;GO:0006812;GO:0008324;GO:0008324;GO:0016020;GO:0016021;GO:0098655;GO:0005886;GO:0006812;GO:0006812;GO:0008324;GO:0008324;GO:0016020;GO:0016021;GO:0098655;GO:0005886;GO:0006812;GO:0006812;GO:0008324;GO:0008324;GO:0016020;GO:0016021;GO:0098655;GO:0005886;GO:0006812;GO:0006812;GO:0008324;GO:0008324;GO:0016020;GO:0016021;GO:0098655;GO:0005886;GO:0006812;GO:0006812;GO:0008324;GO:…	K15122	-	-	-	-	177623	-
WBGene00008822	350.618	516.996	184.239	0.356365	-1.48857	0.162565	1	V	16051923	16053510	-	1079	F14H3.3	-	-	-	-	-	-	180075	O45362
WBGene00012557	2102.71	2805.69	1399.72	0.498885	-1.00322	0.162625	1	III	12929873	12931435	+	373	Y37D8A.19	-	-	-	-	-	-	176711	Q9XWU9
WBGene00019642	34.3631	1.19953	67.5266	56.2943	5.81492	0.163093	1	V	6896999	6898497	+	994	K11C4.1	GO:0004672;GO:0004672;GO:0004674;GO:0005524;GO:0005524;GO:0005634;GO:0005737;GO:0006468;GO:0006468;GO:0016301;GO:0016310;GO:0018105;	-	-	-	-	-	179078	Q94277
WBGene00018138	5266.19	6909.28	3623.09	0.524381	-0.931313	0.163202	1	V	2872465	2875600	-	1647	folt-2	GO:0016021;GO:0051180;GO:0090482;	K14610	-	-	-	Folate-like transporter 2 [Source:UniProtKB/Swiss- Prot;Acc:O45166]	178745	O45166
WBGene00009132	1490.63	2009.21	972.049	0.483797	-1.04753	0.163303	1	IV	9932235	9933879	+	1406	F25H8.2	GO:0000493;GO:0000493;GO:0000493;GO:0001522;GO:0001522;GO:0003723;GO:0003723;GO:0003723;GO:0005634;GO:0005634;GO:0005634;GO:0005732;GO:0005732;GO:0005732;GO:0006364;GO:0042254;GO:0042254;GO:0042254;GO:0042254;	K14763	-	-	-	-	177848	Q19788
WBGene00001439	667.822	399.443	936.202	2.34377	1.22883	0.163482	1	IV	5584661	5610368	+	5116	fkh-7	GO:0000122;GO:0000976;GO:0000981;GO:0003677;GO:0003700;GO:0003700;GO:0005634;GO:0005634;GO:0006355;GO:0006355;GO:0043565;GO:0043565;GO:0046872;GO:0000122;GO:0000976;GO:0000981;GO:0003677;GO:0003700;GO:0003700;GO:0005634;GO:0005634;GO:0006355;GO:0006355;GO:0043565;GO:0043565;GO:0046872;GO:0000122;GO:0000976;GO:0000981;GO:0003677;GO:0003700;GO:0003700;GO:0005634;GO:0005634;GO:0006355;GO:0006355;GO:…	K09409	-	-	-	ForKHead transcription factor family [Source:UniProtKB/TrEMBL;Acc:V6CLW4]	177340	Q86MF0
WBGene00018367	282.156	139.145	425.167	3.05557	1.61144	0.163579	1	III	8484153	8488365	+	1256	F42H10.3	GO:0003674;GO:0005515;GO:0005925;GO:0008150;GO:0030054;GO:0046872;GO:0051015;GO:0055120;GO:0005515;GO:0046872;	K24420	-	-	-	LIM and SH3 domain protein F42H10.3 [Source:UniProtKB/Swiss-Prot;Acc:P34416]	185685	P34416
WBGene00000175	1742.35	1147.95	2336.75	2.03559	1.02545	0.163654	1	X	3025505	3026976	+	1177	aqp-7	GO:0006833;GO:0015250;GO:0015267;GO:0015267;GO:0015267;GO:0015793;GO:0016020;GO:0016020;GO:0016020;GO:0016021;GO:0055085;GO:0055085;GO:0006833;GO:0015250;GO:0015267;GO:0015267;GO:0015267;GO:0015793;GO:0016020;GO:0016020;GO:0016020;GO:0016021;GO:0055085;GO:0055085;	K09886	-	-	-	AQuaPorin or aquaglyceroporin related [Source:UniProtKB/TrEMBL;Acc:Q21473]	180589	-
WBGene00002260	70.6611	127.15	14.1722	0.111461	-3.16539	0.163756	1	V	13890679	13891364	+	622	lbp-8	GO:0005324;GO:0005634;GO:0005764;GO:0006869;GO:0008289;GO:0008289;GO:0008289;GO:0008289;GO:0015909;GO:0036041;GO:0070538;	K08752	-	-	-	Lipid Binding Protein [Source:UniProtKB/TrEMBL;Acc:O02324]	188761	O02324
WBGene00009878	2426.05	3223.13	1628.97	0.505401	-0.984498	0.164056	1	IV	9314810	9316215	-	1186	F49C12.9	GO:0005515;GO:0005515;GO:0005829;GO:0006511;GO:0031593;	-	-	-	-	-	177752	P90879
WBGene00001595	25309.6	32875.5	17743.7	0.539723	-0.889708	0.16444	1	I	7695661	7698227	+	2244	gld-1	GO:0003676;GO:0003723;GO:0003727;GO:0006417;GO:0003676;GO:0003723;GO:0003727;GO:0006417;	-	-	-	-	Female germline-specific tumor suppressor gld-1 [Source:UniProtKB/Swiss-Prot;Acc:Q17339]	172532	Q17339
WBGene00020169	2266.85	3015.61	1518.1	0.503413	-0.990186	0.164601	1	II	7099587	7101163	-	1417	mmaa-1	GO:0003924;GO:0005525;GO:0003924;GO:0005525;GO:0003924;GO:0005525;	-	-	-	-	Methylmalonic aciduria type A homolog, mitochondrial [Source:UniProtKB/Swiss-Prot;Acc:Q22111]	-	-
WBGene00016669	79.4409	17.9929	140.889	7.83024	2.96906	0.164656	1	IV	2467681	2468810	+	420	ilys-2	GO:0003796;	-	-	-	-	Invertebrate-type lysozyme 2 [Source:UniProtKB/Swiss-Prot;Acc:O76358]	183475	O76358
WBGene00000641	84.3919	20.392	148.392	7.27697	2.86334	0.164699	1	I	11489158	11490630	-	1048	col-65	GO:0042302;GO:0042302;	-	-	-	-	COLlagen [Source:UniProtKB/TrEMBL;Acc:Q9XUT4]	187138	Q9XUT4
WBGene00017719	3982.8	5239.54	2726.07	0.520289	-0.942615	0.165029	1	V	2127535	2130100	+	1516	ldp-1	GO:0016491;GO:0055114;	-	-	-	-	Lipid droplet localized protein [Source:UniProtKB/Swiss-Prot;Acc:Q9GZE9]	178692	Q9GZE9
WBGene00018137	3075.56	4062.8	2088.32	0.514011	-0.96013	0.165394	1	III	6720415	6722258	-	1492	bath-41	GO:0005515;	-	-	-	-	BTB and MATH domain-containing protein 41 [Source:UniProtKB/Swiss-Prot;Acc:P41886]	175946	P41886
WBGene00019237	880.998	548.184	1213.81	2.21424	1.14681	0.165502	1	V	9444050	9460639	+	5483	H24G06.1	GO:0005515;GO:0005515;	-	-	-	-	-	179326	-
WBGene00000768	352.232	185.927	518.537	2.78893	1.47971	0.165504	1	III	10249111	10254709	+	1985	cor-1	GO:0005515;GO:0005515;GO:0005515;GO:0005515;GO:0005515;	-	-	-	-	Coronin-like protein cor-1 [Source:UniProtKB/Swiss-Prot;Acc:Q21624]	-	-
WBGene00017962	400.095	581.771	218.419	0.375439	-1.41335	0.165656	1	V	674911	676754	-	1185	fbxa-72	-	-	-	-	-	F-box A protein [Source:UniProtKB/TrEMBL;Acc:A0A0K3AVH4]	185173	A0A0K3ARZ7
WBGene00001755	1859.62	2485.42	1233.82	0.496423	-1.01036	0.165766	1	II	4882062	4883358	+	745	gst-7	GO:0005515;	K00799	EC:2.5.1.18	-	-	Probable glutathione S-transferase 7 [Source:UniProtKB/Swiss-Prot;Acc:P91253]	173842	P91253
WBGene00017402	361.383	530.191	192.576	0.36322	-1.46109	0.165927	1	II	3741884	3742509	+	519	F12E12.1	-	-	-	-	-	-	173718	-
WBGene00006444	299.408	151.14	447.676	2.96199	1.56657	0.165997	1	II	11384594	11390862	-	3832	shn-1	GO:0005515;GO:0005515;GO:0007416;GO:0007622;GO:0008328;GO:0014069;GO:0014069;GO:0030054;GO:0030159;GO:0030160;GO:0030421;GO:0030425;GO:0031143;GO:0031410;GO:0035255;GO:0042995;GO:0043005;GO:0043197;GO:0044309;GO:0045202;GO:0045211;GO:0048854;GO:0051124;GO:0051968;GO:0060291;GO:0060997;GO:0060999;GO:0097107;GO:2000311;GO:2000463;GO:0005515;GO:0005515;GO:0007416;GO:0007622;GO:0008328;GO:0014069;GO:…	K15009	-	-	-	-	174739	B7WN72
WBGene00010080	2028.2	2702.54	1353.87	0.500962	-0.997228	0.166835	1	V	11784573	11787443	-	1473	F55A11.7	GO:0016020;GO:0016021;	-	-	-	-	-	179614	Q20802
WBGene00017073	27.094	0	54.188	Inf	Inf	0.167448	1	IV	8368344	8369235	-	705	D2096.6	GO:0030968;	-	-	-	-	-	177633	Q19005
WBGene00017802	27.094	0	54.188	Inf	Inf	0.167448	1	III	4826906	4828970	+	1623	F26A1.3	GO:0004672;GO:0004672;GO:0004674;GO:0005524;GO:0005524;GO:0005634;GO:0005737;GO:0006468;GO:0006468;GO:0016301;GO:0016310;GO:0018105;	-	-	-	-	-	175639	Q19798
WBGene00015472	271.238	133.148	409.328	3.07424	1.62023	0.167509	1	X	1111903	1116794	+	1619	C05D9.3	GO:0005886;GO:0007229;GO:0016020;GO:0016021;	-	-	-	-	Uncharacterized integrin beta-like protein C05D9.3 [Source:UniProtKB/Swiss-Prot;Acc:Q9GYK2]	-	-
WBGene00020587	144.952	53.9787	235.926	4.37072	2.12787	0.167513	1	V	4896028	4897969	+	1691	ugt-9	GO:0008194;GO:0008194;GO:0015020;GO:0016020;GO:0016021;GO:0016740;GO:0016757;GO:0043231;GO:0008194;GO:0008194;GO:0015020;GO:0016020;GO:0016021;GO:0016740;GO:0016757;GO:0043231;	-	-	-	-	UDP-GlucuronosylTransferase [Source:UniProtKB/TrEMBL;Acc:H2KZ88]	178883	O01617
WBGene00018407	90.6571	157.138	24.1762	0.153853	-2.70037	0.168028	1	III	8022463	8025195	+	1580	F44B9.2	-	-	-	-	-	-	176129	P34423
WBGene00007536	370.116	540.987	199.245	0.368299	-1.44105	0.16827	1	V	10223513	10225760	-	1431	daf-36	GO:0051537;GO:0055114;	K14938	EC:1.14.19.21	-	-	Cholesterol 7-desaturase [Source:UniProtKB/Swiss- Prot;Acc:Q17938]	179422	Q17938
WBGene00007681	3416.06	4497.03	2335.09	0.519251	-0.945496	0.168315	1	III	11823327	11824975	+	1331	C18D11.3	-	-	-	-	-	-	182788	Q9XTZ3
WBGene00003219	574.674	810.881	338.467	0.417406	-1.26048	0.168319	1	X	11857478	11862373	+	3403	mes-1	GO:0004672;GO:0004713;GO:0005524;GO:0006468;	-	-	-	-	-	181362	G5EBL2
WBGene00086568	73.6562	15.5939	131.719	8.44682	3.07841	0.168429	1	V	13443835	13445055	+	906	Y2H9A.6	GO:0016020;GO:0016021;GO:0016020;GO:0016021;	-	-	-	-	-	7040172	L8EC29
WBGene00021081	68.2884	13.1948	123.382	9.3508	3.22509	0.168917	1	V	3673380	3676632	+	1311	pals-33	-	-	-	-	-	Protein containing ALS2cr12 (ALS2CR12) signature [Source:UniProtKB/TrEMBL;Acc:O01622]	189288	O01622
WBGene00016106	43.0655	3.59858	82.5325	22.9347	4.51946	0.169078	1	X	5445163	5448085	+	1420	C25F6.7	GO:0001540;GO:0005794;GO:0005886;GO:0005886;GO:0016020;GO:0016021;GO:0042985;GO:0001540;GO:0005794;GO:0005886;GO:0005886;GO:0016020;GO:0016021;GO:0042985;	K18264	-	-	-	-	180816	H2KZ11
WBGene00019591	43.0655	3.59858	82.5325	22.9347	4.51946	0.169078	1	II	2294693	2296265	-	1380	fbxc-25	-	-	-	-	-	F-box C protein [Source:UniProtKB/TrEMBL;Acc:O16735]	187235	O16735
WBGene00022586	1995.82	2656.95	1334.69	0.502339	-0.993266	0.169289	1	I	6368270	6369598	+	1128	ZC308.4	-	-	-	-	-	-	172336	H2L0E4
WBGene00011801	99.8446	28.7887	170.901	5.93639	2.56959	0.169312	1	V	12932941	12935112	-	1499	T16G1.7	-	-	-	-	-	-	179774	Q9U368
WBGene00015203	2415.91	3200.34	1631.48	0.509782	-0.972047	0.169537	1	II	7699254	7702012	+	2301	cdk-11.1	GO:0004672;GO:0005524;GO:0006468;GO:0004672;GO:0005524;GO:0006468;	K08818	EC:2.7.11.22	-	-	Cyclin-dependent kinase 11.1 [Source:UniProtKB/Swiss-Prot;Acc:Q09437]	174244	Q09437
WBGene00016458	299.591	152.34	446.843	2.93319	1.55247	0.169604	1	I	10817352	10819963	+	2065	C35E7.6	GO:0005737;GO:0006914;GO:0006914;	-	-	-	-	-	183243	O61770
WBGene00019259	8381.19	10910.9	5851.47	0.536296	-0.898899	0.169791	1	IV	6757311	6762609	+	3808	H34C03.2	GO:0004843;GO:0004843;GO:0004843;GO:0006508;GO:0006511;GO:0006511;GO:0008233;GO:0008234;GO:0016579;GO:0016579;GO:0016579;GO:0016787;GO:0036459;GO:0004843;GO:0004843;GO:0004843;GO:0006508;GO:0006511;GO:0006511;GO:0008233;GO:0008234;GO:0016579;GO:0016579;GO:0016579;GO:0016787;GO:0036459;	K11835	EC:3.4.19.12	-	-	Ubiquitin carboxyl-terminal hydrolase [Source:UniProtKB/TrEMBL;Acc:Q9TYY8]	177437	V6CJY2
WBGene00012195	175.826	278.29	73.3622	0.263618	-1.92348	0.169863	1	I	12749890	12752087	+	1321	bath-34	GO:0005515;GO:0005515;	-	-	-	-	BTB and MATH domain-containing protein 34 [Source:UniProtKB/Swiss-Prot;Acc:Q9XUM6]	24104971	Q9XUM6
WBGene00014091	674.105	407.839	940.37	2.30574	1.20523	0.170555	1	IV	11926023	11928415	+	1478	ZK822.4	-	-	-	-	-	-	178125	Q23615
WBGene00003243	980.108	621.355	1338.86	2.15474	1.10752	0.170904	1	III	8279108	8305832	+	2684	mig-10	GO:0007165;GO:0007165;GO:0007165;GO:0007165;GO:0007165;GO:0007165;GO:0007165;	-	-	-	-	Abnormal cell migration protein 10 [Source:UniProtKB/Swiss-Prot;Acc:P34400]	-	-
WBGene00001065	65.1876	11.9953	118.38	9.86888	3.30289	0.17122	1	X	2144605	2145647	-	961	dpy-3	GO:0016020;GO:0016021;GO:0042302;GO:0042302;GO:0042338;	-	-	-	-	DumPY: shorter than wild-type [Source:UniProtKB/TrEMBL;Acc:Q19079]	180529	Q19079
WBGene00013181	1196.92	1619.36	774.472	0.478257	-1.06414	0.171397	1	I	11292662	11294197	-	763	Y53H1B.2	-	-	-	-	-	-	173020	G5EDV7
WBGene00003407	1327.97	866.059	1789.87	2.06669	1.04732	0.17146	1	X	576318	587483	-	5311	mrp-1	GO:0005524;GO:0016021;GO:0016887;GO:0022857;GO:0042626;GO:0055085;GO:0000166;GO:0005524;GO:0005524;GO:0005524;GO:0005887;GO:0016020;GO:0016020;GO:0016021;GO:0016021;GO:0016021;GO:0016887;GO:0016887;GO:0022857;GO:0022857;GO:0040024;GO:0042626;GO:0042626;GO:0042626;GO:0055085;GO:0055085;GO:0055085;GO:0097501;GO:0000166;GO:0005524;GO:0005524;GO:0005524;GO:0005887;GO:0016020;GO:0016020;GO:0016021;GO:…	K05665	EC:7.6.2.3	-	-	-	180409	Q7YZW1
WBGene00016781	955.455	604.562	1306.35	2.16082	1.11158	0.171509	1	V	4046405	4047433	+	931	C49G7.3	-	-	-	-	-	-	178810	O16226
WBGene00011452	33.5294	1.19953	65.8593	54.9043	5.77885	0.171546	1	V	12256703	12258804	+	1564	ugt-55	GO:0008194;GO:0008194;GO:0015020;GO:0016020;GO:0016021;GO:0016740;GO:0016757;GO:0043231;	K00699	EC:2.4.1.17	-	-	Putative UDP-glucuronosyltransferase ugt-55 [Source:UniProtKB/Swiss-Prot;Acc:Q22180]	188072	Q22180
WBGene00010083	528.87	308.279	749.462	2.43112	1.28162	0.171952	1	IV	14401114	14412894	-	4155	xdh-1	GO:0004854;GO:0004854;GO:0004854;GO:0004854;GO:0004855;GO:0004855;GO:0005506;GO:0005506;GO:0005777;GO:0005829;GO:0009055;GO:0009055;GO:0009115;GO:0016491;GO:0016491;GO:0016491;GO:0022900;GO:0046872;GO:0046872;GO:0046872;GO:0050660;GO:0050660;GO:0050660;GO:0051536;GO:0051536;GO:0051536;GO:0051537;GO:0051537;GO:0051537;GO:0055114;GO:0055114;GO:0055114;GO:0071949;GO:0071949;	K00106	-	-	-	Xanthine DeHydrogenase homolog [Source:UniProtKB/TrEMBL;Acc:O17892]	178381	O17892
WBGene00020910	1121.48	1521	721.951	0.474655	-1.07505	0.171952	1	V	6497110	6498484	+	1173	dgtr-1	GO:0004144;GO:0005783;GO:0005783;GO:0005789;GO:0005789;GO:0006629;GO:0008374;GO:0016020;GO:0016021;GO:0016529;GO:0016740;GO:0016746;GO:0016747;GO:0016747;GO:0019432;	K14457	EC:2.3.1.22	-	-	DGAT (Acyl-CoA:DiacylGlycerol AcylTransferase) Related [Source:UniProtKB/TrEMBL;Acc:Q23067]	189077	Q23067
WBGene00022532	1876.04	2497.42	1254.66	0.502383	-0.993139	0.1725	1	III	5211781	5215512	-	1927	ZC155.4	GO:0006629;GO:0006629;GO:0008081;GO:0008081;GO:0016020;GO:0016021;GO:0006629;GO:0006629;GO:0008081;GO:0008081;GO:0016020;GO:0016021;	K19179	EC:3.1.4.44	-	-	-	175713	Q23244
WBGene00007274	26.6772	0	53.3543	Inf	Inf	0.172537	1	I	10014547	10015495	+	702	C03C11.1	-	-	-	-	-	-	172862	-
WBGene00008313	26.6772	0	53.3543	Inf	Inf	0.172537	1	I	8005127	8006448	-	996	C54G4.3	-	-	-	-	-	-	183812	Q18848
WBGene00018394	26.6772	0	53.3543	Inf	Inf	0.172537	1	II	7366591	7369049	-	1024	F43E2.6	-	-	-	-	-	-	174206	H2KYJ4
WBGene00255375	26.6772	0	53.3543	Inf	Inf	0.172537	1	IV	8677590	8678019	+	430	F08B4.8	-	-	-	-	-	-	24104404	X5LV29
WBGene00021639	53.2014	7.19717	99.2057	13.784	3.78492	0.172628	1	I	3439370	3442188	-	1474	Y47G6A.13	GO:0004672;GO:0004672;GO:0004674;GO:0005524;GO:0005524;GO:0005634;GO:0005737;GO:0006468;GO:0006468;GO:0016301;GO:0016310;GO:0018105;	-	-	-	-	-	189993	Q9N3T7
WBGene00003751	203.978	91.1641	316.791	3.47496	1.797	0.172672	1	V	4236418	4238056	+	747	nlp-13	GO:0007218;	-	-	-	-	Neuropeptide-Like Protein [Source:UniProtKB/TrEMBL;Acc:O44540]	178826	O44540
WBGene00011540	111.487	187.126	35.8474	0.191568	-2.38407	0.172689	1	V	15418131	15419395	+	835	T06E6.10	GO:0004867;GO:0005576;GO:0010466;GO:0010951;GO:0030414;	-	-	-	-	-	188189	O45764
WBGene00002067	89.9426	23.9906	155.895	6.49817	2.70003	0.17289	1	X	9675844	9680169	-	2582	ifp-1	-	K18585	-	-	-	Intermediate filament protein ifp-1 [Source:UniProtKB/Swiss-Prot;Acc:Q09501]	181182	Q09501
WBGene00007278	777.717	1073.58	481.856	0.448833	-1.15575	0.17296	1	I	9657012	9657871	-	717	lab-1	GO:0000793;GO:0005515;GO:0005634;GO:0005634;GO:0005694;GO:0008157;GO:0034089;GO:0034090;GO:1900181;GO:1900182;	-	-	-	-	Long Arms of the Bivalent protein [Source:UniProtKB/TrEMBL;Acc:Q17604]	182160	Q17604
WBGene00003618	124.966	43.183	206.748	4.78772	2.25934	0.173023	1	II	9598197	9605526	-	1769	nhr-19	GO:0003700;GO:0006355;GO:0008270;GO:0043565;	-	-	-	-	Nuclear hormone receptor family member nhr-19 [Source:UniProtKB/Swiss-Prot;Acc:Q09528]	174512	Q09528
WBGene00000742	94.4768	26.3896	162.564	6.16015	2.62297	0.173278	1	X	6329160	6330127	+	968	col-169	GO:0016020;GO:0016021;GO:0042302;GO:0042302;	-	-	-	-	COLlagen [Source:UniProtKB/TrEMBL;Acc:Q86NE4]	180909	Q86NE4
WBGene00003948	4931.22	6440.26	3422.18	0.531373	-0.912204	0.173352	1	I	12967216	12968280	-	1007	pbs-2	GO:0000502;GO:0004175;GO:0004298;GO:0004298;GO:0004298;GO:0005515;GO:0005634;GO:0005634;GO:0005737;GO:0005737;GO:0005839;GO:0005839;GO:0005839;GO:0006508;GO:0008233;GO:0010498;GO:0010499;GO:0016787;GO:0043161;GO:0051603;GO:0051603;	K02739	EC:3.4.25.1	-	-	Proteasome subunit beta [Source:UniProtKB/TrEMBL;Acc:O62102]	173168	O62102
WBGene00014171	176.824	74.3707	279.277	3.7552	1.90889	0.173719	1	II	10283466	10300132	-	3236	nep-26	GO:0004222;GO:0004222;GO:0006508;GO:0006508;GO:0006508;GO:0008233;GO:0008237;GO:0008237;GO:0008237;GO:0016020;GO:0016021;GO:0016787;GO:0046872;GO:0004222;GO:0004222;GO:0006508;GO:0006508;GO:0006508;GO:0008233;GO:0008237;GO:0008237;GO:0008237;GO:0016020;GO:0016021;GO:0016787;GO:0046872;	-	-	-	-	NEPrilysin metallopeptidase family [Source:UniProtKB/TrEMBL;Acc:G5ED52]	174593	G5EDC4
WBGene00004172	874.094	549.384	1198.81	2.18209	1.12571	0.173974	1	III	12307771	12311924	+	1497	pqn-92	-	-	-	-	-	Prion-like-(Q/N-rich)-domain-bearing protein [Source:UniProtKB/TrEMBL;Acc:Q9XW82]	190711	Q9XW82
WBGene00001591	438.259	247.103	629.414	2.54718	1.3489	0.174028	1	V	16219541	16221948	+	1673	glc-1	GO:0004888;GO:0005216;GO:0005230;GO:0006811;GO:0016021;GO:0034220;GO:0004888;GO:0005216;GO:0005230;GO:0006811;GO:0016021;GO:0034220;	K05273	-	-	-	Glutamate-gated chloride channel alpha [Source:UniProtKB/Swiss-Prot;Acc:G5EBR3]	180086	G5EBR3
WBGene00011342	289.694	431.83	147.558	0.341704	-1.54918	0.174314	1	V	15111960	15113628	+	990	T01G5.7	GO:0046872;	-	-	-	-	-	187960	O18012
WBGene00003947	5718.78	7452.66	3984.9	0.534695	-0.903212	0.174316	1	IV	1708804	1709745	-	832	pbs-1	GO:0000502;GO:0004175;GO:0004298;GO:0004298;GO:0004298;GO:0005634;GO:0005634;GO:0005737;GO:0005737;GO:0005839;GO:0005839;GO:0005839;GO:0006508;GO:0008233;GO:0010498;GO:0010499;GO:0016787;GO:0043161;GO:0043161;GO:0043161;GO:0051603;GO:0051603;	K02738	EC:3.4.25.1	-	-	Proteasome subunit beta [Source:UniProtKB/TrEMBL;Acc:Q966I8]	176978	-
WBGene00021596	1714.62	2286.3	1142.95	0.499913	-1.00025	0.174378	1	II	15230343	15232803	+	1032	spsb-2	GO:0005515;GO:0006511;GO:0019005;GO:0043161;	K10343	-	-	-	SPSB (SPry and Socs Box) family [Source:UniProtKB/TrEMBL;Acc:Q965N7]	266877	Q965N7
WBGene00004119	141.018	52.7792	229.257	4.3437	2.11892	0.174543	1	V	9109584	9111013	+	1257	pqn-31	-	-	-	-	-	Prion-like-(Q/N-rich)-domain-bearing protein [Source:UniProtKB/TrEMBL;Acc:H2KY72]	179291	H2KY72
WBGene00022196	164.888	67.1735	262.603	3.90933	1.96692	0.174544	1	III	2586465	2589316	+	1422	gpa-17	GO:0001664;GO:0003924;GO:0003924;GO:0003924;GO:0005834;GO:0007165;GO:0007165;GO:0007165;GO:0007186;GO:0007186;GO:0007188;GO:0019001;GO:0019001;GO:0031683;GO:0031683;GO:0031683;GO:0001664;GO:0003924;GO:0003924;GO:0003924;GO:0005834;GO:0007165;GO:0007165;GO:0007165;GO:0007186;GO:0007186;GO:0007188;GO:0019001;GO:0019001;GO:0031683;GO:0031683;GO:0031683;	-	-	-	-	G Protein, Alpha subunit [Source:UniProtKB/TrEMBL;Acc:Q9N4F4]	175377	-
WBGene00001752	545.945	770.097	321.793	0.417861	-1.2589	0.17472	1	IV	10142135	10143099	+	821	gst-4	GO:0005515;	K00799	EC:2.5.1.18	-	-	Glutathione S-transferase 4 [Source:UniProtKB/Swiss-Prot;Acc:Q21355]	177886	Q21355
WBGene00012241	2501.9	3302.3	1701.5	0.515248	-0.956661	0.174785	1	I	13854632	13859699	+	1698	W04A8.6	-	-	-	-	-	-	173256	D7SFQ2
WBGene00013380	1817.7	2418.25	1217.15	0.503317	-0.99046	0.175323	1	IV	13399068	13400506	-	1297	memi-2	-	-	-	-	-	MEiosis-to-MItosis transition associated [Source:UniProtKB/TrEMBL;Acc:Q9U1X3]	178305	Q9U1X3
WBGene00010296	411.928	593.766	230.091	0.38751	-1.36769	0.175347	1	V	17660303	17661810	+	1172	dgat-2	GO:0004144;GO:0005783;GO:0005783;GO:0005789;GO:0005789;GO:0005811;GO:0006629;GO:0008374;GO:0016020;GO:0016021;GO:0016740;GO:0016746;GO:0016747;GO:0016747;GO:0019432;	-	-	-	-	Acyl-CoA:DiacylGlycerol AcylTransferase [Source:UniProtKB/TrEMBL;Acc:Q9XUW0]	180160	Q9XUW0
WBGene00004501	7574.24	9839.72	5308.76	0.539523	-0.890244	0.175398	1	V	11980502	11982450	-	1598	rpt-1	GO:0005524;GO:0005737;GO:0016787;GO:0030163;GO:0036402;GO:0005524;GO:0005737;GO:0016787;GO:0030163;GO:0036402;	K03061	-	-	-	26S proteasome regulatory subunit 7 [Source:UniProtKB/Swiss-Prot;Acc:Q18787]	179641	Q18787
WBGene00007167	4197.82	5487.84	2907.81	0.529865	-0.916304	0.17549	1	III	4754432	4757017	+	2119	rbg-3	GO:0005096;GO:0005096;GO:0005737;GO:0006886;GO:0017137;GO:0090630;GO:0005096;GO:0005096;GO:0005737;GO:0006886;GO:0017137;GO:0090630;	K18469	-	-	-	RaB GAP related [Source:UniProtKB/TrEMBL;Acc:Q17491]	175629	Q17491
WBGene00011061	20099.6	25977	14222.3	0.547495	-0.869082	0.175575	1	I	7235371	7238790	+	3066	wago-1	GO:0003676;GO:0003676;GO:0005515;GO:0007275;GO:0017151;GO:0031047;GO:0043186;GO:0003676;GO:0003676;GO:0005515;GO:0007275;GO:0017151;GO:0031047;GO:0043186;	-	-	-	-	Argonaute protein wago-1 [Source:UniProtKB/Swiss- Prot;Acc:Q21770]	172463	Q21770
WBGene00009606	953.597	1300.29	606.906	0.466747	-1.09929	0.175609	1	V	14286171	14288056	+	1406	F40G12.11	-	-	-	-	-	-	179928	G5EET4
WBGene00010114	33.1126	1.19953	65.0256	54.2093	5.76047	0.175933	1	I	7901932	7903243	+	663	F55D12.6	GO:0016020;GO:0016021;	-	-	-	-	-	172559	O62264
WBGene00006376	986.26	1342.27	630.248	0.469539	-1.09068	0.176095	1	V	5536681	5537713	+	894	syp-2	GO:0000003;GO:0000795;GO:0000801;GO:0005515;GO:0005634;GO:0007130;GO:0010845;GO:0045132;	-	-	-	-	-	178938	O76388
WBGene00011101	69.7218	14.3943	125.049	8.6874	3.11892	0.176361	1	X	15109951	15116618	-	2550	R07D5.2	GO:0016020;GO:0016021;GO:0016021;GO:0016021;	-	-	-	-	-	184224	G5EBW9
WBGene00014666	1022.57	1389.05	656.092	0.47233	-1.08213	0.176448	1	II	11424830	11430607	+	3879	C05D12.3	-	-	-	-	-	-	174742	-
WBGene00002061	6679.33	8680.98	4677.68	0.538842	-0.892066	0.176635	1	V	6588	7822	-	1108	ife-3	GO:0003723;GO:0003743;GO:0005737;GO:0006413;GO:0003723;GO:0003743;GO:0005737;GO:0006413;GO:0003723;GO:0003743;GO:0005737;GO:0006413;GO:0003723;GO:0003743;GO:0005737;GO:0006413;GO:0003723;GO:0003743;GO:0005737;GO:0006413;GO:0003723;GO:0003743;GO:0005737;GO:0006413;	K03259	-	-	-	Eukaryotic translation initiation factor 4E-3 [Source:UniProtKB/Swiss-Prot;Acc:O61955]	178536	O61955
WBGene00077531	67.0379	13.1948	120.881	9.16125	3.19554	0.176662	1	III	181561	182981	+	765	F40G9.15	-	-	-	-	-	-	6418652	-
WBGene00010609	7726.34	10028.1	5424.64	0.540946	-0.886443	0.176908	1	I	9585317	9587206	+	1652	dut-1	GO:0000287;GO:0000287;GO:0000287;GO:0004170;GO:0004170;GO:0004170;GO:0004170;GO:0006226;GO:0006226;GO:0006226;GO:0006226;GO:0016787;GO:0046081;GO:0046081;GO:0046081;GO:0000287;GO:0000287;GO:0000287;GO:0004170;GO:0004170;GO:0004170;GO:0004170;GO:0006226;GO:0006226;GO:0006226;GO:0006226;GO:0016787;GO:0046081;GO:0046081;GO:0046081;GO:0000287;GO:0000287;GO:0000287;GO:0004170;GO:0004170;GO:0004170;GO:…	K01520	EC:3.6.1.23	-	-	DeoxyUTPase; Deoxyuridinetriphosphatase [Source:UniProtKB/TrEMBL;Acc:G5EET2]	172794	G5EET2
WBGene00010125	241.583	116.354	366.811	3.15254	1.65651	0.17719	1	IV	12965387	12967318	+	1168	dod-22	GO:0045087;GO:0050829;	-	-	-	-	Downstream Of DAF-16 (Regulated by DAF-16) [Source:UniProtKB/TrEMBL;Acc:Q9XUE0]	178247	Q9XUE0
WBGene00003759	274.47	137.946	410.995	2.9794	1.57502	0.177301	1	III	11388606	11393261	-	806	nlp-21	GO:0007218;GO:0007218;	-	-	-	-	Neuropeptide-Like Protein [Source:UniProtKB/TrEMBL;Acc:Q9XX02]	176570	Q9XX02
WBGene00017696	2021.62	2678.54	1364.7	0.509495	-0.972861	0.177416	1	III	8626291	8628571	-	2005	polk-1	GO:0003684;GO:0003887;GO:0006281;GO:0003684;GO:0003887;GO:0006281;	-	-	-	-	DNA polymerase kappa [Source:UniProtKB/Swiss- Prot;Acc:P34409]	-	-
WBGene00011155	1786.52	2375.06	1197.97	0.504395	-0.987373	0.177592	1	I	11909366	11910104	-	466	rbm-3.1	GO:0003676;GO:0003676;GO:0003723;GO:0003729;GO:0005847;GO:0098789;	-	-	-	-	RNA Binding Motif protein homolog [Source:UniProtKB/TrEMBL;Acc:O45712]	173070	O45712
WBGene00009956	26.2603	0	52.5207	Inf	Inf	0.177782	1	IV	12528529	12531166	-	1491	F53B2.5	GO:0005515;GO:0005634;GO:0005654;GO:0006607;GO:0008139;GO:0061608;	-	-	-	-	-	178204	Q20703
WBGene00010634	26.2603	0	52.5207	Inf	Inf	0.177782	1	IV	9844989	9846674	-	1486	K07F5.6	GO:0004725;GO:0004725;GO:0006470;GO:0006470;GO:0016020;GO:0016021;GO:0016311;GO:0016311;GO:0016791;GO:0016791;GO:0035335;	-	-	-	-	-	177832	Q21291
WBGene00002983	49.267	5.99764	92.5364	15.4288	3.94756	0.177792	1	X	5525199	5538514	-	6344	lgx-1	GO:0003824;GO:0003824;GO:0005975;GO:0005975;GO:0016810;GO:0016810;	-	-	-	-	Lin-12 and Glp-1 X-hybridizing [Source:UniProtKB/TrEMBL;Acc:H2KZ94]	180825	-
WBGene00077697	37.8806	2.39906	73.3622	30.5796	4.9345	0.177799	1	V	9745240	9749228	+	1758	F58E6.13	-	-	-	-	-	-	6418750	H2FLH1
WBGene00011282	5151.44	6708.96	3593.92	0.535689	-0.900532	0.177824	1	III	4206253	4208265	+	1717	R74.8	-	-	-	-	-	-	175544	O45722
WBGene00007643	3739.31	4889.27	2589.35	0.529599	-0.917029	0.178448	1	I	9416704	9418884	-	1503	marc-3	GO:0000209;GO:0004842;GO:0004842;GO:0008270;GO:0008270;GO:0016020;GO:0016021;GO:0016567;	K10658	EC:2.3.2.27	-	-	MARCH (Membrane-Associated Ring finger (C3HC4)) homolog [Source:UniProtKB/TrEMBL;Acc:Q93227]	172767	Q93227
WBGene00007277	1145.33	1546.19	744.46	0.48148	-1.05445	0.178533	1	I	9658274	9660080	+	991	asfl-1	GO:0005634;GO:0006333;GO:0006334;GO:0006337;GO:0016573;GO:0042393;	K10753	-	-	-	Probable histone chaperone asf-1-like protein [Source:UniProtKB/Swiss-Prot;Acc:Q17603]	172812	Q17603
WBGene00000894	6942.63	9010.85	4874.42	0.54095	-0.886433	0.178663	1	II	8226132	8229122	+	2447	dab-1	GO:0002119;GO:0005515;GO:0005737;GO:0005737;GO:0005798;GO:0005938;GO:0006898;GO:0008104;GO:0009306;GO:0009792;GO:0018991;GO:0019904;GO:0030136;GO:0031234;GO:0031982;GO:0032050;GO:0032502;GO:0032502;GO:0040010;GO:0040017;GO:0042395;GO:0045807;GO:0002119;GO:0005515;GO:0005737;GO:0005737;GO:0005798;GO:0005938;GO:0006898;GO:0008104;GO:0009306;GO:0009792;GO:0018991;GO:0019904;GO:0030136;GO:0031234;GO:…	-	-	-	-	DAB (Drosophila disabled) homolog [Source:UniProtKB/TrEMBL;Acc:Q8I4H0]	-	-
WBGene00006750	137.917	51.5797	224.255	4.34774	2.12027	0.178689	1	X	7272334	7280322	-	4927	unc-10	GO:0005515;GO:0006886;GO:0006886;GO:0006887;GO:0006887;GO:0006887;GO:0007271;GO:0007617;GO:0007626;GO:0008022;GO:0008104;GO:0016020;GO:0016020;GO:0016082;GO:0017137;GO:0017137;GO:0017137;GO:0017137;GO:0030054;GO:0030421;GO:0030424;GO:0032224;GO:0040011;GO:0040018;GO:0042391;GO:0042734;GO:0043051;GO:0044325;GO:0045202;GO:0045202;GO:0046872;GO:0048167;GO:0048786;GO:0048788;GO:0048791;GO:0050806;GO:…	-	-	-	-	Rab-3-interacting molecule unc-10 [Source:UniProtKB/Swiss-Prot;Acc:Q22366]	-	-
WBGene00009503	155.82	62.3754	249.265	3.9962	1.99863	0.178799	1	III	3956624	3958161	+	1100	F37A8.5	GO:0046872;	-	-	-	-	Protein yippee-like F37A8.5 [Source:UniProtKB/Swiss-Prot;Acc:Q9U3G6]	175512	Q9U3G6
WBGene00016782	155.82	62.3754	249.265	3.9962	1.99863	0.178799	1	V	4043916	4044951	+	938	phat-3	GO:1905905;	-	-	-	-	PHAryngeal gland Toxin-related [Source:UniProtKB/TrEMBL;Acc:O16225]	178809	O16225
WBGene00008519	52.3678	7.19717	97.5384	13.5523	3.76047	0.178874	1	X	13406674	13409644	-	1653	cyp-13B1	GO:0005506;GO:0016705;GO:0020037;GO:0055114;	-	-	-	-	Putative cytochrome P450 cyp-13B1 [Source:UniProtKB/Swiss-Prot;Acc:O17624]	-	-
WBGene00015180	263.781	395.844	131.719	0.332754	-1.58747	0.178976	1	X	9278953	9279947	+	770	B0416.4	GO:0046872;	-	-	-	-	Uncharacterized RING finger protein B0416.4 [Source:UniProtKB/Swiss-Prot;Acc:Q11072]	181985	Q11072
WBGene00007947	454.94	648.944	260.936	0.402093	-1.3144	0.178986	1	V	10499355	10501395	-	1514	C35A5.3	GO:0016020;GO:0016021;GO:0022857;GO:0022857;GO:0055085;GO:0055085;	-	-	-	-	-	179465	Q18472
WBGene00007904	255.551	125.95	385.152	3.05796	1.61257	0.179056	1	X	14071162	14076295	+	2839	C33G3.4	GO:0004553;GO:0004553;GO:0004567;GO:0004567;GO:0005764;GO:0005764;GO:0005975;GO:0005975;GO:0006516;GO:0008152;GO:0016787;GO:0016798;	K01192	EC:3.2.1.25	-	-	Probable beta-mannosidase [Source:UniProtKB/Swiss- Prot;Acc:Q93324]	181517	Q93324
WBGene00018259	115.064	38.3849	191.742	4.99525	2.32056	0.179373	1	X	6835487	6836115	-	489	F41B4.3	GO:0005737;GO:0005739;GO:0005783;GO:0005829;GO:0016020;GO:0016021;GO:0030968;	-	-	-	-	-	180954	Q966J4
WBGene00017657	913.031	580.571	1245.49	2.14528	1.10117	0.179437	1	V	9112767	9122180	+	7923	F21C10.7	-	-	-	-	-	-	179292	Q19663
WBGene00009286	1948.45	2581.38	1315.52	0.509617	-0.972513	0.17944	1	I	15050797	15052420	-	1306	zipt-1	GO:0005385;GO:0005886;GO:0016020;GO:0016020;GO:0016020;GO:0016020;GO:0016021;GO:0030001;GO:0030001;GO:0046873;GO:0046873;GO:0055085;GO:0055085;GO:0071577;	K14709	-	-	-	Zrt (ZRT), Irt-(IRT-) like Protein Transporter [Source:UniProtKB/TrEMBL;Acc:O62192]	173376	O62192
WBGene00022702	1758.57	2336.68	1180.46	0.505189	-0.985105	0.179446	1	III	8402049	8403607	-	1227	cutc-1	GO:0005507;GO:0055070;	K06201	-	-	-	Copper homeostasis protein cutC homolog [Source:UniProtKB/Swiss-Prot;Acc:P34630]	176186	P34630
WBGene00017233	90.9592	25.1901	156.728	6.22183	2.63734	0.179507	1	V	7314136	7321009	-	6044	lmd-4	GO:0004553;GO:0004553;GO:0005975;GO:0005975;GO:0008061;GO:0008061;GO:0008152;GO:0016787;GO:0016798;	-	-	-	-	LysM Domain (Peptidoglycan binding) protein [Source:UniProtKB/TrEMBL;Acc:O16237]	179121	O16237
WBGene00019495	93.2263	26.3896	160.063	6.06538	2.6006	0.179538	1	II	658669	659867	+	949	sdz-24	GO:0003676;GO:0003676;GO:0003676;GO:0003676;GO:0003676;GO:0003676;	-	-	-	-	SKN-1 Dependent Zygotic transcript [Source:UniProtKB/TrEMBL;Acc:O16689]	173457	O16689
WBGene00019509	659.966	916.439	403.492	0.440283	-1.1835	0.179574	1	IV	8285175	8286566	-	1166	K07H8.9	GO:0000381;GO:0003676;GO:0003676;GO:0003723;GO:0003723;GO:0003729;GO:0005634;GO:0000381;GO:0003676;GO:0003676;GO:0003723;GO:0003723;GO:0003729;GO:0005634;	-	-	-	-	-	177620	O45180
WBGene00006752	462.861	266.295	659.426	2.4763	1.30819	0.179844	1	I	7422785	7454088	+	6851	unc-13	GO:0005509;GO:0005509;GO:0005516;GO:0005516;GO:0005543;GO:0005543;GO:0005886;GO:0007268;GO:0007268;GO:0007283;GO:0007528;GO:0016079;GO:0016081;GO:0016082;GO:0016188;GO:0017075;GO:0019992;GO:0019992;GO:0030672;GO:0031594;GO:0035249;GO:0035556;GO:0035556;GO:0042734;GO:0043051;GO:0043195;GO:0045202;GO:0046662;GO:0046872;GO:0048786;GO:0048786;GO:0060282;GO:0061789;GO:0098831;GO:0099525;GO:0005509;GO:…	K15293	-	-	-	Phorbol ester/diacylglycerol-binding protein unc-13 [Source:UniProtKB/Swiss-Prot;Acc:P27715]	172497	G5EDN9
WBGene00007966	5499.1	7149.18	3849.02	0.538385	-0.893289	0.179845	1	III	3844893	3848341	+	2704	maph-1.3	GO:0000226;GO:0000226;GO:0000226;GO:0003779;GO:0005829;GO:0005874;GO:0005874;GO:0005874;GO:0005875;GO:0007409;GO:0008017;GO:0008017;GO:0008017;GO:0015631;GO:0016358;GO:0030425;GO:0031114;GO:0042995;GO:0043025;GO:0045202;	-	-	-	-	Microtubule-Associated Protein Homolog [Source:UniProtKB/TrEMBL;Acc:Q18494]	175498	Q18494
WBGene00013434	1310.67	1758.51	862.84	0.490666	-1.02719	0.179919	1	III	11574221	11578752	+	839	Y66D12A.8	-	-	-	-	-	-	176589	Q95Q06
WBGene00022112	112.796	37.1854	188.408	5.06671	2.34105	0.180038	1	I	2887800	2889434	+	934	Y71F9AL.7	-	-	-	-	-	-	41657030	-
WBGene00013963	256.984	127.15	386.819	3.04223	1.60513	0.180069	1	V	9670028	9673630	-	2354	sulp-8	GO:0005887;GO:0008271;GO:0008271;GO:0008271;GO:0008272;GO:0008272;GO:0015106;GO:0015108;GO:0015116;GO:0015116;GO:0015116;GO:0015301;GO:0015701;GO:0016020;GO:0016020;GO:0016020;GO:0016021;GO:0016021;GO:0016021;GO:0016323;GO:0019531;GO:0019532;GO:0055085;GO:0055085;GO:0098656;GO:1902358;GO:1902476;GO:0005887;GO:0008271;GO:0008271;GO:0008271;GO:0008272;GO:0008272;GO:0015106;GO:0015108;GO:0015116;GO:…	K14453	-	-	-	Anion transporter SULP-8a; Anion transporter SULP- 8b; SULfate Permease family [Source:UniProtKB/TrEMBL;Acc:G5EFB2]	179357	G5EFB2
WBGene00004110	6248.13	8111.21	4385.06	0.540618	-0.88732	0.180144	1	I	6791025	6797470	+	3907	pqn-20	-	-	-	-	-	Prion-like-(Q/N-rich)-domain-bearing protein [Source:UniProtKB/TrEMBL;Acc:O01505]	172402	O01505
WBGene00003707	81.474	20.392	142.556	6.9908	2.80546	0.18035	1	V	1619194	1621536	-	2108	nhr-117	GO:0003677;GO:0003700;GO:0003700;GO:0005634;GO:0006355;GO:0006355;GO:0008270;GO:0008270;GO:0043565;GO:0043565;GO:0046872;GO:0003677;GO:0003700;GO:0003700;GO:0005634;GO:0006355;GO:0006355;GO:0008270;GO:0008270;GO:0043565;GO:0043565;GO:0046872;GO:0003677;GO:0003700;GO:0003700;GO:0005634;GO:0006355;GO:0006355;GO:0008270;GO:0008270;GO:0043565;GO:0043565;GO:0046872;GO:0003677;GO:0003700;GO:0003700;GO:…	-	-	-	-	Nuclear Hormone Receptor family [Source:UniProtKB/TrEMBL;Acc:Q8MNW2]	24104436	Q8MNW2
WBGene00008312	32.6957	1.19953	64.1919	53.5144	5.74185	0.180432	1	I	8006650	8009118	+	1361	C54G4.2	-	-	-	-	-	-	172580	Q18847
WBGene00015698	1824.73	2420.65	1228.82	0.50764	-0.978122	0.180454	1	I	4759820	4761321	-	1402	kca-1	GO:0005515;GO:0009792;GO:0016938;GO:0019894;GO:0040038;GO:0051295;	-	-	-	-	Kinesin 1 cargo adaptor alternative variant a; Kinesin Cargo Adaptor [Source:UniProtKB/TrEMBL;Acc:G5EBU5]	172090	G5EBU5
WBGene00012716	2298.23	3030.01	1566.45	0.516979	-0.951822	0.180649	1	III	13169916	13173106	+	1699	Y39E4B.5	GO:0016020;GO:0016021;GO:0016021;GO:0016021;GO:0022857;GO:0022857;GO:0055085;GO:0055085;	-	-	-	-	-	176735	Q9U2K5
WBGene00013349	773.153	1062.78	483.524	0.454961	-1.13619	0.180752	1	V	18085630	18086225	-	550	Y59A8B.12	-	-	-	-	-	-	190395	Q9NEQ5
WBGene00000386	4963.79	6457.06	3470.53	0.537479	-0.895719	0.180974	1	I	6469386	6471995	-	2334	cdc-25.1	GO:0004725;GO:0006470;GO:1902751;GO:0004725;GO:0006470;GO:1902751;	-	-	-	-	M-phase inducer phosphatase cdc-25.1 [Source:UniProtKB/Swiss-Prot;Acc:O44552]	172353	O44552
WBGene00006996	5402.41	7020.83	3783.99	0.538966	-0.891734	0.180975	1	II	8017669	8020785	+	2827	zyg-11	GO:0005515;GO:0007275;GO:0008595;GO:0009792;GO:0030332;GO:0031145;GO:0031462;GO:0031462;GO:0031462;GO:0032436;GO:0051321;GO:0051321;GO:0051759;GO:1902104;GO:0005515;GO:0007275;GO:0008595;GO:0009792;GO:0030332;GO:0031145;GO:0031462;GO:0031462;GO:0031462;GO:0032436;GO:0051321;GO:0051321;GO:0051759;GO:1902104;	K10350	-	-	-	Early embryogenesis protein zyg-11 [Source:UniProtKB/Swiss-Prot;Acc:P21541]	174284	P21541
WBGene00004103	48.8502	5.99764	91.7028	15.2898	3.9345	0.181132	1	X	15966112	15972300	-	1227	pqn-11	-	-	-	-	-	Prion-like-(Q/N-rich)-domain-bearing protein [Source:UniProtKB/TrEMBL;Acc:Q17862]	-	-
WBGene00009305	1889.87	2503.41	1276.34	0.509838	-0.971889	0.181311	1	I	14839856	14843128	+	1789	F32A7.4	GO:0003735;GO:0005739;GO:0005763;GO:0006412;GO:0006412;GO:0008168;GO:0008168;GO:0008168;GO:0016740;GO:0032259;	-	-	-	-	-	173356	P91862
WBGene00008605	88.2753	23.9906	152.56	6.35917	2.66884	0.181564	1	X	15101787	15107967	-	2261	mlt-9	-	-	-	-	-	-	181607	Q9U3K4
WBGene00004133	60.8364	10.7957	110.877	10.2704	3.36042	0.181648	1	III	6941889	6945895	-	1839	abu-13	-	-	-	-	-	Activated in Blocked Unfolded protein response [Source:UniProtKB/TrEMBL;Acc:Q20936]	175970	Q20936
WBGene00019833	1443.18	1927.64	958.711	0.497349	-1.00767	0.181668	1	III	5484200	5486005	+	1429	R02F2.4	GO:0005576;GO:0005576;GO:0008061;GO:0008061;GO:0005576;GO:0005576;GO:0008061;GO:0008061;	-	-	-	-	-	175755	Q21650
WBGene00000963	762.479	476.212	1048.75	2.20227	1.13899	0.181931	1	I	7238994	7243967	-	1686	dhp-1	GO:0005737;GO:0016787;GO:0016810;GO:0005737;GO:0016787;GO:0016810;GO:0005737;GO:0016787;GO:0016810;	K01464	EC:3.5.2.2	-	-	Dihydropyrimidinase 1 [Source:UniProtKB/Swiss- Prot;Acc:Q21773]	172464	Q21773
WBGene00007692	229.553	349.063	110.043	0.315254	-1.66541	0.182039	1	X	12226203	12229861	+	1947	C23H4.3	GO:0016020;GO:0016021;	-	-	-	-	-	181383	-
WBGene00235093	51.951	7.19717	96.7047	13.4365	3.74809	0.182078	1	V	7526000	7526360	+	317	C54F6.18	-	-	-	-	-	-	24104351	L8E700
WBGene00000788	6762.39	8763.75	4761.04	0.543265	-0.880271	0.182118	1	I	2686639	2689493	-	1059	cpz-1	GO:0006508;GO:0008234;GO:0006508;GO:0008234;GO:0006508;GO:0008234;GO:0004197;GO:0005576;GO:0005615;GO:0005615;GO:0005764;GO:0006508;GO:0006508;GO:0006508;GO:0008233;GO:0008234;GO:0008234;GO:0008234;GO:0009792;GO:0016787;GO:0035262;GO:0040025;GO:0040032;GO:0042395;GO:0042718;GO:0051603;GO:0060102;	-	-	-	-	CathePsin Z [Source:UniProtKB/TrEMBL;Acc:A0A078BPL2]	-	-
WBGene00008456	771.953	1060.38	483.524	0.45599	-1.13293	0.18213	1	II	9588212	9589767	-	1337	eral-1	GO:0000028;GO:0000166;GO:0003723;GO:0003723;GO:0005525;GO:0005525;GO:0005525;GO:0005759;GO:0019843;GO:0043024;	-	-	-	-	Uncharacterized GTP-binding protein E02H1.2 [Source:UniProtKB/Swiss-Prot;Acc:Q09523]	-	-
WBGene00020009	258.001	128.349	387.653	3.02029	1.59469	0.182156	1	II	4070009	4072920	+	1490	R11F4.3	-	-	-	-	-	-	-	-
WBGene00001189	1076.02	698.125	1453.91	2.08259	1.05838	0.182556	1	IV	10478450	10481844	-	1688	egl-21	GO:0004181;GO:0006508;GO:0008270;GO:0004181;GO:0006508;GO:0008270;GO:0004181;GO:0006508;GO:0008270;	K01294	EC:3.4.17.10	-	-	Carboxypeptidase E [Source:UniProtKB/Swiss- Prot;Acc:O17754]	177940	O17754
WBGene00000776	16265.6	20964.1	11567.1	0.551754	-0.857902	0.182592	1	V	16592572	16595346	-	1191	cpl-1	GO:0004197;GO:0004197;GO:0005515;GO:0005576;GO:0005615;GO:0005615;GO:0005737;GO:0005764;GO:0005764;GO:0005768;GO:0006508;GO:0006508;GO:0006508;GO:0006955;GO:0008233;GO:0008234;GO:0008234;GO:0008234;GO:0016787;GO:0031410;GO:0031983;GO:0032010;GO:0036019;GO:0042718;GO:0042718;GO:0043277;GO:0045335;GO:0051603;GO:0060785;GO:0070613;GO:1903188;GO:1905691;GO:0006508;GO:0008234;GO:0006508;GO:0008234;	K01365	EC:3.4.22.15	-	-	CathePsin L family [Source:UniProtKB/TrEMBL;Acc:H9G333]	180111	O45734
WBGene00009803	179.873	77.9693	281.778	3.61396	1.85358	0.182633	1	V	14315859	14316625	-	707	F47B8.2	GO:0016020;GO:0016021;	-	-	-	-	-	185895	Q20525
WBGene00021726	101.461	31.1877	171.734	5.50647	2.46113	0.182757	1	II	3375079	3376714	+	1094	bath-10	GO:0005515;	-	-	-	-	BTB and MATH domain containing [Source:UniProtKB/TrEMBL;Acc:Q9TYJ1]	173680	Q9TYJ1
WBGene00004086	2108.82	2782.9	1434.73	0.515552	-0.95581	0.182901	1	III	12374126	12377248	-	1326	pph-4.2	GO:0016787;GO:0004722;GO:0006470;GO:0016787;GO:0016787;GO:0016787;GO:0106306;GO:0106307;	K15423	EC:3.1.3.16	-	-	Serine/threonine-protein phosphatase 4 catalytic subunit 2 [Source:UniProtKB/Swiss-Prot;Acc:Q9XTT8]	176663	Q9XTT8
WBGene00004987	263.135	131.948	394.322	2.98846	1.5794	0.182966	1	X	7315995	7316818	-	492	spp-2	GO:0050830;	-	-	-	-	SaPosin-like Protein family [Source:UniProtKB/TrEMBL;Acc:Q8MPX7]	259714	Q8MPX7
WBGene00020938	431.406	245.903	616.91	2.50875	1.32697	0.183041	1	V	8307942	8310766	+	1276	clec-218	GO:0030246;GO:0050830;	-	-	-	-	C-type LECtin [Source:UniProtKB/TrEMBL;Acc:Q4W528]	189114	Q4W528
WBGene00019203	876.225	1194.73	557.72	0.466817	-1.09907	0.18314	1	V	8923088	8923936	+	548	ttr-47	GO:0005576;GO:0009986;GO:0009986;	-	-	-	-	TransThyretin-Related family domain [Source:UniProtKB/TrEMBL;Acc:O61977]	179270	-
WBGene00007688	25.8435	0	51.687	Inf	Inf	0.183189	1	II	8985900	8988062	-	1922	C18E9.8	GO:0005515;	-	-	-	-	-	182791	Q18097
WBGene00017559	25.8435	0	51.687	Inf	Inf	0.183189	1	II	6563796	6565154	-	966	mpz-3	GO:0005515;	-	-	-	-	Multiple PDZ domain protein [Source:UniProtKB/TrEMBL;Acc:Q19547]	174083	Q19547
WBGene00023424	25.8435	0	51.687	Inf	Inf	0.183189	1	IV	9033576	9034440	-	649	C53D6.10	GO:0016020;GO:0016021;	-	-	-	-	-	3565065	Q6BEU2
WBGene00008959	647.635	898.446	396.823	0.441677	-1.17894	0.18325	1	X	12365688	12367255	+	872	F19H6.4	GO:0003865;GO:0003865;GO:0003865;GO:0003865;GO:0006629;GO:0006629;GO:0006694;GO:0007548;GO:0008202;GO:0008202;GO:0016020;GO:0016020;GO:0016020;GO:0016021;GO:0016491;GO:0016627;GO:0016627;GO:0031090;GO:0047751;GO:0055114;GO:0055114;	K12343	EC:1.3.1.22	-	-	-	184699	Q19605
WBGene00002068	3830.86	4994.83	2666.88	0.533928	-0.905282	0.183261	1	II	5054084	5055338	-	1095	ify-1	-	-	-	-	-	Securin-like protein [Source:UniProtKB/Swiss- Prot;Acc:Q18235]	173872	Q18235
WBGene00004302	13122.7	16921.7	9323.67	0.550988	-0.859907	0.183431	1	III	10746581	10747728	-	959	ran-1	GO:0003924;GO:0005525;GO:0006913;	K07936	-	-	-	GTP-binding nuclear protein ran-1 [Source:UniProtKB/Swiss-Prot;Acc:O17915]	176503	O17915
WBGene00015842	860.61	1174.34	546.882	0.465694	-1.10255	0.183433	1	II	3443488	3444380	-	791	C16C8.4	GO:0005515;GO:0005634;GO:0005737;GO:0016567;GO:0019941;GO:0031386;GO:0031625;	-	-	-	-	-	182671	P91057
WBGene00004740	85.5914	22.791	148.392	6.51097	2.70287	0.183588	1	V	6633269	6639665	+	4511	scd-2	GO:0000166;GO:0004672;GO:0004672;GO:0004713;GO:0004713;GO:0004713;GO:0004714;GO:0005515;GO:0005524;GO:0005524;GO:0005524;GO:0005886;GO:0006468;GO:0006468;GO:0006935;GO:0007606;GO:0016020;GO:0016020;GO:0016020;GO:0016021;GO:0016301;GO:0016310;GO:0016740;GO:0018108;GO:0040024;GO:0045664;GO:0050893;	K05119	EC:2.7.10.1	-	-	ALK tyrosine kinase receptor homolog scd-2 [Source:UniProtKB/Swiss-Prot;Acc:O76411]	179054	O76411
WBGene00020710	559.155	334.668	783.642	2.34155	1.22746	0.183617	1	I	6715949	6717090	+	622	T23B3.2	GO:0016020;GO:0016021;GO:0016021;GO:0016021;GO:0016020;GO:0016021;GO:0016021;GO:0016021;	-	-	-	-	-	188772	P91491
WBGene00001413	2173.36	2864.47	1482.25	0.51746	-0.95048	0.183856	1	IV	9104966	9107609	+	1676	fem-3	GO:0005515;GO:0030238;GO:0042006;	-	-	-	-	Sex-determination protein fem-3 [Source:UniProtKB/Swiss-Prot;Acc:P34691]	177734	P34691
WBGene00001328	2613.11	1795.69	3430.52	1.91041	0.933886	0.183864	1	IV	10666827	10679289	+	11241	epi-1	GO:0000003;GO:0001764;GO:0005604;GO:0007155;GO:0007155;GO:0007414;GO:0009408;GO:0010950;GO:0016477;GO:0040017;GO:0042127;GO:0051788;GO:0071711;GO:0007155;GO:0000003;GO:0001764;GO:0005604;GO:0007155;GO:0007155;GO:0007414;GO:0009408;GO:0010950;GO:0016477;GO:0040017;GO:0042127;GO:0051788;GO:0071711;GO:0000003;GO:0001764;GO:0005604;GO:0007155;GO:0007155;GO:0007414;GO:0009408;GO:0010950;GO:0016477;GO:…	K06240	-	-	-	Laminin-like protein epi-1 [Source:UniProtKB/Swiss-Prot;Acc:Q21313]	177956	A0A061AJI9
WBGene00011466	41.3982	3.59858	79.1978	22.0081	4.45996	0.183867	1	II	8173680	8174866	+	1042	T05C12.1	GO:0004672;GO:0004672;GO:0004674;GO:0005524;GO:0005524;GO:0005634;GO:0005737;GO:0006468;GO:0006468;GO:0016301;GO:0016310;GO:0018105;	-	-	-	-	-	188121	Q22223
WBGene00022144	443.108	254.3	631.915	2.48492	1.3132	0.183921	1	I	1808091	1811835	+	1169	pghm-1	GO:0003824;GO:0004497;GO:0005507;GO:0006518;GO:0016020;GO:0016715;GO:0055114;	K00504	EC:1.14.17.3	-	-	Probable peptidylglycine alpha-hydroxylating monooxygenase 1 [Source:UniProtKB/Swiss-Prot;Acc:Q95XM2]	171746	Q95XM2
WBGene00001601	5161.41	6700.56	3622.26	0.540591	-0.887392	0.184094	1	I	3726011	3731265	+	3873	glh-4	GO:0003676;GO:0005524;GO:0008270;GO:0003676;GO:0005524;GO:0008270;	-	-	-	-	ATP-dependent RNA helicase glh-4 [Source:UniProtKB/Swiss-Prot;Acc:O76743]	171941	O76743
WBGene00005023	5850.62	7584.61	4116.62	0.54276	-0.881615	0.184215	1	I	9947812	9953387	+	3249	sqv-5	GO:0005794;GO:0008376;GO:0008376;GO:0016020;GO:0016021;GO:0016740;GO:0032580;GO:0032580;GO:0032580;GO:0008376;GO:0032580;GO:0008376;GO:0032580;	-	-	-	-	Chondroitin sulfate synthase sqv-5 [Source:UniProtKB/Swiss-Prot;Acc:Q7Z1Z1]	-	-
WBGene00007414	227.98	109.157	346.803	3.1771	1.66771	0.184231	1	II	10353584	10357518	-	3751	C07E3.3	GO:0005515;	-	-	-	-	-	174601	Q17786
WBGene00015301	2368.14	3113.97	1622.31	0.520976	-0.940711	0.184353	1	II	4282321	4288211	-	1681	C01F1.6	GO:0005102;GO:0005515;GO:0005737;GO:0005783;GO:0006621;GO:0016020;	K21437	-	-	-	-	173761	Q17555
WBGene00008393	1148.26	750.904	1545.61	2.05833	1.04147	0.184384	1	V	14079801	14081766	+	1102	D1086.6	-	-	-	-	-	-	179904	O17729
WBGene00006321	255.317	127.15	383.484	3.016	1.59264	0.184429	1	X	3904591	3907671	+	1356	sup-12	GO:0000380;GO:0000381;GO:0003676;GO:0003676;GO:0003723;GO:0003727;GO:0003729;GO:0003729;GO:0005515;GO:0005515;GO:0016607;GO:0032956;GO:0036002;GO:0040012;GO:0097157;GO:1990904;GO:0000380;GO:0000381;GO:0003676;GO:0003676;GO:0003723;GO:0003729;GO:0003729;GO:0005515;GO:0016607;GO:0032956;GO:0036002;GO:0040012;GO:0097157;GO:1990904;	-	-	-	-	SUPpressor [Source:UniProtKB/TrEMBL;Acc:O45189]	180674	O45189
WBGene00008233	365.865	201.521	530.209	2.63104	1.39563	0.184501	1	V	9517519	9518933	-	1121	C50F4.8	GO:0050830;	-	-	-	-	-	179332	Q18743
WBGene00001459	152.303	61.1759	243.429	3.97917	1.99247	0.184504	1	II	13235306	13237417	+	646	flp-16	-	-	-	-	-	FMRFamide-like neuropeptides 16 AQTFVRF-amide 1 AQTFVRF-amide 2 GQTFVRF-amide [Source:UniProtKB/Swiss- Prot;Acc:Q7YX32]	174967	-
WBGene00018760	170.012	267.495	72.5286	0.27114	-1.88289	0.184797	1	V	2592487	2595062	+	820	irg-3	GO:0045087;	-	-	-	-	Infection Response protein [Source:UniProtKB/TrEMBL;Acc:P91316]	178726	P91316
WBGene00010046	32.2789	1.19953	63.3583	52.8194	5.72299	0.185044	1	IV	11261844	11263075	+	956	F54D1.1	GO:0000381;GO:0003723;GO:0003723;GO:0003729;GO:0005634;	-	-	-	-	-	186227	Q20763
WBGene00001159	122.048	43.183	200.912	4.65258	2.21803	0.185302	1	II	8346690	8350557	+	2344	eff-1	GO:0000768;GO:0000768;GO:0002009;GO:0005576;GO:0005576;GO:0005737;GO:0005887;GO:0007275;GO:0007275;GO:0010172;GO:0016020;GO:0016021;GO:0018991;GO:0040011;GO:0040025;GO:0040032;GO:0042802;GO:0042802;GO:0043282;GO:0044291;GO:0044291;GO:0045138;GO:0090597;GO:0140253;GO:0000768;GO:0000768;GO:0002009;GO:0005576;GO:0005576;GO:0005887;GO:0007275;GO:0007275;GO:0010172;GO:0016020;GO:0016021;GO:0018991;GO:…	K24617	-	-	-	EFF-1A; Epithelial Fusion Failure [Source:UniProtKB/TrEMBL;Acc:G5ECA1]	174334	G5ECA1
WBGene00007771	429.444	612.959	245.93	0.401218	-1.31754	0.185554	1	X	14852552	14853762	-	1120	C27C12.1	-	-	-	-	-	-	182961	Q18249
WBGene00004953	4621.02	6002.44	3239.61	0.539716	-0.889728	0.185612	1	I	8966985	8970158	-	2672	spd-2	GO:0000226;GO:0000242;GO:0000242;GO:0005515;GO:0005737;GO:0005813;GO:0005814;GO:0005814;GO:0005815;GO:0005856;GO:0007049;GO:0007098;GO:0007099;GO:0007275;GO:0008104;GO:0009792;GO:0019901;GO:0040025;GO:0051298;GO:0051298;GO:0071539;GO:0071539;GO:0090222;GO:0090222;GO:0000226;GO:0000242;GO:0000242;GO:0005515;GO:0005737;GO:0005813;GO:0005814;GO:0005814;GO:0005815;GO:0005856;GO:0007049;GO:0007098;GO:…	K16722	-	-	-	Spindle-defective protein 2 [Source:UniProtKB/Swiss-Prot;Acc:P91870]	172712	P91870
WBGene00003566	737.176	460.619	1013.73	2.20081	1.13803	0.185691	1	V	20105632	20120675	-	2824	ncx-1	GO:0005432;GO:0005432;GO:0005432;GO:0005516;GO:0005886;GO:0005887;GO:0006811;GO:0006814;GO:0006816;GO:0006816;GO:0006816;GO:0007154;GO:0007154;GO:0015297;GO:0015491;GO:0016020;GO:0016020;GO:0016020;GO:0016020;GO:0016021;GO:0016021;GO:0016021;GO:0030001;GO:0030424;GO:0035725;GO:0042383;GO:0046872;GO:0055085;GO:0055085;GO:0098703;GO:0098794;GO:0005432;GO:0005432;GO:0005432;GO:0005516;GO:0005886;GO:…	K05849	-	-	-	Na/Ca eXchangers; Sodium-calcium exchanger [Source:UniProtKB/TrEMBL;Acc:G5EF08]	180318	G5EF08
WBGene00020413	85.1746	22.791	147.558	6.4744	2.69475	0.185885	1	I	6534072	6539193	+	1961	T10E9.3	-	-	-	-	-	-	172364	O01603
WBGene00007789	419.512	599.764	239.261	0.398925	-1.32581	0.186036	1	III	4434750	4439543	-	3771	C28A5.2	-	-	-	-	-	-	3565701	-
WBGene00012450	37.047	2.39906	71.6949	29.8846	4.90133	0.18605	1	V	18787806	18789617	+	750	Y17D7B.2	-	-	-	-	-	-	189446	O45909
WBGene00020326	37.047	2.39906	71.6949	29.8846	4.90133	0.18605	1	II	1577471	1579986	-	1344	math-38	GO:0005515;GO:0050830;	-	-	-	-	MATH (Meprin-associated Traf homology) domain containing [Source:UniProtKB/TrEMBL;Acc:D6VPA0]	188249	D6VPA0
WBGene00011951	89.7087	25.1901	154.227	6.12255	2.61413	0.186091	1	IV	12723103	12724651	-	1005	T23F6.3	GO:0046872;	-	-	-	-	-	178228	Q9XU69
WBGene00001372	2298.02	3020.41	1575.62	0.521658	-0.938825	0.18658	1	I	11907571	11909280	-	991	exo-3	GO:0002119;GO:0003906;GO:0003906;GO:0004518;GO:0004518;GO:0004527;GO:0004528;GO:0005634;GO:0006281;GO:0006281;GO:0006281;GO:0006281;GO:0006284;GO:0006284;GO:0006974;GO:0008081;GO:0008311;GO:0009792;GO:0016829;GO:0046872;GO:0090305;GO:0002119;GO:0003906;GO:0003906;GO:0004518;GO:0004518;GO:0004527;GO:0004528;GO:0005634;GO:0006281;GO:0006281;GO:0006281;GO:0006281;GO:0006284;GO:0006284;GO:0006974;GO:…	K10771	EC:4.2.99.18	-	-	DNA-(apurinic or apyrimidinic site) lyase [Source:UniProtKB/TrEMBL;Acc:Q564V5]	173069	G5EBR7
WBGene00004335	57.3188	9.59622	105.041	10.9461	3.45235	0.186601	1	X	7744239	7750010	+	1546	ref-2	GO:0000977;GO:0000978;GO:0000981;GO:0001085;GO:0002119;GO:0005634;GO:0005634;GO:0006357;GO:0007417;GO:0045944;GO:0048665;GO:0000978;GO:0000981;GO:0005634;GO:0006357;GO:0007417;GO:0000978;GO:0000981;GO:0005634;GO:0006357;GO:0007417;	K09227	-	-	-	REgulator of Fusion [Source:UniProtKB/TrEMBL;Acc:Q7JNM3]	183539	Q7JNM3
WBGene00007900	227.146	109.157	345.136	3.16183	1.66076	0.186626	1	IV	8773977	8778145	-	3092	C33D9.6	-	-	-	-	-	-	259585	-
WBGene00016943	11960.5	15404.3	8516.69	0.552876	-0.854972	0.186851	1	I	6497436	6499560	+	1448	acdh-1	GO:0003995;GO:0003995;GO:0016491;GO:0016627;GO:0016627;GO:0045087;GO:0050660;GO:0050660;GO:0050660;GO:0050829;GO:0055114;GO:0055114;GO:0055114;GO:0003995;GO:0003995;GO:0016491;GO:0016627;GO:0016627;GO:0050660;GO:0050660;GO:0050660;GO:0055114;GO:0055114;GO:0055114;GO:0003995;GO:0003995;GO:0016491;GO:0016627;GO:0016627;GO:0050660;GO:0050660;GO:0050660;GO:0055114;GO:0055114;GO:0055114;GO:0003995;GO:…	K09478	EC:1.3.8.5	-	-	Acyl CoA DeHydrogenase [Source:UniProtKB/TrEMBL;Acc:Q8IAB6]	172358	-
WBGene00011182	2022.71	2666.55	1378.88	0.517101	-0.951481	0.186937	1	IV	10621684	10628861	-	5074	R09H10.5	-	-	-	-	-	-	177952	Q21884
WBGene00016995	4283.49	5565.81	3001.18	0.539218	-0.89106	0.186946	1	X	1479542	1484398	+	3662	acly-1	GO:0003824;GO:0003878;GO:0005524;GO:0006085;GO:0006101;GO:0046912;	K01648	EC:2.3.3.8	-	-	Probable ATP-citrate synthase [Source:UniProtKB/Swiss-Prot;Acc:P53585]	180485	P53585
WBGene00021730	407.964	584.17	231.758	0.39673	-1.33377	0.187288	1	II	3369175	3370111	-	618	Y49F6C.8	-	-	-	-	-	-	190089	Q9TYJ3
WBGene00003241	2992.12	3909.26	2074.98	0.530787	-0.913796	0.18741	1	II	8182323	8185023	-	2202	mig-5	GO:0005515;GO:0016055;GO:0035556;GO:0005515;GO:0016055;GO:0035556;GO:0005515;GO:0016055;GO:0035556;	-	-	-	-	Segment polarity protein dishevelled homolog mig-5 [Source:UniProtKB/Swiss-Prot;Acc:Q22227]	174317	Q22227
WBGene00009366	2224.61	2924.45	1524.77	0.521386	-0.939576	0.187743	1	I	15023092	15027761	+	2658	F33H2.2	-	-	-	-	-	-	173371	O62219
WBGene00017438	40.9814	3.59858	78.3642	21.7764	4.44469	0.187756	1	II	6252774	6256124	-	1859	F13H8.5	-	-	-	-	-	-	174035	G4S428
WBGene00011428	270.302	137.946	402.659	2.91896	1.54546	0.18776	1	V	11064954	11065634	-	554	nlp-80	GO:0007218;GO:0007218;	-	-	-	-	Neuropeptide-Like Protein [Source:UniProtKB/TrEMBL;Acc:O45745]	179532	O45745
WBGene00011713	803.266	508.6	1097.93	2.15874	1.11019	0.18784	1	V	11493556	11496379	-	2480	T11F9.12	-	-	-	-	-	-	179579	G5EDH2
WBGene00004181	3025.62	3951.24	2099.99	0.531477	-0.911922	0.187892	1	I	12528312	12532182	-	1646	pri-2	GO:0006269;GO:0006269;GO:0003677;GO:0006260;GO:0006269;GO:0006269;GO:0006269;GO:0046872;GO:0051536;GO:0051539;GO:0110039;GO:0003677;GO:0006260;GO:0006269;GO:0006269;GO:0006269;GO:0046872;GO:0051536;GO:0051539;GO:0110039;	K02685	-	-	-	DNA primase large subunit [Source:UniProtKB/Swiss- Prot;Acc:O02334]	173122	O02334
WBGene00006707	1170.24	1570.18	770.303	0.490582	-1.02743	0.188048	1	I	11911324	11912052	+	683	ubc-12	GO:0000166;GO:0000209;GO:0000790;GO:0005524;GO:0005575;GO:0005737;GO:0006281;GO:0007275;GO:0016574;GO:0016740;GO:0019788;GO:0019788;GO:0033503;GO:0043161;GO:0043518;GO:0045116;GO:0045116;GO:0061631;GO:0110039;	K10687	EC:2.3.2.34	-	-	NEDD8-conjugating enzyme ubc-12 [Source:UniProtKB/Swiss-Prot;Acc:Q9XVK5]	173072	Q9XVK5
WBGene00044304	54.218	8.39669	100.039	11.9141	3.5746	0.188057	1	X	2892484	2898356	-	1236	F52B10.3	GO:0016020;GO:0016021;GO:0016020;GO:0016021;GO:0016020;GO:0016021;	-	-	-	-	-	3565669	A0A0K3AYG0
WBGene00018031	51.1173	7.19717	95.0374	13.2048	3.72299	0.188652	1	X	17019616	17020958	-	1025	F35B3.4	-	-	-	-	-	-	185255	Q966J9
WBGene00021200	1817.04	2400.25	1233.82	0.514037	-0.960057	0.188729	1	IV	4761049	4762856	+	1568	cyp-31A3	GO:0004497;GO:0005506;GO:0005506;GO:0008356;GO:0008610;GO:0016020;GO:0016021;GO:0016491;GO:0016705;GO:0016705;GO:0020037;GO:0020037;GO:0030703;GO:0040038;GO:0046872;GO:0048598;GO:0055114;GO:0055114;GO:0055114;	K17953	EC:1.14.-.-	-	-	CYtochrome P450 family [Source:UniProtKB/TrEMBL;Acc:Q9N574]	189467	Q9N574
WBGene00012177	25.4267	0	50.8534	Inf	Inf	0.188761	1	II	8545652	8546854	+	1026	decr-1.2	-	K13236	EC:1.3.1.124	-	-	Probable 2,4-dienoyl-CoA reductase decr-1.2 [Source:UniProtKB/Swiss-Prot;Acc:Q23116]	189090	Q23116
WBGene00015629	25.4267	0	50.8534	Inf	Inf	0.188761	1	IV	5031596	5033395	-	1208	C09B9.4	GO:0004672;GO:0004672;GO:0004674;GO:0005524;GO:0005524;GO:0005634;GO:0005737;GO:0006468;GO:0006468;GO:0016301;GO:0016310;GO:0018105;	-	-	-	-	-	177271	Q17853
WBGene00016839	25.4267	0	50.8534	Inf	Inf	0.188761	1	I	3895764	3897478	-	1295	C50F2.5	GO:0004725;GO:0004725;GO:0006470;GO:0006470;GO:0035335;	-	-	-	-	-	171973	P91179
WBGene00044447	25.4267	0	50.8534	Inf	Inf	0.188761	1	III	7895752	7897025	-	935	ZK688.10	GO:0016020;GO:0016021;	-	-	-	-	-	3896743	Q3S1N8
WBGene00004750	478.139	675.334	280.944	0.416007	-1.26532	0.188809	1	II	3671908	3673593	-	1243	sea-1	GO:0000122;GO:0000790;GO:0000977;GO:0000977;GO:0000981;GO:0001708;GO:0003677;GO:0003700;GO:0003700;GO:0005634;GO:0005634;GO:0005634;GO:0005634;GO:0006355;GO:0006355;GO:0007530;GO:0042464;GO:0045944;GO:0045944;	-	-	-	-	T-box transcription factor 18 [Source:UniProtKB/Swiss-Prot;Acc:O02073]	173710	O02073
WBGene00003183	3339.13	4350.69	2327.58	0.534992	-0.90241	0.188987	1	I	8294881	8296940	+	1645	mei-1	GO:0005524;GO:0008017;GO:0008568;GO:0051013;GO:0005524;	-	-	-	-	Meiotic spindle formation protein mei-1 [Source:UniProtKB/Swiss-Prot;Acc:P34808]	-	-
WBGene00019799	483.822	682.531	285.112	0.417728	-1.25936	0.189329	1	II	3622314	3624058	+	1406	M151.7	-	-	-	-	-	-	173707	Q965L8
WBGene00022292	221.888	337.067	106.709	0.31658	-1.65936	0.18943	1	X	1745096	1746217	-	939	Y75D11A.3	-	-	-	-	-	-	180499	Q9N4D0
WBGene00017447	285.704	148.741	422.666	2.84162	1.50671	0.189591	1	X	6924804	6928704	-	2197	F14B8.5	GO:0016020;GO:0016021;GO:0016020;GO:0016021;GO:0016020;GO:0016021;GO:0016020;GO:0016021;GO:0016020;GO:0016021;GO:0016020;GO:0016021;	-	-	-	-	-	180965	H2KYT4
WBGene00003155	7286.78	9400.7	5172.87	0.550265	-0.861803	0.190023	1	V	15056719	15059599	-	2685	mcm-3	GO:0000166;GO:0000727;GO:0000793;GO:0003677;GO:0003677;GO:0003677;GO:0003678;GO:0003688;GO:0003697;GO:0004386;GO:0005524;GO:0005524;GO:0005524;GO:0005634;GO:0005634;GO:0006260;GO:0006260;GO:0006267;GO:0006270;GO:0006270;GO:0006271;GO:0032508;GO:0042555;GO:0042555;GO:0042555;GO:0042555;GO:0045120;GO:1902975;	K02541	EC:3.6.4.12	-	-	DNA helicase [Source:UniProtKB/TrEMBL;Acc:Q9XVR7]	180010	Q9XVR7
WBGene00004962	36.6301	2.39906	70.8612	29.5371	4.88446	0.190314	1	I	118109	120870	+	1539	spe-8	GO:0000166;GO:0004672;GO:0004672;GO:0004713;GO:0004713;GO:0004713;GO:0004715;GO:0004715;GO:0005102;GO:0005524;GO:0005524;GO:0005524;GO:0005737;GO:0005886;GO:0005886;GO:0006468;GO:0006468;GO:0007169;GO:0007283;GO:0007286;GO:0016020;GO:0016301;GO:0016310;GO:0016740;GO:0030154;GO:0030154;GO:0031234;GO:0038083;GO:0042127;GO:0045087;	-	-	-	-	Spermatocyte protein spe-8 [Source:UniProtKB/Swiss-Prot;Acc:O01798]	171606	O01798
WBGene00020921	576.956	350.262	803.65	2.29442	1.19813	0.190344	1	X	5694475	5697308	-	2138	W01C8.5	-	-	-	-	-	XG314 [Source:UniProtKB/TrEMBL;Acc:G5EBU2]	180836	G5EBU2
WBGene00011505	401.498	574.574	228.423	0.397553	-1.33078	0.190461	1	V	15926425	15928425	-	1817	pzf-1	GO:0000981;GO:0005634;GO:0006357;GO:0043565;GO:0045132;GO:0051446;GO:0000981;GO:0005634;GO:0006357;GO:0043565;GO:0045132;GO:0051446;	-	-	-	-	Paired Zinc Finger protein [Source:UniProtKB/TrEMBL;Acc:G5EGG3]	188142	G5EGQ2
WBGene00000402	84.3409	22.791	145.891	6.40124	2.67835	0.190562	1	IV	2436505	2463405	-	5431	cdh-10	GO:0005509;GO:0005509;GO:0005886;GO:0005886;GO:0005887;GO:0007155;GO:0007155;GO:0007155;GO:0007156;GO:0007156;GO:0016020;GO:0016020;GO:0016020;GO:0016021;GO:0005509;GO:0005509;GO:0005886;GO:0005886;GO:0005887;GO:0007155;GO:0007155;GO:0007155;GO:0007156;GO:0007156;GO:0016020;GO:0016020;GO:0016020;GO:0016021;	-	-	-	-	CaDHerin family [Source:UniProtKB/TrEMBL;Acc:Q5F4U0]	183476	Q5F4U0
WBGene00003613	539.168	323.872	754.464	2.32951	1.22003	0.190609	1	X	8473723	8476176	-	1850	nhr-14	GO:0003700;GO:0006355;GO:0008270;GO:0043565;GO:0003700;GO:0006355;GO:0008270;GO:0043565;GO:0003700;GO:0006355;GO:0008270;GO:0043565;	-	-	-	-	Nuclear hormone receptor family member nhr-14 [Source:UniProtKB/Swiss-Prot;Acc:O02151]	-	-
WBGene00016799	1177.59	1577.38	777.806	0.493101	-1.02005	0.190705	1	III	8191817	8193847	+	1385	C50C3.1	GO:0046872;GO:0046872;GO:0046872;GO:0046872;GO:0046872;GO:0046872;	-	-	-	-	-	183641	P34366
WBGene00016659	112.563	38.3849	186.74	4.86494	2.28242	0.190747	1	X	6084739	6085189	+	402	C45B2.2	-	-	-	-	-	-	180877	Q95YC7
WBGene00014253	2585.25	3381.47	1789.04	0.529071	-0.918466	0.190949	1	II	9659246	9660442	-	693	ZK1320.3	-	-	-	-	-	-	174521	Q09365
WBGene00008480	11768.8	15128.4	8409.14	0.55585	-0.847232	0.190987	1	II	10416786	10419237	+	2064	eif-2A	GO:0003743;GO:0006413;GO:0003743;GO:0006413;GO:0003743;GO:0006413;	-	-	-	-	Eukaryotic translation initiation factor 2A [Source:UniProtKB/Swiss-Prot;Acc:Q19052]	-	-
WBGene00002077	14485.7	18602.3	10369.1	0.557409	-0.843191	0.191063	1	I	310981	314989	-	3710	imb-3	GO:0005515;GO:0005634;GO:0005634;GO:0005737;GO:0005737;GO:0006606;GO:0006606;GO:0006606;GO:0006886;GO:0006886;GO:0008139;GO:0008536;GO:0008536;GO:0015031;GO:0061608;	K20222	-	-	-	IMportin Beta family [Source:UniProtKB/TrEMBL;Acc:Q9N5V3]	3565440	Q9N5V3
WBGene00022139	1578.84	1065.18	2092.49	1.96445	0.974123	0.191319	1	I	1874033	1883639	+	2921	tub-2	GO:0005515;	K24720	-	-	-	TUBby-related [Source:UniProtKB/TrEMBL;Acc:Q9BL53]	171758	Q9BL53
WBGene00020786	332.743	181.129	484.357	2.67411	1.41906	0.191448	1	X	6169305	6173748	+	1873	T25B2.2	-	-	-	-	-	-	180887	H2KZ74
WBGene00003083	2648.18	3460.64	1835.72	0.530458	-0.914689	0.19175	1	I	10588177	10590464	+	1708	lst-1	GO:0001965;	-	-	-	-	Lateral Signaling Target [Source:UniProtKB/TrEMBL;Acc:P91820]	172948	-
WBGene00001345	417.987	239.906	596.068	2.48459	1.31301	0.191884	1	V	6003601	6016087	+	2234	fos-1	GO:0003677;GO:0003700;GO:0006355;GO:0006357;GO:0003677;GO:0003700;GO:0006355;GO:0006357;	K09031	-	-	-	Transcription factor fos-1 [Source:UniProtKB/Swiss-Prot;Acc:G5ECG2]	178987	G5ECG2
WBGene00003951	3556.8	4621.78	2491.81	0.539146	-0.891252	0.192342	1	I	14719167	14720477	-	1059	pbs-5	GO:0004298;GO:0005839;GO:0051603;	K02737	EC:3.4.25.1	-	-	Proteasome subunit pbs-5 [Source:UniProtKB/Swiss- Prot;Acc:Q9XUV0]	173334	Q9XUV0
WBGene00001599	6260.1	8077.62	4442.58	0.549987	-0.862531	0.192397	1	I	6513928	6517507	+	3218	glh-2	GO:0003676;GO:0005524;GO:0008270;	K13982	EC:3.6.4.13	-	-	ATP-dependent RNA helicase glh-2 [Source:UniProtKB/Swiss-Prot;Acc:Q966L9]	172361	Q966L9
WBGene00010263	4474.15	5793.72	3154.58	0.544482	-0.877044	0.192702	1	II	12919551	12923377	+	3369	wago-4	GO:0003676;GO:0003676;GO:0003723;GO:0005515;GO:0005737;GO:0031047;GO:0031048;GO:0048471;GO:0060966;	-	-	-	-	Piwi-like protein [Source:UniProtKB/TrEMBL;Acc:O62275]	174932	O62275
WBGene00013894	3277.01	4263.12	2290.9	0.537377	-0.895994	0.192745	1	I	10348055	10349379	-	1187	ZC434.8	GO:0000166;GO:0003824;GO:0003824;GO:0004054;GO:0004111;GO:0004111;GO:0005524;GO:0016301;GO:0016301;GO:0016301;GO:0016301;GO:0016310;GO:0016740;GO:0016772;GO:0016772;GO:0046314;GO:0046314;GO:0000166;GO:0003824;GO:0003824;GO:0004054;GO:0004111;GO:0004111;GO:0005524;GO:0016301;GO:0016301;GO:0016301;GO:0016301;GO:0016310;GO:0016740;GO:0016772;GO:0016772;GO:0046314;GO:0046314;	K00933	EC:2.7.3.2	-	-	Probable arginine kinase ZC434.8 [Source:UniProtKB/Swiss-Prot;Acc:Q27535]	172907	Q27535
WBGene00019817	56.4851	9.59622	103.374	10.7724	3.42926	0.192809	1	V	238963	240362	-	993	R02C2.6	GO:0000166;GO:0004672;GO:0004672;GO:0004674;GO:0004674;GO:0005524;GO:0005524;GO:0005524;GO:0005634;GO:0005737;GO:0006468;GO:0006468;GO:0006468;GO:0016301;GO:0016310;GO:0035556;	-	-	-	-	-	178551	Q86S44
WBGene00020264	1541	2041.6	1040.41	0.509606	-0.972546	0.192837	1	V	6450870	6452929	+	1204	acl-8	GO:0005783;GO:0012505;GO:0016020;GO:0016021;GO:0016740;GO:0016746;GO:0016746;GO:0016746;GO:0016746;GO:0036149;	K13513	-	-	-	ACyLtransferase-like [Source:UniProtKB/TrEMBL;Acc:O16526]	179031	-
WBGene00007924	985.719	641.747	1329.69	2.07198	1.05101	0.192889	1	III	3472003	3473718	+	963	rsu-1	GO:0005515;GO:0005515;GO:0007165;GO:0045087;GO:0005515;GO:0005515;GO:0007165;GO:0045087;	-	-	-	-	Ras SUppressor homolog [Source:UniProtKB/TrEMBL;Acc:Q09497]	175451	Q09497
WBGene00019705	44.0821	4.79811	83.3662	17.3748	4.11892	0.192889	1	II	1042969	1044025	-	1008	fbxb-45	GO:0005515;	-	-	-	-	F-box B protein [Source:UniProtKB/TrEMBL;Acc:Q965L5]	173485	Q965L5
WBGene00018951	1978.65	2601.78	1355.53	0.521003	-0.940635	0.193065	1	III	7313149	7314977	-	776	F56C9.7	GO:0010883;GO:0090087;	-	-	-	-	-	176037	Q20865
WBGene00016501	2977.54	3879.27	2075.82	0.535105	-0.902106	0.19321	1	V	7852286	7853975	-	1400	C37C3.9	GO:0005515;	-	-	-	-	-	179164	Q22917
WBGene00002079	6452.53	8319.92	4585.14	0.551103	-0.859605	0.193309	1	I	318390	323352	-	3252	xpo-2	GO:0005049;GO:0005515;GO:0005635;GO:0005829;GO:0006606;GO:0006611;GO:0006886;GO:0006886;GO:0008536;GO:0008536;GO:0005049;GO:0005515;GO:0005635;GO:0005829;GO:0006606;GO:0006611;GO:0008536;GO:0008536;	K18423	-	-	-	EXPOrtin (Nuclear export receptor) [Source:UniProtKB/TrEMBL;Acc:V6CKP0]	171621	Q965V4
WBGene00010593	434.405	251.901	616.91	2.44902	1.2922	0.19353	1	V	9497042	9499372	+	1590	gsnl-1	GO:0051015;	K05768	-	-	-	Gelsolin-like protein 1 [Source:UniProtKB/Swiss- Prot;Acc:Q21253]	179328	Q21253
WBGene00003479	1746.96	2304.29	1189.64	0.516269	-0.953805	0.193799	1	V	3743576	3749401	+	1844	mtm-9	-	K18084	-	-	-	Myotubularin-related protein 9 [Source:UniProtKB/Swiss-Prot;Acc:Q965W9]	178790	Q965W9
WBGene00007007	972.767	633.351	1312.18	2.07181	1.05089	0.194089	1	IV	885346	890200	+	1604	mak-2	GO:0004672;GO:0005524;GO:0006468;GO:0004672;GO:0005524;GO:0006468;	K04443	EC:2.7.11.1	-	-	MAP kinase-activated protein kinase mak-2 [Source:UniProtKB/Swiss-Prot;Acc:Q965G5]	176914	-
WBGene00000967	1314.81	1750.11	879.513	0.502547	-0.992669	0.194492	1	I	8212362	8218361	-	1163	dhs-3	GO:0016491;GO:0016491;GO:0016491;GO:0016491;	K15734	EC:1.1.1.105	-	-	-	172603	A5JYX5
WBGene00021038	2227.86	2918.45	1537.27	0.526743	-0.92483	0.194581	1	I	3368785	3371444	+	1505	W05F2.6	-	-	-	-	-	-	171909	Q9TYT7
WBGene00011088	36.2133	2.39906	70.0276	29.1896	4.86738	0.194674	1	V	12065960	12067957	-	1509	kmo-2	GO:0004497;GO:0004502;GO:0005739;GO:0005741;GO:0016020;GO:0016021;GO:0016174;GO:0019674;GO:0050660;GO:0055114;GO:0070189;GO:0071949;GO:0071949;GO:0004497;GO:0004502;GO:0005739;GO:0005741;GO:0016020;GO:0016021;GO:0016174;GO:0019674;GO:0050660;GO:0055114;GO:0070189;GO:0071949;GO:0071949;GO:0004497;GO:0004502;GO:0005739;GO:0005741;GO:0016020;GO:0016021;GO:0016174;GO:0019674;GO:0050660;GO:0055114;GO:…	-	-	-	-	Kynurenine 3-MonoOxygenase [Source:UniProtKB/TrEMBL;Acc:Q21794]	187655	B5BM30
WBGene00018603	111.729	38.3849	185.073	4.8215	2.26948	0.194688	1	X	7490408	7493120	-	1535	F48E3.2	GO:0016020;GO:0016021;GO:0016021;GO:0016021;GO:0022857;GO:0022857;GO:0055085;GO:0055085;	-	-	-	-	-	185981	Q9GPA2
WBGene00013986	782.455	1066.38	498.53	0.467497	-1.09697	0.194737	1	III	9138052	9138701	-	533	ZK512.7	-	-	-	-	-	-	176290	P34645
WBGene00020930	1710.13	1163.54	2256.72	1.93953	0.955706	0.194863	1	IV	4014799	4034784	-	3063	hlh-30	GO:0000981;GO:0006357;GO:0046983;GO:0046983;GO:0000981;GO:0006357;GO:0046983;GO:0046983;GO:0000981;GO:0006357;GO:0046983;GO:0046983;GO:0000981;GO:0006357;GO:0046983;GO:0046983;GO:0000981;GO:0006357;GO:0046983;GO:0046983;GO:0000981;GO:0005634;GO:0005634;GO:0005737;GO:0005737;GO:0006357;GO:0008340;GO:0010506;GO:0010628;GO:0045944;GO:0046983;GO:0046983;GO:0050829;GO:0050830;GO:0050830;GO:0000981;GO:…	-	-	-	-	Helix Loop Helix [Source:UniProtKB/TrEMBL;Acc:Q86MJ3]	-	-
WBGene00013559	310.123	166.734	453.512	2.71997	1.44359	0.194944	1	III	12319108	12323771	+	1165	Y75B8A.28	-	-	-	-	-	-	190712	Q9XW81
WBGene00021186	364.22	524.194	204.247	0.389641	-1.35978	0.195068	1	II	7446499	7448542	+	1544	Y9D1A.1	-	-	-	-	-	-	-	-
WBGene00018725	71.755	16.7934	126.717	7.54562	2.91564	0.195285	1	X	8709764	8710137	+	374	kreg-1	GO:0097501;	-	-	-	-	-	186143	Q20689
WBGene00013538	1613.91	2131.56	1096.26	0.514302	-0.959313	0.195972	1	IV	15524094	15528670	-	1829	ari-1.4	GO:0000151;GO:0000209;GO:0004842;GO:0004842;GO:0005634;GO:0005737;GO:0006511;GO:0016567;GO:0016567;GO:0016740;GO:0031624;GO:0032436;GO:0046872;GO:0061630;GO:0000151;GO:0000209;GO:0005634;GO:0005737;GO:0006511;GO:0016740;GO:0031624;GO:0032436;GO:0061630;GO:0000151;GO:0000209;GO:0004842;GO:0004842;GO:0005634;GO:0005737;GO:0006511;GO:0016567;GO:0016567;GO:0016740;GO:0031624;GO:0032436;GO:0046872;GO:…	K11968	EC:2.3.2.31	-	-	RBR-type E3 ubiquitin transferase [Source:UniProtKB/TrEMBL;Acc:D3NQB5]	178437	Q9NA31
WBGene00004305	2914.35	3792.91	2035.8	0.536739	-0.897707	0.196171	1	I	8591215	8591978	+	635	ran-4	-	-	-	-	-	Probable nuclear transport factor 2 [Source:UniProtKB/Swiss-Prot;Acc:Q21735]	172648	Q21735
WBGene00007797	1303.08	1733.32	872.844	0.503568	-0.989741	0.196427	1	V	10812343	10813487	-	964	C29A12.1	-	-	-	-	-	-	179501	Q18292
WBGene00012225	157.498	248.302	66.6929	0.268596	-1.89649	0.196483	1	X	12100196	12103812	-	1628	W03G11.3	GO:0004560;GO:0004560;GO:0004560;GO:0004560;GO:0005764;GO:0005975;GO:0005975;GO:0006004;GO:0006004;GO:0006004;GO:0008152;GO:0016139;GO:0016787;GO:0016798;	K01206	EC:3.2.1.51	-	-	Putative alpha-L-fucosidase [Source:UniProtKB/Swiss-Prot;Acc:P49713]	189173	P49713
WBGene00018229	58.7522	10.7957	106.709	9.88433	3.30514	0.196593	1	V	3571196	3571391	+	150	F40C5.2	-	-	-	-	-	-	185515	G5EC28
WBGene00020080	69.0711	15.5939	122.548	7.85875	2.9743	0.196772	1	II	2117276	2122181	-	1248	math-37	GO:0005515;	-	-	-	-	MATH (Meprin-associated Traf homology) domain containing [Source:UniProtKB/TrEMBL;Acc:F3NWW4]	187883	F3NWW4
WBGene00004083	316.274	171.532	461.015	2.68762	1.42633	0.197073	1	V	10702549	10704906	+	1490	pph-1	GO:0000164;GO:0000164;GO:0004722;GO:0004722;GO:0004722;GO:0004722;GO:0005634;GO:0005737;GO:0006470;GO:0016787;GO:0016787;GO:0016787;GO:0030496;GO:0032154;GO:0106306;GO:0106307;	K06269	EC:3.1.3.16	-	-	Serine/threonine-protein phosphatase [Source:UniProtKB/TrEMBL;Acc:G5EC18]	182242	-
WBGene00009662	147.982	235.107	60.8573	0.258849	-1.94982	0.197118	1	II	11809347	11810307	+	406	F43G6.10	-	-	-	-	-	-	174813	-
WBGene00003868	1964.16	2577.78	1350.53	0.523912	-0.932604	0.197219	1	II	11493231	11495321	-	1587	ooc-3	GO:0000132;GO:0003674;GO:0005254;GO:0005783;GO:0005783;GO:0007163;GO:0008104;GO:0009792;GO:0016020;GO:0016021;GO:1902476;GO:0000132;GO:0003674;GO:0005254;GO:0005783;GO:0005783;GO:0007163;GO:0008104;GO:0009792;GO:0016020;GO:0016021;GO:1902476;	-	-	-	-	-	174759	Q8I132
WBGene00019824	1783.98	2347.48	1220.48	0.519912	-0.943661	0.197299	1	IV	253571	255429	-	1567	R02D3.7	-	-	-	-	-	-	176844	O44505
WBGene00015610	98.5432	31.1877	165.899	5.31936	2.41125	0.197497	1	II	1787222	1788187	-	905	C08F1.6	GO:0016020;GO:0016021;	-	-	-	-	-	173550	O17177
WBGene00011746	4770.69	6158.37	3383	0.549333	-0.864247	0.197525	1	IV	9778288	9781203	+	2489	T13F2.6	-	-	-	-	-	-	177817	Q94049
WBGene00003055	1318.2	884.052	1752.36	1.98219	0.987094	0.197553	1	III	5474478	5478005	+	1173	lon-1	GO:0005576;GO:0005576;GO:0000003;GO:0005576;GO:0005576;GO:0032876;GO:0040010;GO:0040015;GO:0000003;GO:0005576;GO:0005576;GO:0032876;GO:0040010;GO:0040015;	-	-	-	-	-	175753	Q09566
WBGene00019619	2105.39	2757.71	1453.07	0.526912	-0.924366	0.197561	1	X	6444189	6446664	-	1202	asp-14	GO:0004190;GO:0004190;GO:0006508;GO:0006508;GO:0045087;	-	-	-	-	ASpartyl Protease [Source:UniProtKB/TrEMBL;Acc:Q94271]	180917	Q94271
WBGene00001934	120.453	196.723	44.1841	0.224601	-2.15456	0.197572	1	IV	7487560	7488025	-	466	his-60	GO:0000786;GO:0003677;GO:0042025;GO:0046982;	-	-	-	-	Histone H4 [Source:UniProtKB/Swiss- Prot;Acc:P62784]	-	-
WBGene00015095	3254.9	4224.74	2285.07	0.540878	-0.886625	0.197604	1	I	5269545	5270941	-	1165	B0261.7	GO:0005515;	-	-	-	-	-	172169	O01442
WBGene00003925	2898.19	3768.92	2027.46	0.537944	-0.894472	0.197976	1	I	8727214	8728497	-	897	pas-4	GO:0005839;GO:0006511;GO:0019773;GO:0051603;GO:0005839;GO:0006511;GO:0019773;GO:0051603;	K02731	EC:3.4.25.1	-	-	Proteasome subunit alpha type-7 [Source:UniProtKB/Swiss-Prot;Acc:Q95005]	172679	Q95005
WBGene00019381	1527.52	2018.8	1036.24	0.513294	-0.962141	0.198119	1	III	6873048	6873729	+	682	K04C2.3	-	-	-	-	-	-	175958	H2L0E2
WBGene00001064	102.661	33.5868	171.734	5.11315	2.35421	0.198178	1	II	6714292	6715971	+	1324	dpy-2	GO:0042302;	-	-	-	-	Cuticle collagen dpy-2 [Source:UniProtKB/Swiss- Prot;Acc:P35799]	-	-
WBGene00016896	102.661	33.5868	171.734	5.11315	2.35421	0.198178	1	X	6860946	6863414	-	1458	nep-4	GO:0004222;GO:0004222;GO:0006508;GO:0006508;GO:0008237;GO:0008237;	-	-	-	-	NEPrilysin metallopeptidase family [Source:UniProtKB/TrEMBL;Acc:O45311]	183746	O45311
WBGene00017177	1319.35	1752.51	886.182	0.505665	-0.983747	0.198216	1	X	4454120	4457304	+	2489	F02E8.4	-	-	-	-	-	-	184092	Q19122
WBGene00015538	2196.73	2872.87	1520.6	0.529296	-0.917852	0.198593	1	IV	5848657	5850845	+	1999	sams-3	GO:0004478;GO:0005524;GO:0006556;	K00789	EC:2.5.1.6	-	-	Probable S-adenosylmethionine synthase 3 [Source:UniProtKB/Swiss-Prot;Acc:P50305]	177355	P50305
WBGene00007513	1897.03	2490.22	1303.85	0.523587	-0.933498	0.198659	1	IV	11470185	11473419	+	2192	wht-2	GO:0000166;GO:0005524;GO:0005524;GO:0005524;GO:0005886;GO:0016020;GO:0016020;GO:0016020;GO:0016021;GO:0016887;GO:0016887;GO:0042626;GO:0055085;GO:0000166;GO:0005524;GO:0005524;GO:0005524;GO:0005886;GO:0016020;GO:0016020;GO:0016020;GO:0016021;GO:0016887;GO:0016887;GO:0042626;GO:0055085;	K21396	-	-	-	WHiTe (Drosophila) related ABC transporter [Source:UniProtKB/TrEMBL;Acc:P90746]	178069	P90746
WBGene00044206	255.449	130.749	380.15	2.90749	1.53977	0.198779	1	V	15444916	15445420	+	352	T26H5.9	-	-	-	-	-	-	3564973	Q564T4
WBGene00003209	4798.79	6189.56	3408.01	0.550606	-0.860908	0.19909	1	I	9132538	9135753	+	1716	mel-26	GO:0005515;GO:0005515;GO:0005515;	K03876	-	-	-	Protein maternal effect lethal 26 [Source:UniProtKB/Swiss-Prot;Acc:Q94420]	172737	K8F7T2
WBGene00003216	1507.66	1992.42	1022.9	0.513398	-0.961849	0.199095	1	IV	4758982	4760428	-	1300	memi-1	-	-	-	-	-	MEiosis-to-MItosis transition associated [Source:UniProtKB/TrEMBL;Acc:Q9N575]	-	-
WBGene00019035	35.7965	2.39906	69.1939	28.8422	4.85011	0.19913	1	II	1682518	1683655	+	1088	fbxb-26	-	-	-	-	-	F-box B protein [Source:UniProtKB/TrEMBL;Acc:Q9TZG6]	186508	Q9TZG6
WBGene00022570	35.7965	2.39906	69.1939	28.8422	4.85011	0.19913	1	II	3207683	3208751	-	863	sdz-35	GO:0005515;GO:0051260;GO:0051260;	-	-	-	-	SKN-1 Dependent Zygotic transcript [Source:UniProtKB/TrEMBL;Acc:P91555]	191123	P91555
WBGene00006839	1708.18	1167.14	2249.22	1.92712	0.946446	0.199233	1	X	10146889	10153142	+	3051	unc-115	GO:0003779;GO:0003779;GO:0005515;GO:0007010;GO:0007010;GO:0009925;GO:0015629;GO:0030032;GO:0046872;GO:0051015;GO:0051015;GO:0003779;GO:0003779;GO:0005515;GO:0005515;GO:0005737;GO:0005886;GO:0007010;GO:0007010;GO:0009925;GO:0010591;GO:0015629;GO:0030032;GO:0046872;GO:0048812;GO:0051015;GO:0051015;GO:0051489;	K07520	-	-	-	-	181227	Q19240
WBGene00020199	536.034	746.106	325.962	0.436884	-1.19468	0.199403	1	X	5177519	5179210	-	1213	T03G11.6	GO:0008168;GO:0016740;GO:0032259;	-	-	-	-	-	188034	Q22123
WBGene00019314	104.511	34.7863	174.235	5.00873	2.32445	0.199459	1	II	1065566	1066998	-	900	K02E7.10	GO:0004197;GO:0005615;GO:0005764;GO:0006508;GO:0006508;GO:0008234;GO:0008234;GO:0016020;GO:0016021;GO:0051603;	-	-	-	-	-	186889	O17255
WBGene00011431	402.983	573.374	232.592	0.405654	-1.30168	0.199531	1	I	13302759	13304311	-	1493	T04D3.1	GO:0005737;GO:0006914;GO:0006914;	-	-	-	-	-	173197	O18697
WBGene00019938	679.251	930.833	427.668	0.459447	-1.12203	0.199532	1	X	5949529	5953174	-	2601	R07E4.5	-	-	-	-	-	-	180861	Q21816
WBGene00019285	31.0284	1.19953	60.8573	50.7344	5.66489	0.199587	1	II	328564	332513	-	2327	cbn-1	GO:0005509;GO:0005509;GO:0005509;GO:0005509;GO:0005509;GO:0005509;	-	-	-	-	Calcium BiNding protein homolog [Source:UniProtKB/TrEMBL;Acc:H2KY96]	173423	H2KY97
WBGene00017733	2749.11	3575.79	1922.42	0.537622	-0.895336	0.199635	1	I	2434004	2435708	+	1040	ubxn-1	GO:0005515;GO:0005515;GO:0005515;GO:0005737;GO:0007283;GO:0030154;GO:0036435;GO:0042006;GO:0048471;GO:0048471;GO:1903364;GO:0005515;GO:0005515;GO:0005515;GO:0005737;GO:0007283;GO:0030154;GO:0036435;GO:0042006;GO:0048471;GO:0048471;GO:1903364;	K24348	-	-	-	UBX domain-containing protein 1 [Source:UniProtKB/Swiss-Prot;Acc:Q9TXH9]	171804	Q9TXH9
WBGene00016627	6166.32	7930.08	4402.57	0.555173	-0.84899	0.19967	1	II	6871376	6872593	-	801	C44B7.5	GO:0005576;	-	-	-	-	-	174124	Q18594
WBGene00015552	463.724	274.692	652.757	2.37633	1.24873	0.199686	1	IV	7017626	7020210	+	1880	C06G3.6	GO:0000423;GO:0005080;GO:0005515;GO:0005776;GO:0007005;GO:0007032;GO:0008270;GO:0008270;GO:0016235;GO:0035973;GO:0044753;GO:0046872;GO:0070530;	-	-	-	-	-	177467	Q17746
WBGene00016071	39.7309	3.59858	75.8632	21.0814	4.3979	0.199906	1	II	441402	443674	+	1259	C24H12.1	GO:0005515;GO:0016020;GO:0016021;	-	-	-	-	-	182866	O17165
WBGene00020662	7697.41	9879.31	5515.5	0.558289	-0.840917	0.199918	1	V	1176724	1178864	+	958	T21H3.1	GO:0006629;GO:0006629;GO:0006629;GO:0006629;	-	-	-	-	-	178615	H2KZV5
WBGene00002253	1444.6	977.615	1911.59	1.95536	0.967432	0.200106	1	X	3259087	3259855	+	653	lbp-1	GO:0008289;GO:0008289;	-	-	-	-	Fatty acid-binding protein homolog 1 [Source:UniProtKB/Swiss-Prot;Acc:Q20223]	180616	Q20223
WBGene00016953	180.422	81.5679	279.277	3.42386	1.77562	0.200187	1	IV	5685287	5688273	+	1583	C55C3.3	GO:0016020;GO:0016021;	-	-	-	-	-	177347	Q18866
WBGene00007170	80.4065	21.5915	139.221	6.44798	2.68885	0.200191	1	III	4765833	4776342	+	3803	B0393.5	GO:0005201;GO:0005509;GO:0005509;GO:0007160;GO:0007160;GO:0008150;GO:0016020;GO:0016021;GO:0062023;	-	-	-	-	-	175632	Q17494
WBGene00001454	224.412	110.357	338.467	3.06703	1.61684	0.200212	1	X	4677342	4678129	-	733	flp-11	-	-	-	-	-	FMRFamide-like neuropeptides 11 AMRNALVRF-amide ASGGMRNALVRF-amide SPLDEEDFAPESPLQ-amide NGAPQPFVRF-amide [Source:UniProtKB/Swiss-Prot;Acc:Q21156]	-	-
WBGene00018101	372.33	211.117	533.543	2.52724	1.33756	0.200312	1	II	1767802	1777394	+	2960	math-27	GO:0005515;GO:0005515;GO:0005515;GO:0005515;GO:0005515;GO:0005515;GO:0005515;GO:0005515;GO:0005515;GO:0005515;GO:0005515;GO:0005515;	-	-	-	-	MATH (Meprin-associated Traf homology) domain containing [Source:UniProtKB/TrEMBL;Acc:I2HAK4]	-	-
WBGene00001668	24.593	0	49.186	Inf	Inf	0.200424	1	X	13191246	13193955	+	1095	gpa-6	GO:0003924;GO:0007165;GO:0007186;GO:0019001;GO:0031683;	-	-	-	-	Guanine nucleotide-binding protein alpha-6 subunit [Source:UniProtKB/Swiss-Prot;Acc:Q93743]	181442	Q93743
WBGene00009685	24.593	0	49.186	Inf	Inf	0.200424	1	IV	10023291	10025226	+	1390	F44D12.8	-	-	-	-	-	-	177864	Q20395
WBGene00009754	24.593	0	49.186	Inf	Inf	0.200424	1	I	9457456	9458842	+	1165	F46A9.1	-	-	-	-	-	-	172772	Q93729
WBGene00017304	774.16	495.405	1052.91	2.12536	1.08771	0.200468	1	III	5553489	5554934	-	1011	nmad-1	GO:0070988;GO:0070988;	-	-	-	-	DNA N6-methyl adenine demethylase [Source:UniProtKB/Swiss-Prot;Acc:Q8MNT9]	-	-
WBGene00000417	5328.71	6860.1	3797.33	0.553539	-0.853244	0.20056	1	IV	13198372	13204133	-	2437	ced-3	GO:0004197;GO:0006508;GO:0008234;GO:0042981;GO:0004175;GO:0004197;GO:0004197;GO:0004197;GO:0005737;GO:0006508;GO:0006508;GO:0006508;GO:0006915;GO:0008233;GO:0008234;GO:0008234;GO:0008234;GO:0009792;GO:0012501;GO:0016020;GO:0016540;GO:0016787;GO:0030163;GO:0048471;GO:0097194;	K20106	-	-	-	Cell death protein 3 Cell death protein 3 subunit p17 Cell death protein 3 subunit p15 Cell death protein 3 subunit p13 [Source:UniProtKB/Swiss-Prot;Acc:P42573]	178272	P42573
WBGene00018487	43.2485	4.79811	81.6988	17.0273	4.08978	0.200594	1	X	7551204	7554426	-	1084	F46C8.8	-	-	-	-	-	-	181015	Q9GYP1
WBGene00045393	43.2485	4.79811	81.6988	17.0273	4.08978	0.200594	1	V	7953354	7954652	-	813	F26D11.13	-	-	-	-	-	-	6418733	A5A8R4
WBGene00003887	435.788	255.499	616.076	2.41126	1.26979	0.200743	1	III	13576188	13580662	+	2095	osm-7	GO:0005112;GO:0005615;GO:0006970;GO:0045747;GO:0005112;GO:0005615;GO:0006970;GO:0045747;	-	-	-	-	-	176790	O45750
WBGene00019322	28045.8	35779.5	20312.2	0.567704	-0.81679	0.20078	1	I	6836375	6838140	+	1630	ahcy-1	GO:0004013;GO:0004013;GO:0004013;GO:0004013;GO:0004013;GO:0005829;GO:0005829;GO:0006730;GO:0016787;GO:0019510;GO:0033353;GO:0004013;GO:0004013;GO:0004013;GO:0004013;GO:0004013;GO:0005829;GO:0005829;GO:0006730;GO:0016787;GO:0019510;GO:0033353;	K01251	EC:3.3.1.1	-	-	Adenosylhomocysteinase [Source:UniProtKB/Swiss- Prot;Acc:P27604]	172408	P27604
WBGene00015219	503.962	303.48	704.444	2.32122	1.21488	0.200901	1	V	8774332	8776630	+	1560	B0507.2	-	-	-	-	-	BRO1 domain-containing protein BROX homolog [Source:UniProtKB/Swiss-Prot;Acc:Q22885]	179255	-
WBGene00017506	808.847	520.595	1097.1	2.10739	1.07546	0.201085	1	V	1594019	1594665	+	498	F16B4.4	-	-	-	-	-	-	178648	O44632
WBGene00007428	3803.96	4916.86	2691.06	0.547312	-0.869564	0.201097	1	V	10130405	10134148	-	2792	wdr-20	GO:0005515;GO:0005515;GO:0010628;GO:0090326;GO:1903003;GO:2000010;GO:0005515;GO:0005515;GO:0010628;GO:0090326;GO:1903003;GO:2000010;GO:0005515;	K24741	-	-	-	WD repeat-containing protein 20 homolog [Source:UniProtKB/Swiss-Prot;Acc:D9N129]	179410	-
WBGene00003043	1838.46	2412.25	1264.66	0.524268	-0.931625	0.201278	1	IV	6842964	6845805	+	1964	lip-1	GO:0006470;GO:0008138;GO:0016311;GO:0016791;GO:0017017;GO:0006470;GO:0008138;GO:0016311;GO:0016791;GO:0017017;	K04459	-	-	-	Dual specificity protein phosphatase lip-1 [Source:UniProtKB/Swiss-Prot;Acc:V6CIV8]	191704	V6CIV8
WBGene00002982	642.755	882.852	402.659	0.456088	-1.13262	0.201494	1	III	5697477	5698013	-	433	lgg-3	GO:0000045;GO:0000045;GO:0000045;GO:0000421;GO:0000422;GO:0005737;GO:0005737;GO:0006501;GO:0006914;GO:0008340;GO:0016020;GO:0034045;GO:0034045;GO:0034274;GO:0044804;	K08336	-	-	-	Ubiquitin-like protein atg-12 [Source:UniProtKB/TrEMBL;Acc:Q10931]	175793	Q10931
WBGene00044068	116.446	41.9835	190.908	4.54723	2.18499	0.201497	1	X	7218109	7226825	+	3066	syd-9	GO:0000977;GO:0000981;GO:0005515;GO:0005634;GO:0006357;GO:0016607;GO:0043565;GO:0000977;GO:0000981;GO:0005634;GO:0006357;GO:0016607;GO:0043565;GO:0000977;GO:0000981;GO:0005634;GO:0006357;GO:0016607;GO:0043565;GO:0000977;GO:0000981;GO:0005634;GO:0006357;GO:0016607;GO:0043565;	-	-	-	-	-	-	-
WBGene00044665	220.323	332.269	108.376	0.326169	-1.61631	0.201925	1	II	5011523	5012078	-	465	F59A6.12	-	-	-	-	-	-	4363020	Q2V4S7
WBGene00008040	312.761	454.621	170.901	0.375919	-1.41151	0.201959	1	III	9330316	9330928	+	475	ttr-5	GO:0003674;GO:0005575;GO:0005576;GO:0009986;GO:0009986;	-	-	-	-	Transthyretin-like protein 5 [Source:UniProtKB/Swiss-Prot;Acc:Q03575]	176312	Q03575
WBGene00017606	1909.7	2502.21	1317.19	0.526408	-0.925747	0.20199	1	V	7577531	7580541	-	2768	ets-6	GO:0040027;GO:0040027;	-	-	-	-	ETS class transcription factor [Source:UniProtKB/TrEMBL;Acc:O01525]	179141	O01525
WBGene00017483	491.427	295.084	687.771	2.33076	1.2208	0.202008	1	IV	4301308	4304437	+	1456	lgc-22	GO:0004888;GO:0004888;GO:0005216;GO:0005216;GO:0005230;GO:0005230;GO:0006811;GO:0006811;GO:0016020;GO:0016021;GO:0016021;GO:0016021;GO:0034220;GO:0034220;GO:0004888;GO:0004888;GO:0005216;GO:0005216;GO:0005230;GO:0005230;GO:0006811;GO:0006811;GO:0016020;GO:0016021;GO:0016021;GO:0016021;GO:0034220;GO:0034220;	-	-	-	-	Ligand-Gated ion Channel [Source:UniProtKB/TrEMBL;Acc:I2HA93]	184533	O44497
WBGene00010495	75.4555	19.1924	131.719	6.86304	2.77885	0.202181	1	I	8511600	8512505	-	853	K02B12.2	-	-	-	-	-	-	186868	Q21114
WBGene00004364	229.129	113.955	344.302	3.02138	1.59521	0.202346	1	V	10261131	10270314	-	1239	ric-4	GO:0005484;GO:0005886;GO:0005886;GO:0006887;GO:0006906;GO:0007271;GO:0016082;GO:0019905;GO:0031201;GO:0031629;GO:0043005;GO:0045202;GO:0045202;GO:0098793;GO:0005484;GO:0005886;GO:0005886;GO:0006887;GO:0006906;GO:0007271;GO:0016082;GO:0019905;GO:0031201;GO:0031629;GO:0043005;GO:0045202;GO:0045202;GO:0098793;	K18211	-	-	-	Synaptosomal-associated protein [Source:UniProtKB/TrEMBL;Acc:A5PEW5]	179427	O62414
WBGene00006977	3133.55	4060.4	2206.7	0.543469	-0.87973	0.202418	1	III	9002779	9004839	+	1784	zif-1	GO:0005515;GO:0006511;GO:0007275;GO:0009792;GO:0016567;	-	-	-	-	Zinc finger-interacting factor 1 [Source:UniProtKB/Swiss-Prot;Acc:P34482]	176274	P34482
WBGene00019760	3761	2661.75	4860.25	1.82596	0.868654	0.202531	1	X	4969537	4972281	-	1479	calu-1	GO:0005509;GO:0005509;GO:0005509;GO:0005509;GO:0005783;GO:0005783;GO:0042335;GO:0005509;GO:0005509;GO:0005509;GO:0005509;GO:0005783;GO:0005783;GO:0042335;GO:0005509;GO:0005509;GO:0005783;GO:0005783;GO:0005509;GO:0005509;GO:0005783;GO:0005783;	K23901	-	-	-	CALUmenin (Calcium-binding protein) homolog [Source:UniProtKB/TrEMBL;Acc:H2L0I1]	180769	-
WBGene00015954	205.492	98.3613	312.623	3.17832	1.66826	0.202632	1	X	3601800	3604360	+	964	C18B2.3	GO:0005515;GO:0005515;	-	-	-	-	-	180651	Q18074
WBGene00012695	1033.33	1383.06	683.602	0.49427	-1.01663	0.202663	1	V	18990850	18993799	+	1285	Y39B6A.37	-	-	-	-	-	-	180242	Q8MYM7
WBGene00000006	166.637	73.1712	260.102	3.55471	1.82973	0.20272	1	I	2571782	2576020	-	1895	aat-5	GO:0015179;GO:0016020;GO:0016020;GO:0016020;GO:0016021;GO:0022857;GO:0022857;GO:0055085;GO:0055085;GO:1902475;	-	-	-	-	Amino Acid Transporter [Source:UniProtKB/TrEMBL;Acc:H2KZG9]	171814	H2KZG9
WBGene00015778	3271.97	4235.53	2308.41	0.54501	-0.875644	0.202946	1	X	6240955	6242709	+	1487	got-2.2	GO:0003824;GO:0003824;GO:0004069;GO:0004069;GO:0005739;GO:0006520;GO:0006520;GO:0006533;GO:0008483;GO:0008483;GO:0008483;GO:0009058;GO:0009058;GO:0016740;GO:0030170;GO:0030170;GO:0003824;GO:0006520;GO:0008483;GO:0009058;GO:0030170;GO:0003824;GO:0003824;GO:0004069;GO:0004069;GO:0005739;GO:0006520;GO:0006520;GO:0006533;GO:0008483;GO:0008483;GO:0008483;GO:0009058;GO:0009058;GO:0016740;GO:0030170;GO:…	K14455	EC:2.6.1.1	-	-	Aspartate aminotransferase [Source:UniProtKB/TrEMBL;Acc:Q17994]	180897	Q17994
WBGene00007836	1128.85	752.104	1505.59	2.00184	1.00133	0.202966	1	II	13636929	13638480	-	1135	C31C9.2	GO:0004617;GO:0006520;GO:0016491;GO:0016616;GO:0016616;GO:0051287;GO:0051287;GO:0055114;GO:0055114;GO:0055114;	K00058	-	-	-	-	175012	O17626
WBGene00006640	151.418	63.575	239.261	3.76345	1.91205	0.20297	1	X	4866684	4874657	-	2034	tsp-14	GO:0002020;GO:0005515;GO:0005886;GO:0005887;GO:0016020;GO:0016021;GO:0016021;GO:0016021;GO:0030511;GO:0040019;GO:0040026;GO:0042661;GO:0045138;GO:1901046;GO:1901048;GO:0002020;GO:0005515;GO:0005886;GO:0005887;GO:0016020;GO:0016021;GO:0016021;GO:0016021;GO:0030511;GO:0040019;GO:0040026;GO:0042661;GO:0045138;GO:1901046;GO:1901048;	-	-	-	-	Tetraspanin-14 [Source:UniProtKB/Swiss- Prot;Acc:H2L006]	180761	-
WBGene00004210	839	543.386	1134.61	2.08804	1.06215	0.20302	1	II	2845384	2852593	-	4483	ptc-3	GO:0016021;GO:0016021;GO:0016021;GO:0016021;GO:0016021;GO:0016021;	K06225	-	-	-	-	173631	H2L0G5
WBGene00004057	334.725	185.927	483.524	2.60061	1.37885	0.203036	1	IV	8139219	8143151	+	1860	pmk-3	GO:0004672;GO:0004707;GO:0005524;GO:0006468;GO:0004672;GO:0004707;GO:0005524;GO:0006468;GO:0004672;GO:0004672;GO:0005524;GO:0005524;GO:0006468;GO:0006468;GO:0016301;GO:0016310;GO:0004672;GO:0004672;GO:0005524;GO:0005524;GO:0006468;GO:0006468;GO:0016301;GO:0016310;	K04441	EC:2.7.11.24	-	-	Mitogen-activated protein kinase pmk-3 [Source:UniProtKB/Swiss-Prot;Acc:O44514]	177610	-
WBGene00004504	4778.94	6152.38	3405.51	0.553527	-0.853274	0.203151	1	II	42181	46216	-	1487	rpt-4	GO:0005524;GO:0005737;GO:0008540;GO:0016787;GO:0016887;GO:0030163;GO:0030433;GO:0005524;GO:0005737;GO:0008540;GO:0016787;GO:0016887;GO:0030163;GO:0030433;	-	-	-	-	Probable 26S proteasome regulatory subunit 10B [Source:UniProtKB/Swiss-Prot;Acc:O17071]	-	-
WBGene00020393	1022.38	1368.66	676.1	0.493986	-1.01746	0.203206	1	V	1846201	1848015	+	1012	T10B5.7	GO:0006629;GO:0006629;GO:0006629;GO:0006629;	-	-	-	-	-	178665	O76409
WBGene00019796	106.506	176.331	36.6811	0.208025	-2.26517	0.20323	1	II	3624198	3626950	+	1784	M151.4	-	-	-	-	-	-	-	-
WBGene00000075	541.951	752.104	331.797	0.441159	-1.18063	0.203254	1	X	7795046	7798287	-	2340	adm-4	GO:0004222;GO:0006508;GO:0008237;	K06059	EC:3.4.24.86	-	-	Disintegrin and metalloproteinase domain-containing protein 17 homolog [Source:UniProtKB/Swiss- Prot;Acc:Q94316]	181041	Q94316
WBGene00004995	4345.49	5600.59	3090.38	0.551796	-0.857794	0.203295	1	IV	8477182	8480656	+	1522	spp-10	GO:0005615;GO:0006629;GO:0006629;GO:0005615;GO:0005764;GO:0005764;GO:0006629;GO:0006629;GO:0006665;GO:0006665;	K12382	-	-	-	SaPosin-like Protein family [Source:UniProtKB/TrEMBL;Acc:Q4JFH6]	177651	Q18276
WBGene00000102	4770.44	6140.38	3400.51	0.553794	-0.852579	0.203558	1	V	10248907	10252895	+	2429	akt-1	GO:0004672;GO:0004674;GO:0005524;GO:0006468;GO:0004672;GO:0004674;GO:0005524;GO:0006468;GO:0004672;GO:0004674;GO:0005524;GO:0006468;GO:0004672;GO:0004674;GO:0005524;GO:0006468;GO:0004672;GO:0004674;GO:0005524;GO:0006468;GO:0043491;	K04456	EC:2.7.11.1	-	-	Serine/threonine-protein kinase akt-1 [Source:UniProtKB/Swiss-Prot;Acc:Q17941]	179424	Q17941
WBGene00007168	3449.57	4459.84	2439.29	0.546946	-0.87053	0.203743	1	III	4757201	4759728	+	2154	B0393.3	GO:0005515;GO:0006511;GO:0019005;GO:0031146;	-	-	-	-	-	175630	Q17492
WBGene00022369	6014.44	7721.36	4307.53	0.557872	-0.841994	0.203853	1	I	1416586	1425201	+	2512	Y92H12BR.3	GO:0016020;GO:0016021;GO:0016020;GO:0016021;	-	-	-	-	-	171707	Q9BPN8
WBGene00015116	696.95	951.225	442.674	0.465373	-1.10354	0.204084	1	II	4369625	4372597	-	1476	pacs-1	GO:0004639;GO:0006164;GO:0006189;	K01587	-	-	-	Probable multifunctional protein ADE2 Phosphoribosylaminoimidazole-succinocarboxamide synthase Phosphoribosylaminoimidazole carboxylase [Source:UniProtKB/Swiss-Prot;Acc:Q10457]	173772	Q10457
WBGene00044772	39.3141	3.59858	75.0295	20.8497	4.38196	0.204122	1	X	17680873	17682294	-	248	T23E7.6	GO:0016020;GO:0016021;	-	-	-	-	-	4363117	Q2A954
WBGene00004466	3346.91	4327.9	2365.93	0.54667	-0.871257	0.204397	1	I	10730712	10732448	-	1314	rpn-10	GO:0006511;GO:0008540;GO:0006511;GO:0008540;	K03029	-	-	-	26S proteasome non-ATPase regulatory subunit 4 [Source:UniProtKB/Swiss-Prot;Acc:O61742]	172977	O61742
WBGene00003752	193.974	91.1641	296.784	3.25549	1.70287	0.204479	1	X	8917421	8919423	-	1026	nlp-14	GO:0005184;GO:0005184;GO:0007218;GO:0071244;GO:1903745;GO:0005184;	-	-	-	-	Neuropeptide-Like Protein [Source:UniProtKB/TrEMBL;Acc:H2KYR6]	181137	Q18915
WBGene00003749	192.124	89.9646	294.283	3.27109	1.70977	0.204534	1	II	9689664	9691939	-	639	nlp-11	-	-	-	-	-	Neuropeptide-like peptide 11 [Source:UniProtKB/Swiss-Prot;Acc:Q09367]	191566	Q09367
WBGene00006868	4205.74	5419.47	2992.01	0.552086	-0.857035	0.204599	1	II	4572000	4590970	+	3916	vab-1	GO:0000166;GO:0001556;GO:0004672;GO:0004672;GO:0004713;GO:0004713;GO:0004713;GO:0004714;GO:0004714;GO:0005003;GO:0005005;GO:0005515;GO:0005515;GO:0005524;GO:0005524;GO:0005524;GO:0005886;GO:0005886;GO:0005887;GO:0006468;GO:0006468;GO:0007169;GO:0007275;GO:0007275;GO:0007399;GO:0007409;GO:0007411;GO:0007411;GO:0009792;GO:0010172;GO:0010172;GO:0016020;GO:0016021;GO:0016301;GO:0016310;GO:0016331;GO:…	-	-	-	-	Ephrin receptor 1 [Source:UniProtKB/Swiss- Prot;Acc:O61460]	-	-
WBGene00008383	30.6116	1.19953	60.0236	50.0394	5.64499	0.204681	1	I	8481152	8482538	+	987	D1081.5	-	-	-	-	-	-	183929	Q18958
WBGene00019024	30.6116	1.19953	60.0236	50.0394	5.64499	0.204681	1	II	5146967	5148465	-	977	F58A6.5	GO:0016020;GO:0016021;	-	-	-	-	-	173883	Q20960
WBGene00021471	30.6116	1.19953	60.0236	50.0394	5.64499	0.204681	1	I	2323916	2327329	-	2076	Y39G10AR.15	-	-	-	-	-	-	171794	Q95XQ7
WBGene00013208	1019.56	1363.86	675.266	0.495113	-1.01417	0.204878	1	II	13722964	13725037	+	874	Y54G9A.5	GO:0016020;GO:0016021;	-	-	-	-	-	175016	Q9XWG8
WBGene00004463	7276.79	9321.53	5232.06	0.561288	-0.833187	0.204968	1	IV	9316639	9318632	+	1899	rpn-7	GO:0030234;	K03037	-	-	-	26S proteasome non-ATPase regulatory subunit 6 [Source:UniProtKB/Swiss-Prot;Acc:Q20585]	177753	Q20585
WBGene00015780	569.219	351.462	786.977	2.23915	1.16295	0.205039	1	X	6230920	6233048	-	1438	C14F11.4	GO:0005515;	-	-	-	-	-	182619	H2KYS2
WBGene00015413	3830.55	4940.85	2720.24	0.55056	-0.861028	0.205277	1	IV	3399672	3403904	+	1294	pdhb-1	GO:0003824;GO:0004739;GO:0006086;	K00162	EC:1.2.4.1	-	-	Pyruvate dehydrogenase E1 component subunit beta, mitochondrial [Source:UniProtKB/Swiss-Prot;Acc:O44451]	177108	O44451
WBGene00017643	4902.26	6302.32	3502.21	0.555702	-0.847616	0.205484	1	IV	7943617	7946819	-	2581	czw-1	GO:0000278;GO:0000278;GO:0000775;GO:0000775;GO:0000775;GO:0000776;GO:0000777;GO:0005515;GO:0005634;GO:0005634;GO:0005694;GO:0005737;GO:0005819;GO:0005856;GO:0006888;GO:0007049;GO:0007059;GO:0007094;GO:0051301;GO:1990423;GO:1990423;GO:0000278;GO:0000278;GO:0000775;GO:0000775;GO:0000775;GO:0000776;GO:0000777;GO:0005515;GO:0005634;GO:0005634;GO:0005694;GO:0005737;GO:0005819;GO:0005856;GO:0006888;GO:…	K11578	-	-	-	Centromere/kinetochore protein zw10 homolog [Source:UniProtKB/Swiss-Prot;Acc:Q19642]	177587	Q19642
WBGene00009983	99.1429	32.3872	165.899	5.12235	2.3568	0.205564	1	V	13414902	13416121	+	1031	cut-2	-	-	-	-	-	Cuticlin-2 [Source:UniProtKB/Swiss- Prot;Acc:P34682]	179823	P34682
WBGene00016822	555.766	768.897	342.635	0.445619	-1.16612	0.205636	1	V	7602213	7603486	-	844	C50E3.11	-	-	-	-	-	-	179144	A7LPD9
WBGene00014021	171.354	76.7698	265.938	3.4641	1.79248	0.206098	1	III	8882707	8885482	-	1879	svop-1	GO:0016020;GO:0016021;GO:0016021;GO:0016021;GO:0022857;GO:0022857;GO:0055085;GO:0055085;GO:0016020;GO:0016021;GO:0016021;GO:0016021;GO:0022857;GO:0022857;GO:0055085;GO:0055085;	-	-	-	-	Putative transporter svop-1 [Source:UniProtKB/Swiss-Prot;Acc:P30638]	176250	P30638
WBGene00018568	171.354	76.7698	265.938	3.4641	1.79248	0.206098	1	X	9062834	9066591	+	2388	F47E1.4	GO:0005515;GO:0005886;GO:0005887;GO:0006811;GO:0015347;GO:0016020;GO:0016020;GO:0016020;GO:0016021;GO:0043252;GO:0055085;GO:0055085;	-	-	-	-	Solute carrier organic anion transporter family member [Source:UniProtKB/TrEMBL;Acc:Q95ZT3]	181146	Q95ZT3
WBGene00009592	45.9324	5.99764	85.8671	14.3168	3.83964	0.206259	1	III	9918645	9920864	-	957	F40F12.3	GO:0016020;GO:0016021;	-	-	-	-	-	185551	Q7JMS7
WBGene00008506	13511.1	17232.4	9789.69	0.568097	-0.81579	0.206332	1	IV	10243591	10245752	+	1981	tkt-1	GO:0003824;GO:0003824;GO:0004802;GO:0016740;GO:0030976;GO:0046872;GO:0003824;GO:0003824;GO:0004802;GO:0016740;GO:0030976;GO:0046872;	K00615	EC:2.2.1.1	-	-	TransKeTolase homolog [Source:UniProtKB/TrEMBL;Acc:O17759]	177906	O17759
WBGene00009385	2343.07	3048	1638.14	0.537449	-0.8958	0.20634	1	V	11610708	11613054	+	1908	sas-5	GO:0005515;GO:0005515;GO:0005737;GO:0005737;GO:0005814;GO:0005814;GO:0005856;GO:0007049;GO:0007099;GO:0007099;GO:0007275;GO:0005515;GO:0005515;GO:0005737;GO:0005737;GO:0005814;GO:0005814;GO:0005856;GO:0007049;GO:0007099;GO:0007099;GO:0007275;GO:0005515;GO:0005515;GO:0005737;GO:0005737;GO:0005814;GO:0005814;GO:0005856;GO:0007049;GO:0007099;GO:0007099;GO:0007275;GO:0005515;GO:0005515;GO:0005737;GO:…	-	-	-	-	Spindle assembly abnormal protein 5 [Source:UniProtKB/Swiss-Prot;Acc:Q20010]	-	-
WBGene00003795	17750.9	22615.9	12885.9	0.569772	-0.811543	0.206367	1	III	3400644	3404479	-	3128	npp-9	GO:0005096;GO:0005634;GO:0005643;GO:0005643;GO:0005737;GO:0008536;GO:0043547;GO:0046872;GO:0046907;GO:0046907;GO:0005096;GO:0005634;GO:0005643;GO:0005643;GO:0005737;GO:0008536;GO:0043547;GO:0046872;GO:0046907;GO:0046907;GO:0005096;GO:0005634;GO:0005643;GO:0005643;GO:0005737;GO:0008536;GO:0043547;GO:0046872;GO:0046907;GO:0046907;GO:0005096;GO:0005515;GO:0005634;GO:0005643;GO:0005643;GO:0005737;GO:…	K12172	EC:2.3.2.-	-	-	Nuclear Pore complex Protein [Source:UniProtKB/TrEMBL;Acc:Q86G90]	175443	-
WBGene00019600	3831.61	4939.65	2723.57	0.551369	-0.85891	0.206369	1	V	5717885	5722089	+	3784	rga-3	GO:0005096;GO:0005813;GO:0005938;GO:0007165;GO:0007165;GO:0030866;GO:0032970;GO:0043547;GO:0045167;	-	-	-	-	Rho GTPase Activating protein [Source:UniProtKB/TrEMBL;Acc:O01585]	178961	O01585
WBGene00007209	24.1762	0	48.3524	Inf	Inf	0.206526	1	III	12787643	12789520	-	1081	BE10.1	-	-	-	-	-	-	176693	O17551
WBGene00011133	24.1762	0	48.3524	Inf	Inf	0.206526	1	V	14714207	14715720	-	1196	R08A2.2	GO:0004722;GO:0004722;GO:0005634;GO:0005737;GO:0006470;GO:0016787;GO:0016787;GO:0016787;GO:0106306;GO:0106307;	K01090	EC:3.1.3.16	-	-	Serine/threonine-protein phosphatase [Source:UniProtKB/TrEMBL;Acc:Q9U395]	187692	Q9U395
WBGene00018841	24.1762	0	48.3524	Inf	Inf	0.206526	1	II	6625949	6627282	-	941	F54H5.5	-	-	-	-	-	-	186265	P91331
WBGene00044633	24.1762	0	48.3524	Inf	Inf	0.206526	1	III	7969319	7970283	+	530	F54H12.7	GO:0016020;GO:0016021;	-	-	-	-	-	3896758	Q3HKD2
WBGene00009952	4735.12	6086.4	3383.83	0.555966	-0.846932	0.206716	1	III	13344917	13346866	+	1390	acaa-2	GO:0003824;GO:0003985;GO:0003988;GO:0005739;GO:0006635;GO:0016740;GO:0016746;GO:0016746;GO:0016747;GO:0016747;GO:0003824;GO:0003985;GO:0003988;GO:0005739;GO:0006635;GO:0016740;GO:0016746;GO:0016746;GO:0016747;GO:0016747;	K07508	EC:2.3.1.16	-	-	ACetyl-CoA Acyltransferase 2 homolog [Source:UniProtKB/TrEMBL;Acc:O45552]	176756	-
WBGene00003953	5372.97	6896.08	3849.85	0.558266	-0.840975	0.206829	1	I	8695205	8696376	-	953	pbs-7	GO:0000502;GO:0004175;GO:0004298;GO:0005634;GO:0005634;GO:0005737;GO:0005737;GO:0005839;GO:0005839;GO:0005839;GO:0006508;GO:0008233;GO:0010498;GO:0010499;GO:0016787;GO:0043161;GO:0051603;GO:0051603;	K02736	EC:3.4.25.1	-	-	Proteasome subunit beta [Source:UniProtKB/TrEMBL;Acc:P90868]	172674	P90868
WBGene00016244	1800.45	2357.07	1243.82	0.527698	-0.922214	0.20698	1	II	6197180	6198308	+	776	C30B5.2	GO:0005768;GO:0005768;GO:0010008;GO:0015031;GO:0016020;GO:0016021;GO:0032511;GO:2000009;GO:0005768;GO:0005768;GO:0010008;GO:0015031;GO:0016020;GO:0016021;GO:0032511;GO:2000009;	-	-	-	-	Vacuolar protein sorting-associated protein 55 homolog [Source:UniProtKB/Swiss-Prot;Acc:Q18319]	-	-
WBGene00000794	2987.62	3866.08	2109.16	0.545557	-0.874199	0.207007	1	I	3481987	3484499	+	1326	crn-1	GO:0003677;GO:0003824;GO:0004518;GO:0016788;GO:0003677;GO:0003824;GO:0004518;GO:0016788;	K04799	EC:3.-.-.-	-	-	Flap endonuclease 1 [Source:UniProtKB/Swiss- Prot;Acc:Q9N3T2]	171917	Q9N3T2
WBGene00008417	1765.75	2312.69	1218.81	0.527011	-0.924094	0.207192	1	I	7588580	7590565	+	1541	D2030.7	-	-	-	-	-	-	172516	P90792
WBGene00000250	1176.05	1561.78	790.311	0.506031	-0.982703	0.207253	1	V	13568850	13570030	+	1044	bir-2	-	K08731	-	-	-	Baculoviral IAP repeat-containing protein bir-2 [Source:UniProtKB/Swiss-Prot;Acc:G5ECJ5]	179841	G5ECJ5
WBGene00000786	18473.6	23522.7	13424.5	0.570701	-0.809193	0.207378	1	X	6607203	6609045	+	1264	cpr-6	GO:0006508;GO:0008234;GO:0006508;GO:0008234;GO:0006508;GO:0008234;	-	-	-	-	Cathepsin B-like cysteine proteinase 6 [Source:UniProtKB/Swiss-Prot;Acc:P43510]	-	-
[truncated: 16,335 more rows]

## Sheet: upregulated genes
id	baseMean	baseMean_N	baseMean_cl	foldChange(cl/N)(cl/N)	log2FoldChange	pval	padj	Chromosome	Start Site	End Site	Direction	Length	Name	GO	KEGG	EC	eggNOG Class	eggNOG	Description	Entrez_geneID	UniProtAC
[truncated: 416 more rows]

[truncated: 1 more sheets: downregulated genes]
