# Supplementary material for: Inactivation of SIAH-1 E3 ligase attenuates Aβ toxicity by suppressing ubiquitin-dependent DVE-1 degradation in Caenorhabditis elegans models of Alzheimer’s disease
Source: J Biol Chem. 2025 May 9;301(6):110226. doi: 10.1016/j.jbc.2025.110226 (PMC12179603; doi:10.1016/j.jbc.2025.110226)
Supplement: Supplementary file 2 [file mmc3.xlsx]

## Sheet: Fig. 1
Fig. 1A	Worm No.	WT/zcIs39	Aβ/ dvIs2; zcIs39		Fig. 1 B	1st exp.	β-actin	DVE-1::GFP	DVE-1::GFP/β-actin					Fig. 1D	1st exp.	β-actin	DVE-1::GFP	DVE-1::GFP/β-actin
	1	3.48143	2.15606			DVE-1::GFP/zcIs39	40588.8	51584.2	1.2709						DMSO	70282.3	25895.7	0.368453
	2	4.04373	2.73692			Aβ/dvIs2	44720.4	0	0						MG132	75768.9	45859.5	0.605255
	3	1.90905	0.244847			Aβ; DVE-1::GFP/WSX54	39953.4	11358.5	0.2843
	4	4.88643	0.978433												2nd exp.
	5	4.28302	0.505317			2nd exp.	β-actin	DVE-1::GFP	DVE-1::GFP/β-actin						DMSO	59619.6	26601	0.446178
	6	3.31444	1.32999			DVE-1::GFP/zcIs39	45027.2	62108.9	1.3794						MG132	47409.6	37029.5	0.781056
	7	1.44148	1.73256			Aβ/dvIs2	43982.4	0	0
	8	4.18861	0.57094			Aβ; DVE-1::GFP/WSX54	41763.2	6482.64	0.1552						3rd exp.
	9	4.85723	1.52438												DMSO	66739.5	29255.4	0.438352
	10	3.9616	1.34104			Data input into GraphPad Prism for analysis									MG132	65409.3	58648.6	0.89664
	11	3.20629	2.61954				DVE-1::GFP/β-actin		mean	SD	P
	12	2.876	1.5063			DVE-1::GFP/zcIs39	1.2709	1.3794	1.32515	0.0767211					Data input into GraphPad Prism for analysis
	13	6.21703	2.66156			Aβ/dvIs2	0	0	0	0						DVE-1::GFP/β-actin			mean	SD	P
	14	3.3267	1.63952			Aβ; DVE-1::GFP/WSX54	0.2843	0.1552	0.21975	0.0912875	0.00576827				DMSO	0.368453	0.446178	0.438352	0.417661	0.0427948
	15	3.77249	1.19494												MG132	0.605255	0.781056	0.89664	0.760983	0.146726	0.0176802
	16	2.60025	1.33669
	mean	3.64786	1.50494		Fig. 1 C	1st exp.	β-actin	DVE-1::GFP	DVE-1::GFP/β-actin
	SD	1.17148	0.753245			DVE-1::GFP(KI)/ syb1984	53523.5	79303	1.48165
	P		9.06016e-07			Aβ; DVE-1::GFP(KI)	69608.8	46309.2	0.665279
						2nd exp.	β-actin	DVE-1::GFP	DVE-1::GFP/β-actin
						DVE-1::GFP(KI)/ syb1984	82989.6	82442.3	0.993405
						Aβ; DVE-1::GFP(KI)	73030	53204.2	0.728525
						3rd exp.	β-actin	DVE-1::GFP	DVE-1::GFP/β-actin
						DVE-1::GFP(KI)/ syb1984	53855.8	83922.1	1.55828
						Aβ; DVE-1::GFP(KI)	71770.3	56864.6	0.792314
						Data input into GraphPad Prism for analysis
							DVE-1::GFP/β-actin			mean	SD	P
						DVE-1::GFP(KI)/ syb1984	1.48165	0.993405	1.55828	1.34444	0.306413
						Aβ; DVE-1::GFP(KI)	0.665279	0.728525	0.792314	0.728706	0.0635176	0.0270745

## Sheet: Fig. 2
Fig. 2A		Aβ; DVE-1::GFP/ WSX54							Fig. 2C		DVE-1::GFP/ zcIs39
		L4 stage		Day 1		Day 2					L4 stage		Day 1		Day 2
	Worm No.	EV	siah-1 RNAi	EV	siah-1 RNAi	EV	siah-1 RNAi			Worm No.	EV	siah-1 RNAi	EV	siah-1 RNAi	EV	siah-1 RNAi
	1	1	7	2	10	7	9			1	1	4	5	4	11	13
	2	3	8	7	8	5	9			2	1	7	8	8	13	7
	3	4	6	5	7	10	5			3	5	4	4	9	5	11
	4	2	4	9	8	6	5			4	3	6	5	7	4	9
	5	7	6	7	7	7	8			5	2	6	9	13	10	11
	6	2	4	4	6	6	10			6	4	6	7	6	6	7
	7	1	7	6	9	8	8			7	2	4	5	9	9	7
	8	2	6	8	6	8	8			8	4	7	6	7	7	7
	9	5	6	6	12	7	9			9	6	8	9	10	5	7
	10	2	9	6	8	10	8			10	7	7	8	9	5	11
	11	4	13	6	8	5	10			11	6	3	4	11	9	10
	12	5	8	7	13	4	10			12	2	5	5	8	5	11
	13	4	3	4	8	9	11			13	4	6	6	5	8	9
	14	8	7	6	9	7	9			14	9	4	8	10	9	9
	15	4	6	4	10	5	13			15	3	6	6	11	9	12
	16	2	8	7	6	6	9			16	1	8	7	13	7	11
	17	6	9	5	14	4	8			17	4	7	5	13	8	7
	18	5	7	7	9	6	12			18	3	6	4	10	7	13
	mean	3.72222	6.88889	5.88889	8.77778	6.66667	8.94444			mean	3.72222	5.77778	6.16667	9.05556	7.61111	9.55556
	SD	2.02355	2.24628	1.67644	2.31505	1.81497	2.01384			SD	2.21772	1.4775	1.68907	2.64513	2.40438	2.17532
	P		8.92676e-05		0.000140794		0.00110523			P		0.00244978		0.000424421		0.0156617
Fig. 2E													Fig. 2F
	1st exp. (1 membrane)	β-actin	SIAH-1	DVE-1	SIAH-1/β-actin	SIAH-1/β-actin(normalized)	DVE-1/β-actin	DVE-1/β-actin(normalized)							fzo-1; hsp-6p::gfp; dCas9::VP64
	SCR	45939.3	21925.2	43600.1	0.477263	1	0.94908	1						Worm No.	SCR	sgRNA siah-1 A
	sgRNA siah-1 A	66983.8	58705.9	9357.38	0.876419	1.83634	0.139696	0.147191						1	26.866	13.851
	sgRNA siah-1 B	64894.5	39943.1	14408.7	0.615509	1.28966	0.222034	0.233946						2	29.27	12.881
														3	23.139	6.721
	2nd exp. (2 memebrane)	β-actin	SIAH-1	SIAH-1/β-actin	SIAH-1/β-actin(normalized)		β-actin	DVE-1	DVE-1/β-actin	DVE-1/β-actin(normalized)				4	31.49	15.14
	SCR	35512.5	8184.93	0.230481	1		45745.5	51358.8	1.12271	1				5	33.158	6.633
	sgRNA siah-1 A	58140.3	42284.1	0.727277	3.15548		58064.8	18559.7	0.319639	0.284703				6	28.701	7.644
	sgRNA siah-1 B	72597.6	27477.8	0.378495	1.6422		72300.4	57775	0.799097	0.711758				7	34.519	2.444
														8	33.814	9.251
	3rd exp. (2 memebane)	β-actin	SIAH-1	SIAH-1/β-actin	SIAH-1/β-actin(normalized)		β-actin	DVE-1	DVE-1/β-actin	DVE-1/β-actin(normalized)				9	28.75	6.108
	SCR	68586.1	28933.3	0.421854	1		66940.9	76721.4	1.14611	1				10	33.851	4.341
	sgRNA siah-1 A	59974.1	47647.5	0.794467	1.88328		69003.1	19343.6	0.28033	0.244593				11	55.384	3.577
	sgRNA siah-1 B	59670.1	36301.2	0.608365	1.44212		76311.1	39902	0.522885	0.456228				12	30.784	21.122
														13	25.1	11.625
	Data input into GraphPad Prism for analysis													14	17.143	9.038
		SIAH-1/β-actin(normalized)			mean	SD	P							15	16.146	9.711
	SCR	1	1	1	1	0								16	28.592	6.346
	sgRNA siah-1 A	1.88328	3.15548	1.83634	2.2917	0.748424	0.0403647							mean	29.7942	9.15206
	sgRNA siah-1 B	1.44212	1.6422	1.28966	1.45799	0.176802	0.0109329							SD	8.75664	4.84745
		DVE-1/β-actin(normalized)												P		3.29616e-09
	SCR	1	1	1	1	0
	sgRNA siah-1 A	0.147191	0.284703	0.244593	0.225496	0.0707172	4.54893e-05
	sgRNA siah-1 B	0.233946	0.711758	0.456228	0.467311	0.239099	0.0181651

## Sheet: Fig. 3
Fig. 3B	1st exp.	β-actin	anti-SIAH-1						Fig. 3C	1st exp.	β-actin	DVE-1-GFP	DVE-1-GFP/β-actin					Fig. 3D	1st exp.	β-actin	DVE-1-GFP	DVE-1/β-actin
	N2	35897.9	16043.2	0.446912	SIAH-1/β-actin					WT/zcIs39	76798.2	26024.8	0.338873						WT/syb1984(DVE-1::GFP(KI))	94856.7	35989.9	0.379413
	siah-1(D)/syb4782	68668.3	52191.8	0.760057	SIAH-1(DE3)/β-actin					siah-1(D)/syb4782;zcIs39	77765.1	65252.1	0.839092						siah-1(D)/syb4782;syb1984	55705.6	80535.3	1.44573
	2nd exp.	β-actin	anti-SIAH-1							2nd exp.	β-actin	DVE-1-GFP	DVE-1-GFP/β-actin						2nd exp.
	N2	32699.9	7382.2	0.225756	SIAH-1/β-actin					WT/zcIs39	82385.2	29791.1	0.361607						WT/syb1984(DVE-1::GFP(KI))	78965.5	27009.5	0.342042
	siah-1(D)/syb4782	79188.7	92063.5	1.16258	SIAH-1(DE3)/β-actin					siah-1(D)/syb4782;zcIs39	88527	75994.8	0.858437						siah-1(D)/syb4782;syb1984	67894.6	108596	1.59949
	3rd exp.	β-actin	anti-SIAH-1							Data input into GraphPad Prism for analysis									Data input into GraphPad Prism for analysis
	N2	72595.9	13219.8	0.182101	SIAH-1/β-actin						DVE-1-GFP/β-actin		mean	SD	P					DVE-1-GFP/β-actin		mean	SD	P
	siah-1(D)/syb4782	72678.7	64186.2	0.88315	SIAH-1(DE3)/β-actin					WT/zcIs39	0.338873	0.361607	0.35024	0.0160754					WT/syb1984(DVE-1::GFP(KI))	0.379413	0.342042	0.360728	0.0264253
										siah-1(D)/syb4782;zcIs39	0.839092	0.858437	0.848764	0.013679	0.000895143				siah-1(D)/syb4782;syb1984	1.44573	1.59949	1.52261	0.108721	0.00460463
	Data input into GraphPad Prism for analysis
		SIAH-1/β-actin			mean	SD	P
	N2	0.446912	0.225756	0.182101	0.284923	0.141974														DVE-1::GFP/zcIs39
		SIAH-1(DE3)/β-actin																Fig. 3G	Worm No.	WT	ubc-25(lf)/ubc-25(ok1732)
	siah-1(D)/syb4782	0.760057	1.16258	0.88315	0.935264	0.206261	0.0108351												1	0.774	5.429
																			2	1.681	4.022
																			3	2.81	2.797
																			4	1.106	3.516
Fig. 3E	1st exp.	β-actin	DVE-1-GFP	DVE-1-GFP/β-actin					Fig. 3F	1st exp.	β-actin	DVE-1-GFP	DVE-1-GFP/β-actin						5	2.076	4.12
	DMSO	52915.2	32702.3	0.618013						EV	83841.3	27702.7	0.330419						6	1.564	3.384
	MG132	49572.8	48806.7	0.984546						uba-1 RNAi	85512.1	84077.1	0.983219						7	4.452	3.743
																			8	1.007	2.949
	2nd exp.	β-actin	DVE-1-GFP	DVE-1-GFP/β-actin						2nd exp.	β-actin	DVE-1-GFP	DVE-1-GFP/β-actin						9	2.727	3.552
	DMSO	65613.9	34786.7	0.530173						EV	80945	37746.8	0.466326						10	3.53	3.38
	MG132	52408.8	54388.6	1.03778						uba-1 RNAi	79968.3	86294.5	1.07911						11	1.539	3.366
																			12	1.075	3.417
	3rd exp.	β-actin	DVE-1-GFP	DVE-1-GFP/β-actin						3rd exp.	β-actin	DVE-1-GFP	DVE-1-GFP/β-actin						13	1.727	3.014
	DMSO	62326.8	35158.1	0.564093						EV	75344.8	28508.4	0.378373						14	4.569	3.465
	MG132	51292	55142.7	1.07507						uba-1 RNAi	62271.4	61721.2	0.991164						15	1.021	4.169
																			16		4.49
	Data input into GraphPad Prism for analysis									Data input into GraphPad Prism for analysis									mean	2.11053	3.67581
		DVE-1-GFP/β-actin			mean	SD	P				DVE-1-GFP/β-actin			mean	SD	P			SD	1.24331	0.656301
	DMSO	0.618013	0.530173	0.564093	0.57076	0.0442976				EV	0.330419	0.466326	0.378373	0.391706	0.0689278				P		0.00012514
	MG132	0.984546	1.03778	1.07507	1.03247	0.0454972	0.000228828			uba-1 RNAi	0.983219	1.07911	0.991164	1.01783	0.0532169	0.000239065

## Sheet: Fig. 5
Fig. 5A	1st exp.	Ub	anti-GFP	Ub/GFP(DVE-1-GFP)	Normalized		Fig. 5B	1st exp.	Ub	anti-GFP	Ub/GFP(DVE-1-GFP)	Normalized		Fig. 5C	1st exp.	anti-HA	anti-GFP	Ub/DVE-1-GFP	Normalized
	GFP/mgIs72	43949.6	76371.8	0.575469	1			GFP/mgIs72	75858	161036	0.471062	1			HA-Ub(WT)	13118410	1621756	8.08902	1
	DVE-1::GFP(KI)/syb1984	350913	29156.8	12.0354	20.9141			DVE-1::GFP(KI)/syb1984	145265	24132.6	6.01943	12.7784			HA-Ub(K48R)	9936045	1940755	5.11968	0.632918
	siah-1(D); syb1984	101379	66538.6	1.52361	2.6476			ubc-25(lf); syb1984	116787	66138	1.76581	3.74857			HA-Ub(K63R)	27963691	2361103	11.8435	1.46414
	2nd exp.							2nd exp.	Ub	anti-GFP	Ub/GFP(DVE-1-GFP)	Normalized			2nd exp.	anti-HA	anti-GFP	Ub/DVE-1-GFP	Normalized
	GFP/mgIs72	19182.4	25240.3	0.759992	1			GFP/mgIs72	160347	134944	1.18824	1			HA-Ub(WT)	31933080	1194967	26.723	1
	DVE-1::GFP(KI)/syb1984	288237	14681.2	19.633	25.8332			DVE-1::GFP(KI)/syb1984	156078	7663.7	20.3658	17.1394			HA-Ub(K48R)	27498853	1440281	19.0927	0.714467
	siah-1(D); syb1984	256066	86544.2	2.95879	3.89318			ubc-25(lf); syb1984	129319	36059.7	3.58625	3.0181			HA-Ub(K63R)	34116042	1681277	20.2917	0.759337
	3rd exp.							3rd exp.	Ub	anti-GFP	Ub/GFP(DVE-1-GFP)	Normalized			3rd exp.	anti-HA	anti-GFP	Ub/DVE-1-GFP	Normalized
	GFP/mgIs72	83176.4	113042	0.735801	1			GFP/mgIs72	79523.3	147698	0.538418	1			HA-Ub(WT)	20982937	2329848	9.00614	1
	DVE-1::GFP(KI)/syb1984	148800	7567.6	19.6627	26.7229			DVE-1::GFP(KI)/syb1984	194096	27848.5	6.96971	12.9448			HA-Ub(K48R)	11664604	2206403	5.28671	0.587011
	siah-1(D); syb1984	89944.9	43233.8	2.08043	2.82744			ubc-25(lf); syb1984	153894	75650.4	2.03428	3.77826			HA-Ub(K63R)	24302324	1934981	12.5595	1.39454
		Data input into GraphPad Prism for analysis							Data input into GraphPad Prism for analysis						Data input into GraphPad Prism for analysis
		GFP	DVE-1::GFP(KI)	siah-1(D); DVE-1::GFP(KI)					GFP	DVE-1::GFP(KI)	ubc-25(lf); DVE-1::GFP(KI)				Ub(WT)	Ub(K48R)	Ub(K63R)
		1	20.9141	2.6476					1	12.7784	3.74857				1	0.632918	1.46414
		1	25.8332	3.89318					1	17.1394	3.0181				1	0.714467	0.759337
		1	26.7229	2.82744					1	12.9448	3.77826				1	0.587011	1.39454
	mean	1	24.4901	3.12274				mean	1	14.2875	3.51498			mean	1	0.644799	1.20601
	SD	0	3.12869	0.673257				SD	0	2.47121	0.430562			SD	0	0.0645534	0.388391
	P		0.000201787	0.000319397				P		0.00010203	0.0017444			P		0.000676807	0.410235

## Sheet: Fig. 6
Fig. 6A	1st exp.	dvIs2/Aβ (Total worm number 50)				dvIs2;zcIs39/Aβ;dve-1(OE) (Total number 50)				Fig. 6B	1st exp.	dvIs2/Aβ (Total worm number 51)				Aβ; siah-1(D) (Total worm number 50)
	Days	Paralyzed No.	Not paralyzed No.	Worms not paralyzed %		Paralyzed No.	Not paralyzed No.	Worms not paralyzed %			Days	Paralyzed No.	Not paralyzed No.	Worms not paralyzed %		Paralyzed No.	Not paralyzed No.	Worms not paralyzed %
	0	0	50	100		0	50	100			0	0	51	100		0	50	100
	1	15	35	70		1	49	98			1	18	33	65		7	43	86
	2	32	3	6		3	46	92			2	33	0	0		3	40	80
	3	3	0	0		4	42	84			3	0	0	0		6	34	68
	4	0	0	0		2	40	80			4					2	32	64
	5					1	39	78			5					14	18	36
	6					1	38	76			6					10	8	16
	7					1	37	74			7					4	4	8
	2nd exp.	dvIs2/Aβ (Total worm number 51)				dvIs2;zcIs39/Aβ;dve-1(OE) (Total number 49)					2nd exp.	dvIs2/Aβ (Total worm number 50)				Aβ; siah-1(D) (Total worm number 44)
	Days	Paralyzed No.	Not paralyzed No.	Worms not paralyzed %		Paralyzed No.	Not paralyzed No.	worm not paralyzed %			Days	Paralyzed No.	Not paralyzed No.	Worms not paralyzed %		Paralyzed No.	Not paralyzed No.	Worms not paralyzed %
	0	0	51	100		0	49	100			0	0	50	100		0	44	100
	1	18	33	65		1	48	98			1	17	33	66		0	44	100
	2	30	3	6		2	46	94			2	31	2	4		7	37	84
	3	3	0	0		1	45	92			3	2	0	0		6	31	70
	4	0	0	0		2	43	88			4					8	23	52
	5					13	30	61			5					12	11	25
	6					3	27	55			6					8	3	7
	7					8	19	39			7					1	2	5
	3rd exp.	dvIs2/Aβ (Total worm number 50)				dvIs2;zcIs39/Aβ;dve-1(OE) (Total number 50)					3rd exp.	dvIs2/Aβ (Total worm number 50)				Aβ; siah-1(D) (Total worm number 45)
	Days	Paralyzed No.	Not paralyzed No.	Worm not paralyzed %		Paralyzed No.	Not paralyzed No.	worm not paralyzed %			Days	Paralyzed No.	Not paralyzed No.	Worms not paralyzed %		Paralyzed No.	Not paralyzed No.	Worms not paralyzed %
	0	0	50	100		0	50	100			0	0	50	100		0	45	100
	1	11	39	78		0	50	100			1	18	32	64		2	43	96
	2	31	8	16		4	46	92			2	32	0	0		9	34	76
	3	5	3	6		4	42	84			3	0	0	0		4	30	67
	4	3	0	0		4	38	76			4					6	24	53
	5					4	34	68			5					14	10	22
	6					5	29	58			6					6	4	9
	7					11	18	36			7					4	0	0
	Data input into GraphPad Prism for analysis										Data input into GraphPad Prism for analysis
	Days	Aβ				Aβ;dve-1(OE)					Days	Aβ				Aβ; siah-1(D)
	0	100	100	100		100	100	100			0	100	100	100		100	100	100
	1	70	65	78		98	98	100			1	65	66	64		86	100	96
	2	6	6	16		92	94	92			2	0	4	0		80	84	76
	3	0	0	6		84	92	84			3	0	0	0		68	70	67
	4	0	0	0		80	88	76			4	0	0	0		64	52	53
	5	0	0	0		78	61	68			5	0	0	0		36	25	22
	6	0	0	0		76	55	58			6	0	0	0		16	7	9
	7	0	0	0		74	39	36			7	0	0	0		8	5	0
		mean/Aβ	SD/Aβ			mean/Aβ;dve-1(OE)	SD/Aβ;dve-1(OE)	P				mean/Aβ	SD/Aβ			mean/Aβ;siah-1(D)	SD/Aβ;siah-1(D)	P
	Day 0	100	0			100	0				Day 0	100	0			100	0
	Day 1	71	6.55744			98.6667	1.1547	0.00197522			Day 1	65	1			94	7.2111	0.00231403
	Day 2	9.33333	5.7735			92.6667	1.1547	1.64307e-05			Day 2	1.33333	2.3094			80	4	7.86219e-06
	Day 3	2	3.4641			86.6667	4.6188	1.42673e-05			Day 3	0	0			68.3333	1.52753	1.66284e-07
	Day 4	0	0			81.3333	6.1101	2.09701e-05			Day 4	0	0			56.3333	6.65833	0.000126167
	Day 5	0	0			69	8.544	0.000151532			Day 5	0	0			27.6667	7.37111	0.00288826
	Day 6	0	0			63	11.3578	0.000656133			Day 6	0	0			10.6667	4.72582	0.0174023
	Day 7	0	0			49.6667	21.1266	0.0151993			Day 7	0	0			4.33333	4.04145	0.136852
Fig. 6C	1st exp.	Survival worm No.				Data input into GraphPad Prism for analysis（Survival Graph）				Fig. 6D	1st exp.	Survival worm No.				Data input into GraphPad Prism for analysis（Survival Graph）
	Days	N2	Aβ/dvIs2	Aβ; dve-1(OE)		N2	Aβ/dvIs2	Aβ; dve-1(OE)			Days	N2	Aβ/dvIs2	Aβ; siah-1(D)		N2	Aβ/dvIs2	Aβ; siah-1(D)
	0	50	50	50		1st 7	3	1			0	50	50	50		1st 9	1	4
	1	50	50	49		14	3	2			1	50	49	50		9	2	4
	2	50	50	48		15	3	4			2	50	45	50		9	2	6
	3	50	45	48		18	3	5			3	50	33	50		9	2	7
	4	50	37	47		18	3	5			4	50	26	48		9	2	7
	5	50	34	44		19	4	5			5	50	22	48		9	3	7
	6	50	30	42		19	4	6			6	50	17	47		9	3	7
	7	49	28	41		20	4	6			7	50	15	40		10	3	7
	8	49	24	41		20	4	7			8	50	11	36		10	3	7
	9	49	23	39		20	4	9			9	43	9	36		10	3	7
	10	49	16	39		20	4	9			10	40	8	29		13	3	8
	11	49	11	38		20	4	11			11	40	6	23		13	3	8
	12	49	8	36		20	4	12			12	40	4	21		13	3	8
	13	49	6	35		21	5	12			13	34	4	15		13	3	8
	14	48	3	31		21	5	13			14	34	3	15		13	3	10
	15	47	2	28		21	5	14			15	29	1	11		13	3	10
	16	47	1	27		21	6	14			16	29	1	7		15	3	10
	17	47	0	20		22	6	14			17	26	0	3		15	4	10
	18	45		19		22	6	14			18	23		3		15	4	10
	19	43		16		22	6	15			19	20		2		15	4	10
	20	37		10		22	7	15			20	17		2		15	4	10
	21	33		5		22	7	15			21	17		0		17	4	11
	22	26		4		22	8	16			22	13				17	4	11
	23	20		3		22	8	17			23	12				17	4	11
	24	16		2		23	8	17			24	9				18	5	11
	25	13		0		23	8	17			25	6				18	5	11
	26	8				23	9	17			26	3				18	5	11
	27	5				23	10	17			27	0				19	5	12
	28	2				23	10	17			28					19	6	12
	29	2				23	10	17								19	6	13
	30	0				24	10	18		censored		0	0	0		20	6	13
						24	10	19			2nd exp.					20	6	13
Censored		0	0	0		24	10	19			Days	N2	Aβ/dvIs2	Aβ; siah-1(D)		20	6	13
	2nd exp.					24	10	19			0	50	50	50		22	7	13
	Days	N2	Aβ/dvIs2	Aβ; dve-1(OE)		25	11	20			1	50	44	48		22	7	13
	0	50	50	50		25	11	20			2	50	39	48		22	8	15
	1	50	50	48		25	11	20			3	50	31	46		22	8	15
	2	50	46	47		26	11	20			4	50	28	46		23	8	15
	3	50	31	47		26	11	20			5	50	24	45		24	8	15
	4	50	26	45		26	12	20			6	50	22	38		24	9	16
	5	50	22	44		26	12	21			7	50	18	34		24	9	16
	6	50	17	42		26	12	21			8	49	17	34		25	10	16
	7	50	13	41		27	13	21			9	49	14	27		25	11	16
	8	49	13	40		27	13	21			10	46	10	21		25	11	17
	9	49	13	39		27	14	21			11	44	8	19		26	12	17
	10	46	12	36		28	14	22			12	37	6	15		26	12	17
	11	44	11	35		28	14	23			13	34	3	15		26	14	17
	12	37	10	35		28	15	24			14	34	2	11		27	15	19
	13	34	9	31		30	16	25			15	32	1	7		27	15	21
	14	34	9	31		30	17	25			16	29	0	3		27	17	21
	15	32	8	28		2nd 8	2	1			17	29		3		2nd 8	2	3
	16	29	6	26		10	2	1			18	27		2		10	2	3
	17	29	5	24		10	2	2			19	22		2		10	2	5
	18	27	4	21		10	2	4			20	17		0		10	2	6
	19	22	3	15		11	3	4			21	12				11	2	6
	20	17	3	12		11	3	5			22	9				11	3	6
	21	12	2	8		12	3	6			23	9				12	3	6
	22	9	1	5		12	3	6			24	8				12	3	6
	23	9	1	4		12	3	7			25	6				12	3	6
	24	8	0	2		12	3	8			26	3				12	3	6
	25	6		2		12	3	9			27	1				12	3	7
	26	3		0		12	3	10			28	1				12	3	7
	27	1				12	3	10			29	0				12	3	7
	28	1				13	3	10								13	4	7
	29	0				13	3	11		censored		0	6	2		13	4	9
						13	3	13			3rd exp.					13	4	9
censored		0	0	0		15	3	13			Days	N2	Aβ/dvIs2	Aβ; siah-1(D)		15	5	9
	3rd exp.					15	3	13			0	50	55	55		15	5	9
	Days	N2	Aβ/dvIs2	Aβ; dve-1(OE)		16	3	13			1	45	55	53		16	5	9
	0	50	50	50		16	4	15			2	45	49	52		16	5	9
	1	45	44	50		16	4	15			3	45	41	51		16	6	9
	2	45	39	50		18	4	15			4	45	40	51		18	6	10
	3	45	31	50		18	4	16			5	45	32	50		18	7	10
	4	45	28	50		19	4	16			6	45	27	49		19	7	10
	5	45	24	48		19	5	17			7	45	25	45		19	7	10
	6	45	22	47		19	5	17			8	44	23	40		19	7	10
	7	45	18	47		19	5	18			9	44	21	35		19	8	10
	8	44	17	45		19	5	18			10	38	21	27		19	9	11
	9	44	14	44		20	6	18			11	37	19	22		20	9	11
	10	38	10	37		20	6	19			12	37	17	19		20	9	12
	11	37	8	36		20	6	19			13	33	15	19		20	10	12
	12	37	6	35		20	6	19			14	32	11	16		20	10	12
	13	33	3	27		20	6	19			15	28	8	12		20	10	12
	14	32	2	24		21	7	19			16	27	7	7		21	10	14
	15	28	1	21		21	7	19			17	24	6	6		21	11	14
	16	27	0	14		21	7	20			18	21	3	4		21	11	14
	17	24		11		21	7	20			19	19	3	3		21	12	14
	18	21		9		21	10	20			20	16	2	1		21	12	15
	19	19		9		22	11	21			21	13	0	1		22	13	15
	20	16		6		22	12	21			22	11		1		22	13	15
	21	13		6		22	13	21			23	9		1		22	13	15
	22	11		2		24	15	21			24	6		0		24	14	16
	23	9		2		25	16	22			25	4				25	15	16
	24	6		2		25	16	22			26	3				25	16	16
	25	4		1		26	17	22			27	2				26	2	16
	26	3		0		26	18	23			28	0				26	2	18
	27	2				26	19	24								26	2	20
	28	0				27	21	24		censored		5	0	2		27	2	20
						27	22	26								27	2	2
Censored		5	6	0		29	24	26								29	2	3
						3rd 8	2	5								3rd 8	3	5
						10	2	5								10	3	6
						10	2	6								10	3	7
						10	2	8								10	3	7
						10	2	8								10	3	7
						10	3	9								10	3	7
						10	3	10								10	3	8
						11	3	10								11	3	8
						13	3	10								13	4	8
						13	3	10								13	5	8
						13	3	10								13	5	8
						13	3	10								13	5	9
						14	3	10								14	5	9
						15	4	11								15	5	9
						15	4	12								15	5	9
						15	4	13								15	5	9
						15	5	13								15	5	10
						16	5	13								16	6	10
						17	5	13								17	6	10
						17	5	13								17	6	10
						17	6	13								17	6	10
						18	6	13								18	6	10
						18	7	13								18	7	10
						18	7	14								18	7	10
						19	7	14								19	8	11
						19	7	14								19	8	11
						20	8	15								20	9	11
						20	9	15								20	9	11
						20	9	15								20	11	11
						21	9	16								21	11	12
						21	10	16								21	12	12
						21	10	16								21	12	12
						22	10	16								22	13	14
						22	10	16								22	13	14
						23	11	16								23	14	14
						23	11	16								23	14	15
						24	12	17								24	14	15
						24	12	17								24	14	15
						24	13	17								24	15	15
						25	13	18								25	15	16
						25	13	18								25	15	16
						26	14	20								26	16	16
						27	15	20								27	17	16
						28	16	20								28	18	16
						28		22								28	18	17
								22									18	18
								22									20	18
								22									21	19
								25									21	20
								26										20
																		24
				Total No.		145	144	150
				mean		19.8239	7.59722	14.9533						Total No.		145	149	151
				SD		5.2986	4.82609	6.02159						mean		17.869	7.34899	11.3642
				P(Graphpad log-rank)			****	****						SD		5.64488	4.85315	4.3197
														P(Graphpad log-rank)			****	****
Fig. 6E										Fig. 6F	Retain only the integer portion preceding the decimal point					Data input into GraphPad Prism for analysis
	1st exp.	Neuronal-Aβ/gnaIs2 worm survival No.				Data input into GraphPad Prism for analysis（Survival Graph）				1st exp.	Neuronal-Aβ/gnaIs2 worms (total No. 34 )
	Days	Neuronal-Aβ	Aβ; siah-1(D)	Aβ; dve-1(OE)		Neuronal-Aβ	Aβ; siah-1(D)	Aβ; dve-1(OE)		Day	class A	class A%	class B and C	class B and C%		Day 8	Class A%			class B and C%				mean/Class A%	SD/Class A%	mean/class B and C%	SD/class B and C%
	0	50	50	50		1st 3	4	2		8	24	71	10	29		Neuronal-Aβ	71	62	59	29	38	41		64	6.245	36	6.245
	1	50	49	50		4	9	6		10	21	62	13	38		Aβ; siah-1(D)	91	86	94	9	14	6		90.3333	4.04145	9.66667	4.04145
	2	50	49	49		6	9	8		12	20	59	14	41		Aβ; dve-1(OE)	97	91	94	3	9	6		94	3	6	3
	3	49	49	49		6	9	9
	4	48	48	49		8	9	10			Aβ; siah-1(D)/gnaIs2; siah-1(syb4782) worms(total No. 33 )					Day 10	Class A%			class B and C%
	5	48	48	49		8	10	10		Day	class A	class A%	class B and C	class B and C%		Neuronal-Aβ	62	63	66	38	37	34		63.6667	2.08167	36.3333	2.08167
	6	46	48	48		8	10	10		8	30	91	3	9		Aβ; siah-1(D)	85	80	84	15	20	16		83	2.64575	17	2.64575
	7	46	48	48		8	10	11		10	28	85	5	15		Aβ; dve-1(OE)	93	87	91	7	13	9		90.3333	3.05505	9.66667	3.05505
	8	42	48	47		9	11	11		12	23	70	10	30
	9	39	44	46		9	11	11								Day 12	Class A%			class B and C%
	10	33	41	43		9	12	12		Day	Aβ; dve-1(OE) / gnaIs2; zcIs39(dve-1::gfp) worms (total No. 30 )					Neuronal-Aβ	59	60	59	41	40	41		59.3333	0.57735	40.6667	0.57735
	11	30	39	40		10	12	12		8	29	97	1	3		Aβ; siah-1(D)	70	69	74	30	31	26		71	2.64575	29	2.64575
	12	25	35	33		10	12	12		10	28	93	2	7		Aβ; dve-1(OE)	87	84	87	13	16	13		86	1.73205	14	1.73205
	13	24	33	31		10	12	12		12	26	87	4	13
	14	20	29	28		10	13	12																two-way ANOVA, Post hoc Tukey’s test; ****P < 0.0001
	15	18	28	26		10	13	12
	16	12	20	21		10	14	12		2nd exp.	Neuronal-Aβ/gnaIs2 worms (total No. 30 )
	17	11	18	19		11	14	13		Day	class A	class A%	class B and C	class B and C%
	18	10	18	17		11	14	13		8	22	73	8	27
	19	6	15	16		11	14	14		10	19	63	11	37
	20	6	14	15		12	15	14		12	18	60	12	40
	21	4	11	12		12	16	14
	22	2	8	10		12	16	15			Aβ; siah-1(D)/gnaIs2; siah-1(syb4782) worms(total No. 35 )
	23	1	6	10		12	16	15		Day	class A	class A%	class B and C	class B and C%
	24	0	5	8		12	16	16		8	30	86	5	14
	25		4	7		13	16	16		10	28	80	7	20
	26		3	5		14	16	16		12	24	69	11	31
	27		3	3		14	16	16
	28		2	0		14	16	16		Day	Aβ; dve-1(OE) / gnaIs2; zcIs39(dve-1::gfp) worms (total No. 32 )
	29		1			14	17	17		8	29	91	3	9
	30		0			15	17	17		10	28	87	4	13
						15	19	18		12	27	84	5	16
censored		0	1	0		16	19	18
	2nd exp.					16	19	19
	Days	Neuronal-Aβ	Aβ; siah-1(D)	Aβ; dve-1(OE)		16	20	20		3rd exp.	Neuronal-Aβ/gnaIs2 worms (total No. 32 )
	0	50	50	50		16	21	21		Day	class A	class A%	class B and C	class B and C%
	1	46	46	47		16	21	21		8	23	72	9	28
	2	46	46	47		16	21	21		10	21	66	11	34
	3	46	46	47		17	22	22		12	19	59	13	41
	4	45	46	46		18	22	22
	5	45	46	46		19	22	24			Aβ; siah-1(D)/gnaIs2; siah-1(syb4782) worms(total No. 31 )
	6	43	46	45		19	23	24		Day	class A	class A%	class B and C	class B and C%
	7	43	45	43		19	23	25		8	29	94	2	6
	8	39	43	42		19	24	26		10	26	84	5	16
	9	35	42	42		21	25	26		12	23	74	8	26
	10	29	41	42		21	26	27
	11	27	40	41		22	28	27		Day	Aβ; dve-1(OE) / gnaIs2; zcIs39(dve-1::gfp) worms (total No. 32 )
	12	26	38	40		22	29	28		8	30	94	2	6
	13	22	38	39		23	30	28		10	29	91	3	9
	14	18	38	31		24	7	28		12	28	87	4	13
	15	18	35	29		2nd 4	8	4
	16	16	33	25		6	8	6
	17	15	29	22		6	9	7
	18	13	27	21		8	10	7
	19	9	26	15		8	11	8
	20	9	21	14		8	12	11
	21	5	12	10		8	12	12
	22	2	11	8		9	15	13
	23	1	6	4		9	15	14
	24	0	5	3		9	15	14
	25		2	2		9	16	14
	26		1	1		10	16	14
	27		0	1		10	17	14
	28			0		10	17	14
	29					10	17	14
	30					10	17	14
						10	18	15
censored		4	4	3		11	18	15
						11	19	16
	3rd exp.					12	20	16
	Days	Neuronal-Aβ	Aβ; siah-1(D)	Aβ; dve-1(OE)		13	20	16
	0	50	50	50		13	20	16
	1	46	47	49		13	20	17
	2	46	47	45		13	20	17
	3	46	47	45		14	21	17
	4	46	47	45		14	21	18
	5	45	47	45		14	21	19
	6	45	47	45		14	21	19
	7	45	46	45		16	21	19
	8	44	46	45		16	21	19
	9	41	46	45		17	21	19
	10	38	45	45		18	21	19
	11	33	45	44		18	21	20
	12	33	44	43		19	22	21
	13	33	43	42		19	23	21
	14	33	40	38		19	23	21
	15	30	38	36		19	23	21
	16	26	36	35		21	23	22
	17	23	34	34		21	23	22
	18	21	32	29		21	24	23
	19	17	28	27		21	25	23
	20	13	21	21		22	25	23
	21	8	14	18		22	25	23
	22	6	9	13		22	26	24
	23	6	4	12		23	27	25
	24	2	1	9		24	7	26
	25	0	1	7		3rd 5	10	28
	26		0	5		8	12	2
	27			4		9	13	2
	28			3		9	14	2
	29			0		9	14	2
	30					10	14	11
						10	15	12
censored		4	3	1		10	15	13
						11	16	14
						11	16	14
						11	17	14
						11	17	14
						11	18	15
						15	18	15
						15	19	16
						15	19	17
						16	19	18
						16	19	18
						16	20	18
						16	20	18
						17	20	18
						17	20	19
						17	20	19
						18	20	20
						18	20	20
						19	21	20
						19	21	20
						19	21	20
						19	21	20
						20	21	21
						20	21	21
						20	21	21
						20	22	22
						21	22	22
						21	22	22
						21	22	22
						21	22	22
						21	23	23
						22	23	24
						22	23	24
						24	23	24
						24	23	25
						24	24	25
						24	24	26
						25	24	26
						25	26	27
								28
								29
								29
								29
				Total No.		142	142	146
				mean		14.6901	18.0986	17.4795
				SD		5.41627	5.15478	6.26233
				P(Graphpad log-rank)			****	****

## Sheet: Fig. 7
Fig. 7A	1st exp.	total No.	tubular Mt/ normal	global Mt and weak staining		Fig. 7B	1st exp.	total No.	Worms with aggregates	close to normal		Fig. 7D							Data input into GraphPad Prism for analysis				mean	SD	P
	N2	32	30	0			WT/yqIs179(tomm-20::mCherry)	15	0	15			1st exp.	β-actin	Aβ oligomers	Aβ oligomers/β-actin	Normalized		Aβ	1	1	1	1	0
	Aβ/dvIs2	40	10	30			Aβ/ dvIs2; yqIs179	30	17	13			Aβ/ dvIs2	1752412	547182	0.312245	1		Aβ; siah-1(D)	0.720739	0.812095	0.6021	0.711644	0.105292	0.00901437
	Aβ; siah-1(D)	40	28	12			Aβ; siah-1(D)/ dvIs2; siah-1(syb4782); yqIs179	30	6	24			Aβ; siah-1(D)/ dvIs2; siah-1(syb4782)	1798144	404667	0.225047	0.720739		Aβ; dve-1(OE)	0.221839	0.766534	0.61218	0.533517	0.280738	0.0451028
	Aβ; dve-1(OE)	40	32	8			Aβ; dve-1(OE)/ dvIs2; zcIs39(dve-1::gfp); yqIs179	32	5	27			Aβ; dve-1(OE)/ dvIs2; zcIs39(dve-1::gfp)	1871427	129630	0.069268	0.221839
	2nd exp.	total No.	tubular Mt/ normal	global Mt and weak staining			2nd exp.	total No.	Worms with aggregates	close to normal			2nd exp.	β-actin	Aβ oligomers	Aβ oligomers/β-actin	Normalized
	N2	30	28	1			WT/yqIs179(tomm-20::mCherry)	15	0	15			Aβ/ dvIs2	1821141	2647111	1.45355	1
	Aβ/dvIs2	42	12	30			Aβ/ dvIs2; yqIs179	40	26	14			Aβ; siah-1(D)/ dvIs2; siah-1(syb4782)	1869078	2206290	1.18042	0.812095
	Aβ; siah-1(D)	40	32	8			Aβ; siah-1(D)/ dvIs2; siah-1(syb4782); yqIs179	34	7	27			Aβ; dve-1(OE)/ dvIs2; zcIs39(dve-1::gfp)	1941337	2163022	1.11419	0.766534
	Aβ; dve-1(OE)	40	36	4			Aβ; dve-1(OE)/ dvIs2; zcIs39(dve-1::gfp); yqIs179	33	6	27
													3rd exp.	β-actin	Aβ oligomers	Aβ oligomers/β-actin	Normalized
	Sum.	total No.	Normal %				Sum.	total No.	normal	Normal %			Aβ/ dvIs2	4093827	1869192	0.456588	1
	N2	62	93.5				WT/yqIs179(tomm-20::mCherry)	30	30	100			Aβ; siah-1(D)/ dvIs2; siah-1(syb4782)	4001697	1100113	0.274912	0.6021
	Aβ/dvIs2	82	26.8				Aβ/ dvIs2; yqIs179	70	27	38.6			Aβ; dve-1(OE)/ dvIs2; zcIs39(dve-1::gfp)	4189395	1170994	0.279514	0.61218
	Aβ; siah-1(D)	80	75				Aβ; siah-1(D)/ dvIs2; siah-1(syb4782); yqIs179	64	51	79.7
	Aβ; dve-1(OE)	80	85				Aβ; dve-1(OE)/ dvIs2; zcIs39(dve-1::gfp); yqIs179	65	54	83.1
Fig. 7C
	Sample Name	Target Name	Task	Reporter	Quencher	CT	Ct Mean	Ct SD			rpl-32			lonp-1
	cl2006	lonp-1	UNKNOWN	SYBR	None	21.3615	21.3936	0.0649334		cl2006	13.2619	13.4126	13.2639	21.3615	21.4683	21.351
	cl2006	lonp-1	UNKNOWN	SYBR	None	21.4683	21.3936	0.0649334		syb4782;cl2006	11.7335	11.8283	11.74	19.83	19.7781	19.8199
	cl2006	lonp-1	UNKNOWN	SYBR	None	21.351	21.3936	0.0649334		wsx54	13.0069	12.9534	12.9004	20.1437	20.2257	20.2897
	cl2006	ubl-5	UNKNOWN	SYBR	None	18.6949	18.7061	0.017501
	cl2006	ubl-5	UNKNOWN	SYBR	None	18.6971	18.7061	0.017501			lonp-1			ubl-5
	cl2006	ubl-5	UNKNOWN	SYBR	None	18.7263	18.7061	0.017501		Δcl2006	8.09956	8.05578	8.0871	-13.2619	-13.4126	-13.2639
	cl2006	pdr-1	UNKNOWN	SYBR	None	20.9411	20.9346	0.0084546		Δsyb4782;cl2006	8.09647	7.9498	8.0799	-11.7335	-11.8283	-11.74
	cl2006	pdr-1	UNKNOWN	SYBR	None	20.9251	20.9346	0.0084546		Δwsx54	7.13678	7.27234	7.38934	-13.0069	-12.9534	-12.9004
	cl2006	pdr-1	UNKNOWN	SYBR	None	20.9378	20.9346	0.0084546
	cl2006	pink-1	UNKNOWN	SYBR	None	20.5318	20.5301	0.00155955		ΔΔcl2006	0	0	0	0	0	0
	cl2006	pink-1	UNKNOWN	SYBR	None	20.53	20.5301	0.00155955		ΔΔsyb4782;cl2006	-0.0030899	-0.105979	-0.00720038	1.5284	1.58424	1.5239
	cl2006	pink-1	UNKNOWN	SYBR	None	20.5286	20.5301	0.00155955		ΔΔwsx54	-0.962774	-0.783446	-0.697761	0.255037	0.459147	0.363501
	cl2006	rpl-32	UNKNOWN	SYBR	None	13.2619	13.3128	0.0864057
	cl2006	rpl-32	UNKNOWN	SYBR	None	13.4126	13.3128	0.0864057		2^-ΔΔcl2006	1	1	1	1	1	1
	cl2006	rpl-32	UNKNOWN	SYBR	None	13.2639	13.3128	0.0864057		2^-ΔΔsyb4782;cl2006	1.00214	1.07622	1.005	0.346661	0.3335	0.347744
	syb4782;cl2006	lonp-1	UNKNOWN	SYBR	None	19.83	19.8093	0.0274954		2^-ΔΔwsx54	1.94905	1.72124	1.62199	0.837965	0.727416	0.777276
	syb4782;cl2006	lonp-1	UNKNOWN	SYBR	None	19.7781	19.8093	0.0274954			pdr-1			pink-1
	syb4782;cl2006	lonp-1	UNKNOWN	SYBR	None	19.8199	19.8093	0.0274954		cl2006	20.9411	20.9251	20.9378	20.5318	20.53	20.5286
	syb4782;cl2006	ubl-5	UNKNOWN	SYBR	None	16.7423	16.7371	0.0424199		syb4782;cl2006	19.075	19.1025	18.9263	18.5989	18.6803	18.621
	syb4782;cl2006	ubl-5	UNKNOWN	SYBR	None	16.7766	16.7371	0.0424199		wsx54	19.7488	19.9964	19.819	19.2813	19.2891	19.6723
	syb4782;cl2006	ubl-5	UNKNOWN	SYBR	None	16.6923	16.7371	0.0424199
	syb4782;cl2006	pdr-1	UNKNOWN	SYBR	None	19.075	19.0346	0.094814		Δcl2006	7.67917	7.51251	7.67387	7.26985	7.11749	7.26474
	syb4782;cl2006	pdr-1	UNKNOWN	SYBR	None	19.1025	19.0346	0.094814		Δsyb4782;cl2006	7.34151	7.27417	7.18625	6.8654	6.85199	6.88099
	syb4782;cl2006	pdr-1	UNKNOWN	SYBR	None	18.9263	19.0346	0.094814		Δwsx54	6.74189	7.04296	6.9186	6.27441	6.33572	6.77187
	syb4782;cl2006	pink-1	UNKNOWN	SYBR	None	18.5989	18.6334	0.0420929
	syb4782;cl2006	pink-1	UNKNOWN	SYBR	None	18.6803	18.6334	0.0420929		ΔΔcl2006	0	0	0	0	0	0
	syb4782;cl2006	pink-1	UNKNOWN	SYBR	None	18.621	18.6334	0.0420929		ΔΔsyb4782;cl2006	-0.337667	-0.238339	-0.487618	-0.404449	-0.265504	-0.383751
	syb4782;cl2006	rpl-32	UNKNOWN	SYBR	None	11.7335	11.7673	0.0529633		ΔΔwsx54	-0.937284	-0.469547	-0.755276	-0.995438	-0.781769	-0.492867
	syb4782;cl2006	rpl-32	UNKNOWN	SYBR	None	11.8283	11.7673	0.0529633
	syb4782;cl2006	rpl-32	UNKNOWN	SYBR	None	11.74	11.7673	0.0529633		2^-ΔΔcl2006	1	1	1	1	1	1
	wsx54	lonp-1	UNKNOWN	SYBR	None	20.1437	20.2197	0.0732311		2^-ΔΔsyb4782;cl2006	1.26371	1.17963	1.40213	1.32358	1.20206	1.30473
	wsx54	lonp-1	UNKNOWN	SYBR	None	20.2257	20.2197	0.0732311		2^-ΔΔwsx54	1.91492	1.38467	1.68795	1.99369	1.71924	1.40724
	wsx54	lonp-1	UNKNOWN	SYBR	None	20.2897	20.2197	0.0732311
	wsx54	pdr-1	UNKNOWN	SYBR	None	19.7488	19.8547	0.127611
	wsx54	pdr-1	UNKNOWN	SYBR	None	19.9964	19.8547	0.127611
	wsx54	pdr-1	UNKNOWN	SYBR	None	19.819	19.8547	0.127611
	wsx54	pink-1	UNKNOWN	SYBR	None	19.2813	19.4142	0.22351
	wsx54	pink-1	UNKNOWN	SYBR	None	19.2891	19.4142	0.22351
	wsx54	pink-1	UNKNOWN	SYBR	None	19.6723	19.4142	0.22351
	wsx54	ubl-5	UNKNOWN	SYBR	None	17.7491	17.778	0.0260847
	wsx54	ubl-5	UNKNOWN	SYBR	None	17.7998	17.778	0.0260847
	wsx54	ubl-5	UNKNOWN	SYBR	None	17.7851	17.778	0.0260847
	wsx54	rpl-32	UNKNOWN	SYBR	None	13.0069	12.9536	0.0532321
	wsx54	rpl-32	UNKNOWN	SYBR	None	12.9534	12.9536	0.0532321
	wsx54	rpl-32	UNKNOWN	SYBR	None	12.9004	12.9536	0.0532321
	Sample Name	Target Name	Task	Reporter	Quencher	CT	Ct Mean	Ct SD			rpl-32			cco-1			cyc-1
	cl2006	cco-1	UNKNOWN	SYBR	None	16.0325	16.0543	0.02521		Cl2006	13.1217	13.4506	13.3508	16.0325	16.0761	16.0325	18.0605	18.087	18.0572
	cl2006	cco-1	UNKNOWN	SYBR	None	16.0761	16.0543	0.02521		syb4782;Cl2006	13.2861	13.3374	13.3169	16.0286	15.9431	16.0085	18.144	17.8164	18.0409
	cl2006	cco-1	UNKNOWN	SYBR	None	16.0325	16.047	0.02521		WSX54	13.0695	13.0476	13.0623	15.6843	15.5058	15.5873	17.5123	17.6128	17.7176
	cl2006	cyc-1	UNKNOWN	SYBR	None	18.0605	18.0737	0.0163339
	cl2006	cyc-1	UNKNOWN	SYBR	None	18.087	18.0737	0.0163339			cco-1			cyc-1
	cl2006	cyc-1	UNKNOWN	SYBR	None	18.0572	18.0682	0.0163339		Δcl2006	2.91079	2.62552	2.68164	4.93878	4.63639	4.7064
	cl2006	nduo-1	UNKNOWN	SYBR	None	16.2603	16.2323	0.0522609		Δsyb4782;cl2006	2.74249	2.60575	2.69156	4.85786	4.47902	4.724
	cl2006	nduo-1	UNKNOWN	SYBR	None	16.172	16.2323	0.0522609		Δwsx54	2.61485	2.45812	2.52493	4.44279	4.56517	4.65528
	cl2006	nduo-1	UNKNOWN	SYBR	None	16.2646	16.2323	0.0522609
	cl2006	rpl-32	UNKNOWN	SYBR	None	13.1217	13.2861	0.0124481		ΔΔcl2006	0	0	0	0	0	0
	cl2006	rpl-32	UNKNOWN	SYBR	None	13.4506	13.2861	0.0124481		ΔΔsyb4782;cl2006	-0.168302	-0.0197735	0.00992391	-0.0809248	-0.157367	0.0175957
	cl2006	rpl-32	UNKNOWN	SYBR	None	13.3508	13.3077	0.0124481		ΔΔwsx54	-0.295942	-0.167401	-0.15671	-0.495987	-0.0712212	-0.0511236
	syb4782;cl2006	cco-1	UNKNOWN	SYBR	None	16.0286	15.9934	0.0446746
	syb4782;cl2006	cco-1	UNKNOWN	SYBR	None	15.9431	15.9934	0.0446746		2^-ΔΔcl2006	1	1	1	1	1	1
	syb4782;cl2006	cco-1	UNKNOWN	SYBR	None	16.0085	15.9934	0.0446746		2^-ΔΔsyb4782;cl2006	1.12374	1.0138	0.993145	1.0577	1.11525	0.987878
	syb4782;cl2006	cyc-1	UNKNOWN	SYBR	None	18.144	17.9802	0.167484		2^-ΔΔwsx54	1.22769	1.12303	1.11474	1.41029	1.05061	1.03607
	syb4782;cl2006	cyc-1	UNKNOWN	SYBR	None	17.8164	17.9802	0.167484			nduo-1
	syb4782;cl2006	cyc-1	UNKNOWN	SYBR	None	18.0409	18.0004	0.167484		Cl2006	16.2603	16.172	16.2646
	syb4782;cl2006	nduo-1	UNKNOWN	SYBR	None	15.1517	15.0975	0.0723852		syb4782;Cl2006	15.1517	15.1255	15.0153
	syb4782;cl2006	nduo-1	UNKNOWN	SYBR	None	15.1255	15.0975	0.0723852		WSX54	15.8327	15.4591	15.6469
	syb4782;cl2006	nduo-1	UNKNOWN	SYBR	None	15.0153	15.0975	0.0723852
	syb4782;cl2006	rpl-32	UNKNOWN	SYBR	None	13.2861	13.3135	0.0258183			nduo-1
	syb4782;cl2006	rpl-32	UNKNOWN	SYBR	None	13.3374	13.3135	0.0258183		Δcl2006	3.13867	2.72142	2.91376
	syb4782;cl2006	rpl-32	UNKNOWN	SYBR	None	13.3169	13.3135	0.0258183		Δsyb4782;cl2006	1.8656	1.78809	1.69837
	wsx54	cco-1	UNKNOWN	SYBR	None	15.6843	15.5924	0.0893933		Δwsx54	2.76325	2.41145	2.58455
	wsx54	cco-1	UNKNOWN	SYBR	None	15.5058	15.5924	0.0893933
	wsx54	cco-1	UNKNOWN	SYBR	None	15.5873	15.5924	0.0893933		ΔΔcl2006	0	0	0
	wsx54	cyc-1	UNKNOWN	SYBR	None	17.5123	17.6142	0.102671		ΔΔsyb4782;cl2006	-1.27307	-0.933324	-1.21539
	wsx54	cyc-1	UNKNOWN	SYBR	None	17.6128	17.6142	0.102671		ΔΔwsx54	-0.375417	-0.309961	-0.329214
	wsx54	cyc-1	UNKNOWN	SYBR	None	17.7176	17.6142	0.102671
	wsx54	nduo-1	UNKNOWN	SYBR	None	15.8327	15.6462	0.186817		2^-ΔΔcl2006	1	1	1
	wsx54	nduo-1	UNKNOWN	SYBR	None	15.4591	15.6462	0.186817		2^-ΔΔsyb4782;cl2006	2.41676	1.90967	2.32204
	wsx54	nduo-1	UNKNOWN	SYBR	None	15.6469	15.6462	0.186817		2^-ΔΔwsx54	1.29721	1.23967	1.25633
	wsx54	rpl-32	UNKNOWN	SYBR	None	13.0695	13.0598	0.0111303
	wsx54	rpl-32	UNKNOWN	SYBR	None	13.0476	13.0598	0.0111303
	wsx54	rpl-32	UNKNOWN	SYBR	None	13.0623	13.0598	0.0111303
Data input into GraphPad Prism for analysis										mean			SD			P
	Aβ/ CL2006 dvIs2			Aβ; siah-1(D)/syb4782; CL2006			Aβ; dve-1(OE)/WSX54			Aβ	Aβ; siah-1(∆)	Aβ; dve-1(OE)	Aβ	Aβ; siah-1(∆)	Aβ; dve-1(OE)	Aβ; siah-1(∆)	Aβ; dve-1(OE)
lonp-1	1	1	1	1.00214	1.07622	1.005	1.94905	1.72124	1.62199	1	1.02779	1.76409	0	0.0419693	0.167693	0.31536	0.00139403
ubl-5	1	1	1	1.34187	1.26243	1.42412	1.61416	1.35485	1.49244	1	1.34281	1.48715	0	0.0808506	0.129739	0.00183055	0.00288408
pdr-1	1	1	1	1.26371	1.17963	1.40213	1.91492	1.38467	1.68795	1	1.28182	1.66252	0	0.112347	0.266036	0.0122061	0.0125127
pink-1	1	1	1	1.32358	1.20206	1.30473	1.99369	1.71924	1.40724	1	1.27679	1.70672	0	0.0654045	0.293424	0.00184368	0.014012
cco-1	1	1	1	1.12374	1.0138	0.993145	1.22769	1.12303	1.12029	1	1.04356	1.157	0	0.0701975	0.0612297	0.342975	0.0113231
cyc-1	1	1	1	1.0577	1.11525	0.987878	1.41029	1.05061	1.03607	1	1.05361	1.16565	0	0.0637843	0.211981	0.219179	0.24732
nduo-1	1	1	1	2.41676	1.90967	2.32204	1.29721	1.23967	1.25633	1	2.21615	1.26441	0	0.269615	0.0296085	0.00144852	0.000101972
Fig. 7E						Retain only the integer portion preceding the decimal point						Data input into GraphPad Prism for analysis
	1st exp.	total No.	normal	Flower	Moss	normal %	Flower %	Moss %				Normal %			Moss %			Flower %
	Aβ/xchIs15(sfGFP::Aβ)	57	10	23	24	18	40	42		Aβ/xchIs15(sfGFP::Aβ)		18	17	26	42	46	18	40	37	56
	Aβ; siah-1(D)/ xchIs15; siah-1(syb4782)	26	19	3	4	73	12	15		Aβ; siah-1(D)/ xchIs15; siah-1(syb4782)		73	64	93	15	21	0	12	14	7
	Aβ; dve-1(OE)/ xchIs15; zcIs39(dve-1::gfp)	31	19	9	3	61	29	10		Aβ; dve-1(OE)/ xchIs15; zcIs39(dve-1::gfp)		61	78	76	10	5	0	29	16	24
	2nd exp.	total No.	normal	Flower	Moss	normal %	Flower %	Moss %					two-way ANOVA, Post hoc Tukey’s test; ****P < 0.0001
	Aβ/xchIs15(sfGFP::Aβ)	35	6	13	16	17	37	46
	Aβ; siah-1(D)/ xchIs15; siah-1(syb4782)	28	18	4	6	64	14	21
	Aβ; dve-1(OE)/ xchIs15; zcIs39(dve-1::gfp)	37	29	6	2	78	16	5
	3rd exp.	total No.	normal	Flower	Moss	normal %	Flower %	Moss %
	Aβ/xchIs15(sfGFP::Aβ)	34	9	19	6	26	56	18
	Aβ; siah-1(D)/ xchIs15; siah-1(syb4782)	29	27	2	0	93	7	0
	Aβ; dve-1(OE)/ xchIs15; zcIs39(dve-1::gfp)	21	16	5	0	76	24	0

## Sheet: Fig. S1
Fig. S1A	zcIs9(hsp-60p::gfp)				Fig. S1D		Day 1		Day 4			Fig. S1E		Day 1		Day 4
	Worm No.	WT	Aβ			Worm No.	mgIs72(rpt-3p::GFP)/WT	Aβ; mgIs72	mgIs72(rpt-3p::GFP)/WT	Aβ; mgIs72			Worm No.	zcIs39(DVE-1::GFP)/WT	Aβ; zcIs39	zcIs39(DVE-1::GFP)/WT	Aβ; zcIs39
	1	3.203	13.466			1	1.133	1.877	4.193	21.559			1	1.765	0.789	3.683	1.235
	2	1.357	4.984			2	2.211	7.257	3.004	39.356			2	1.465	0.442	3.309	1.888
	3	2.631	5.775			3	2.332	4.092	2.244	28.16			3	2.691	0.625	2.74	1.962
	4	2.163	7.17			4	2.317	2.017	3.186	20.229			4	3.499	0.133	3.184	2.2
	5	1.746	15.387			5	1.671	3.661	3.141	23.265			5	3.099	1.156	3.832	2.361
	6	1.944	5.22			6	2.22	1.475	1.798	22.819			6	4.702	1.846	2.732	4.712
	7	1.676	16.015			7	1.515	2.252	2.197	32.363			7	1.866	0.56	3.255	1.176
	8	2.808	6.565			8	1.489	2.127	4.152	17.864			8	2.384	0.799	2.611	2.799
	9	1.253	10.036			9	3.048	3.785	3.99	21.917			9	3.918	1.668	5.51	3.497
	10	1.166	13.796			10	2.058	2.39	3.58	31.245			10	1.903	1.348	2.806	3.97
	11	1.474	18.699			11	3.088	3.128	6.587	41.857			11	5.234	1.238	4.781	2.132
	12	1.211	11.658			12	2.192	3.098	3.71	42.509			12	2.643	1.219	2.825	1.618
	13	1.58	9.872			13	1.828	4.259	10.986	49.432			13	2.734	0.629	5.837	1.515
	14	1	15.713			14	2.24	3.352	3.35	44.485			14	2.353	1.924	2.965	3.386
	15	2.28	6.977			15	2.511	4.119	3.735	52.499			15	2.053	1.258	5.654	1.637
	16	1.646	10.998			16	1.938	2.855	2.113	38.349			16	4.426	0.438	7.886	1.703
	mean	1.82113	10.7707			mean	2.11194	3.234	3.87288	32.9943			mean	2.92094	1.0045	3.97562	2.36194
	SD	0.639365	4.38937			SD	0.524967	1.38435	2.2089	11.2287			SD	1.13378	0.533397	1.5258	1.03303
	P		5.22193e-09			P		0.00497883	0.00415899	3.02317e-11			P		1.00304e-06	0.0341727	0.00146495
										1.38115e-11							5.90132e-05
Fig. S1B	Sample Name	Target Name	Task	Reporter	Quencher	CT	Ct Mean	Ct SD		CT	rpl-32			hsp-6			hsp-60
	n2	hsp-6	UNKNOWN	SYBR	None	20.1944	20.1562	0.0381994		N2	14.1436	14.0428	13.9186	20.1944	20.118	20.1562	18.7753	18.8012	18.78
	n2	hsp-6	UNKNOWN	SYBR	None	20.118	20.1562	0.0381994		CL2006	14.7962	14.3864	14.325	18.164	18.1754	18.17	18.179	18.138	18.15
	n2	hsp-6	UNKNOWN	SYBR	None	20.1562	20.1562	0.0381994
	n2	hsp-60	UNKNOWN	SYBR	None	18.7753	18.7855	0.0138212			hsp-6
	n2	hsp-60	UNKNOWN	SYBR	None	18.8012	18.7855	0.0138212		DCT N2	6.05081	6.07522	6.23763
	n2	hsp-60	UNKNOWN	SYBR	None	18.78	18.7855	0.0138212		DCT CL2006	3.36789	3.78897	3.84498
	n2	rpl-32	UNKNOWN	SYBR	None	14.1436	14.035	0.112709
	n2	rpl-32	UNKNOWN	SYBR	None	14.0428	14.035	0.112709		DDCT N2	0	0	0
	n2	rpl-32	UNKNOWN	SYBR	None	13.9186	14.035	0.112709		DDCT CL2006	-2.68292	-2.28625	-2.39265
	cl2006	hsp-6	UNKNOWN	SYBR	None	18.164	18.1698	0.00566917
	cl2006	hsp-6	UNKNOWN	SYBR	None	18.1754	18.1698	0.00566917		2^-DDCT N2	1	1	1
	cl2006	hsp-6	UNKNOWN	SYBR	None	18.17	18.1698	0.00566917		2^-DDCT CL2006	6.42155	4.87785	5.25121
	cl2006	hsp-60	UNKNOWN	SYBR	None	18.179	18.1557	0.0211064
	cl2006	hsp-60	UNKNOWN	SYBR	None	18.138	18.1557	0.0211064			hsp-60
	cl2006	hsp-60	UNKNOWN	SYBR	None	18.15	18.1557	0.0211064		DCT N2	4.63165	4.7584	4.86138
	cl2006	rpl-32	UNKNOWN	SYBR	None	14.7962	14.5025	0.256135		DCT CL2006	3.38286	3.75154	3.82498
	cl2006	rpl-32	UNKNOWN	SYBR	None	14.3864	14.5025	0.256135
	cl2006	rpl-32	UNKNOWN	SYBR	None	14.325	14.5025	0.256135		DDCT N2	0	0	0
										DDCT CL2006	-1.24879	-1.00686	-1.0364
										2^-DDCT N2	1	1	1
										2^-DDCT CL2006	2.37642	2.00953	2.05111
										Data input into GraphPad Prism for analysis							mean		SD		P
											N2/WT			CL2006/Aβ			N2	Aβ	N2	Aβ
										hsp-60	1	1	1	2.37642	2.00953	2.05111	1	2.14569	0	0.2009	0.000589463
										hsp-6	1	1	1	6.42155	4.87785	5.25121	1	5.51687	0	0.805411	0.000628852
Fig. S1C	Sample Name	Target Name	Task	Reporter	Quencher	CT	Ct Mean	Ct SD
	CL2006	clpp-1	UNKNOWN	SYBR	None	20.1648	20.2527	0.164317		CT	rpl-32				clpp-1				haf-1
	CL2006	clpp-1	UNKNOWN	SYBR	None	20.4423	20.2527	0.164317		N2	14.6232	14.6231	14.6178		20.1783	20.1668	20.1703		24.4286	24.4244	24.4356
	CL2006	clpp-1	UNKNOWN	SYBR	None	20.1511	20.2527	0.164317		CL2006	14.6104	14.6185	14.6249		20.1648	20.4423	20.1511		23.6458	23.6034	23.5915
	CL2006	haf-1	UNKNOWN	SYBR	None	23.6458	23.6136	0.0285161
	CL2006	haf-1	UNKNOWN	SYBR	None	23.6034	23.6136	0.0285161			clpp-1				haf-1				flp-2
	CL2006	haf-1	UNKNOWN	SYBR	None	23.5915	23.6136	0.0285161		DCT N2	5.5551	5.54372	5.55251		9.80539	9.80134	9.81782		24.8922	24.7931	24.8223
	CL2006	flp-2	UNKNOWN	SYBR	None	24.0971	24.0249	0.062535		DCT CL2006	5.55438	5.82372	5.52617		9.03539	8.98488	8.96662		24.0971	23.9881	23.9895
	CL2006	flp-2	UNKNOWN	SYBR	None	23.9881	24.0249	0.062535
	CL2006	flp-2	UNKNOWN	SYBR	None	23.9895	24.0249	0.062535		DDCT N2	0	0	0		0	0	0		atfs-1
	CL2006	atfs-1	UNKNOWN	SYBR	None	21.3715	21.3875	0.150938		DDCT CL2006	-0.000718314	0.28	-0.0263394		-0.769995	-0.816465	-0.8512		22.0537	22.0962	22.0486
	CL2006	atfs-1	UNKNOWN	SYBR	None	21.2452	21.3875	0.150938											21.3715	21.2452	21.5458
	CL2006	atfs-1	UNKNOWN	SYBR	None	21.5458	21.3875	0.150938		2^-DDCT N2	1	1	1		1	1	1
	CL2006	dve-1	UNKNOWN	SYBR	None	22.3022	22.3865	0.141424		2^-DDCT CL2006	1.0005	0.823591	1.01842		1.70526	1.76109	1.804
	CL2006	dve-1	UNKNOWN	SYBR	None	22.3076	22.3865	0.141424
	CL2006	dve-1	UNKNOWN	SYBR	None	22.5498	22.3865	0.141424			flp-2				atfs-1
	CL2006	rpl-32	UNKNOWN	SYBR	None	14.6104	14.6179	0.0072778		DCT N2	10.269	10.17	10.2046		7.43056	7.4731	7.43087		DVE-1
	CL2006	rpl-32	UNKNOWN	SYBR	None	14.6185	14.6179	0.0072778		DCT CL2006	9.48672	9.36958	9.36456		6.76115	6.62661	6.92087		23.887	23.9822	23.8027
	CL2006	rpl-32	UNKNOWN	SYBR	None	14.6249	14.6179	0.0072778											22.3022	22.3076	22.5498
	N2	clpp-1	UNKNOWN	SYBR	None	20.1783	20.1718	0.00586747		DDCT N2	0	0	0		0	0	0
	N2	clpp-1	UNKNOWN	SYBR	None	20.1668	20.1718	0.00586747		DDCT CL2006	-0.782279	-0.800423	-0.84		-0.66941	-0.84649	-0.510004
	N2	clpp-1	UNKNOWN	SYBR	None	20.1703	20.1718	0.00586747
	N2	haf-1	UNKNOWN	SYBR	None	24.4286	24.4295	0.00562313		2^-DDCT N2	1	1	1		1	1	1
	N2	haf-1	UNKNOWN	SYBR	None	24.4244	24.4295	0.00562313		2^-DDCT CL2006	1.71985	1.74161	1.79005		1.59042	1.79812	1.42405
	N2	haf-1	UNKNOWN	SYBR	None	24.4356	24.4295	0.00562313
	N2	flp-2	UNKNOWN	SYBR	None	24.8922	24.8359	0.0509025			dve-1
	N2	flp-2	UNKNOWN	SYBR	None	24.7931	24.8359	0.0509025		DCT N2	9.26382	9.35905	9.18491
	N2	flp-2	UNKNOWN	SYBR	None	24.8223	24.8359	0.0509025		DCT CL2006	7.69185	7.68902	7.92491
	N2	atfs-1	UNKNOWN	SYBR	None	22.0537	22.0662	0.0261234
	N2	atfs-1	UNKNOWN	SYBR	None	22.0962	22.0662	0.0261234		DDCT N2	0	0	0
	N2	atfs-1	UNKNOWN	SYBR	None	22.0486	22.0662	0.0261234		DDCT CL2006	-1.57198	-1.67003	-1.26
	N2	dve-1	UNKNOWN	SYBR	None	23.887	23.8906	0.0898027
	N2	dve-1	UNKNOWN	SYBR	None	23.9822	23.8906	0.0898027		2^-DDCT N2	1	1	1
	N2	dve-1	UNKNOWN	SYBR	None	23.8027	23.8906	0.0898027		2^-DDCT CL2006	2.97311	3.18222	2.39496
	N2	rpl-32	UNKNOWN	SYBR	None	14.6232	14.6213	0.00311035
	N2	rpl-32	UNKNOWN	SYBR	None	14.6231	14.6213	0.00311035
	N2	rpl-32	UNKNOWN	SYBR	None	14.6178	14.6213	0.00311035
	Sample Name	Target Name	Task	Reporter	Quencher	CT	Ct Mean	Ct SD
	CL2006	ubl-5	UNKNOWN	SYBR	None	18.6679	18.6076	0.0824982		CT	rpl-32				ubl-5				jmjd-1.2
	CL2006	ubl-5	UNKNOWN	SYBR	None	18.6414	18.6076	0.0824982		N2	13.9061	13.9635	13.96		17.4896	17.5466	17.5425		19.5852	19.6422	19.6082
	CL2006	ubl-5	UNKNOWN	SYBR	None	18.5136	18.6076	0.0824982		CL2006	14.2704	14.2811	14.381		18.6679	18.6414	18.5136		19.1377	19.2121	20.0993
	CL2006	jmjd-1.2	UNKNOWN	SYBR	None	19.1377	19.483	0.534999
	CL2006	jmjd-1.2	UNKNOWN	SYBR	None	19.2121	19.483	0.534999			ubl-5
	CL2006	jmjd-1.2	UNKNOWN	SYBR	None	20.0993	19.483	0.534999		DCT N2	3.58346	3.5831	3.58256
	CL2006	jmjd-3.1	UNKNOWN	SYBR	None	16.7283	17.1906	0.594277		DCT CL2006	4.39752	4.36026	4.13259
	CL2006	jmjd-3.1	UNKNOWN	SYBR	None	16.9825	17.1906	0.594277
	CL2006	jmjd-3.1	UNKNOWN	SYBR	None	17.8609	17.1906	0.594277		DDCT N2	0	0	0
	CL2006	rpl-32	UNKNOWN	SYBR	None	14.2704	14.3108	0.061009		DDCT CL2006	0.814053	0.777156	0.55003			jmjd-3.1
	CL2006	rpl-32	UNKNOWN	SYBR	None	14.2811	14.3108	0.061009							19.5568	19.6004	19.6098
	CL2006	rpl-32	UNKNOWN	SYBR	None	14.381	14.3108	0.061009		2^-DDCT N2	1	1	1		16.7283	16.9825	17.8609
	N2	ubl-5	UNKNOWN	SYBR	None	17.4896	17.5262	0.0317877		2^-DDCT CL2006	0.568782	0.583516	0.683006
	N2	ubl-5	UNKNOWN	SYBR	None	17.5466	17.5262	0.0317877
	N2	ubl-5	UNKNOWN	SYBR	None	17.5425	17.5262	0.0317877			jmjd-1.2
	N2	jmjd-1.2	UNKNOWN	SYBR	None	19.5852	19.6119	0.0286775		DCT N2	5.67907	5.67873	5.64828		5.65068	5.63694	5.64989
	N2	jmjd-1.2	UNKNOWN	SYBR	None	19.6422	19.6119	0.0286775		DCT CL2006	4.86734	4.93094	5.71829		2.45795	2.70132	3.47989
	N2	jmjd-1.2	UNKNOWN	SYBR	None	19.6082	19.6119	0.0286775
	N2	jmjd-3.1	UNKNOWN	SYBR	None	19.5568	19.589	0.0282883		DDCT N2	0	0	0		0	0	0
	N2	jmjd-3.1	UNKNOWN	SYBR	None	19.6004	19.589	0.0282883		DDCT CL2006	-0.81173	-0.747788	0.0700073		-3.19273	-2.93562	-2.17
	N2	jmjd-3.1	UNKNOWN	SYBR	None	19.6098	19.589	0.0282883
	N2	rpl-32	UNKNOWN	SYBR	None	13.9061	13.9432	0.0321359		2^-DDCT N2	1	1	1		1	1	1
	N2	rpl-32	UNKNOWN	SYBR	None	13.9635	13.9432	0.0321359		2^-DDCT CL2006	1.75531	1.67922	0.952633		9.14339	7.65084	4.50023
	N2	rpl-32	UNKNOWN	SYBR	None	13.96	13.9432	0.0321359
										Data input into GraphPad Prism for analysis
										WT/N2			Aβ/CL2006			mean/ Aβ	SD/ Aβ	P
									clpp-1	1	1	1	1.0005	0.823591	1.01842	0.947505	0.107686	0.446014
									flp-2	1	1	1	1.71985	1.74161	1.79005	1.7505	0.035937	3.48703e-06
									haf-1	1	1	1	1.70526	1.76109	1.804	1.75678	0.049509	1.20959e-05
									atfs-1	1	1	1	1.59042	1.79812	1.42405	1.6042	0.187414	0.00504439
									dve-1	1	1	1	2.97311	3.18222	2.39496	2.8501	0.407792	0.00141708
									ubl-5	1	1	1	0.568782	0.583516	0.683006	0.611768	0.0621323	0.000413513
									jmjd-1.2	1	1	1	1.75531	1.67922	0.952633	1.46239	0.443097	0.144975
									jmjd-3.1	1	1	1	9.14339	7.65084	4.50023	7.09815	2.3704	0.0111955

## Sheet: Fig. S2
Fig.S2A	Sample Name	Target Name	Task	Reporter	Quencher	CT	Ct Mean	Ct SD			rpl-32	rpl-32		siah-1	siah-1
	n2 l4	siah-1	UNKNOWN	SYBR	None	23.9575	23.9745	0.0239448		n2 l4	17.0399	16.9764		23.9575	23.9914
	n2 l4	siah-1	UNKNOWN	SYBR	None	23.9914	23.9745	0.0239448		n2 day1	16.7109	16.686		24.1184	24.1914
	n2 l4	rpl-32	UNKNOWN	SYBR	None	17.0399	17.0081	0.0449346		n2 day2	16.8135	16.8136		24.1046	24.3059
	n2 l4	rpl-32	UNKNOWN	SYBR	None	16.9764	17.0081	0.0449346		cl2006 l4	16.453	16.4511		23.214	23.266
	n2 day1	siah-1	UNKNOWN	SYBR	None	24.1184	24.1549	0.0516107		cl2006 day1	15.7418	15.696		22.1202	22.0905
	n2 day1	siah-1	UNKNOWN	SYBR	None	24.1914	24.1549	0.0516107		cl2006 day2	15.4579	15.433		21.4709	21.4845
	n2 day1	rpl-32	UNKNOWN	SYBR	None	16.7109	16.6984	0.0176585
	n2 day1	rpl-32	UNKNOWN	SYBR	None	16.686	16.6984	0.0176585		n2 l4△ct	6.91762	7.01503
	n2 day2	siah-1	UNKNOWN	SYBR	None	24.1046	24.2052	0.142334		n2 day1△ct	7.40747	7.50543
	n2 day2	siah-1	UNKNOWN	SYBR	None	24.3059	24.2052	0.142334		n2 day2△ct	7.29111	7.49224
	n2 day2	rpl-32	UNKNOWN	SYBR	None	16.8135	16.8136	0.000114639		cl2006 l4△ct	6.76101	6.81487
	n2 day2	rpl-32	UNKNOWN	SYBR	None	16.8136	16.8136	0.000114639		cl2006 day1△ct	6.37834	6.39446
	cl006 l4	siah-1	UNKNOWN	SYBR	None	23.214	23.24	0.036775		cl2006 day2△ct	6.01297	6.05154
	cl006 l4	siah-1	UNKNOWN	SYBR	None	23.266	23.24	0.036775
	cl006 l4	rpl-32	UNKNOWN	SYBR	None	16.453	16.4521	0.00131498		n2 l4△△ct	0	0
	cl006 l4	rpl-32	UNKNOWN	SYBR	None	16.4511	16.4521	0.00131498		n2 day1△△ct	0.489851	0.490402
	cl2006 day1	siah-1	UNKNOWN	SYBR	None	22.1202	22.1053	0.0209952		n2 day2△△ct	0.373487	0.477205
	cl2006 day1	siah-1	UNKNOWN	SYBR	None	22.0905	22.1053	0.0209952		cl2006 l4△△ct	-0.156614	-0.200157
	cl2006 day1	rpl-32	UNKNOWN	SYBR	None	15.7418	15.7189	0.0323937		cl2006 day1△△ct	-0.539284	-0.620574
	cl2006 day1	rpl-32	UNKNOWN	SYBR	None	15.696	15.7189	0.0323937		cl2006 day2△△ct	-0.904651	-0.96349
	cl2006 day2	siah-1	UNKNOWN	SYBR	None	21.4709	21.4777	0.00963241
	cl2006 day2	siah-1	UNKNOWN	SYBR	None	21.4845	21.4777	0.00963241		n2 l4	1	1
	cl2006 day2	rpl-32	UNKNOWN	SYBR	None	15.4579	15.4454	0.017641		n2 day1	0.712099	0.711827
	cl2006 day2	rpl-32	UNKNOWN	SYBR	None	15.433	15.4454	0.017641		n2 day2	0.771914	0.718368
										cl2006 l4	1.11467	1.14882
										cl2006 day1	1.45325	1.53749
										cl2006 day2	1.87209	1.95002
Data input into GraphPad Prism for analysis					mean		SD		P
	WT/N2		Aβ/ CL2006		N2	Aβ	N2	Aβ
L4	1	1	1.11467	1.14882	1	1.05733	0	0.0241515	0.0163909
Day1	0.712099	0.711827	1.45325	1.53749	0.711963	1.08254	0.000192352	0.0595638	0.00287798
Day2	0.771914	0.718368	1.87209	1.95002	0.745141	1.29523	0.037863	0.0551055	0.0016402
Fig.S2B		L4				Day 1				Day 2
		β-actin	SIAH-1	SIAH-1/β-actin	Normalized	β-actin	SIAH-1	SIAH-1/β-actin	Normalized	β-actin	SIAH-1	SIAH-1/β-actin	Normalized
	EV	47898.2	26140.6	0.545752	1	75543.6	74481.2	0.985937	1	84257	79705.5	0.945981	1
	siah-1 RNAi	71227.1	36540	0.513007	0.94	84208.6	38191.2	0.453531	0.46	80365.5	28128.9	0.350012	0.369999
Fig.S2C	Sample Name	Target Name	Task	Reporter	Quencher	CT	Ct Mean	Ct SD		zcIs39 CT	Y45F10D.4F10D.4				rpl-32				average				dve-1
	zcIs39 EV	dve-1	UNKNOWN	SYBR	None	22.9793	23.0264	0.083146		EV	19.0654	18.9646	19.0968		14.4738	14.5679	14.4898		16.7696	16.7663	16.7933		22.9793	22.9774	23.1224
	zcIs39 EV	dve-1	UNKNOWN	SYBR	None	22.9774	23.0264	0.083146		siah-1 RNAi	18.8154	18.826	18.9336		14.1501	14.1535	14.1118		16.4827	16.4897	16.5227		22.7111	22.7547	22.88
	zcIs39 EV	dve-1	UNKNOWN	SYBR	None	23.1224	23.0264	0.083146
	zcIs39 EV	Y45F10D.4F10D.4	UNKNOWN	SYBR	None	19.0654	19.0423	0.0690484			dve-1
	zcIs39 EV	Y45F10D.4F10D.4	UNKNOWN	SYBR	None	18.9646	19.0423	0.0690484		∆CT EV	6.20975	6.21108	6.32908
	zcIs39 EV	Y45F10D.4F10D.4	UNKNOWN	SYBR	None	19.0968	19.0423	0.0690484		∆CT siah-1 RNAi	6.22838	6.26498	6.35735
	zcIs39 EV	rpl-32	UNKNOWN	SYBR	None	14.4738	14.5105	0.050381
	zcIs39 EV	rpl-32	UNKNOWN	SYBR	None	14.5679	14.5105	0.050381		∆∆CT EV	0	0	0
	zcIs39 EV	rpl-32	UNKNOWN	SYBR	None	14.4898	14.5105	0.050381		∆∆CT siah-1 RNAi	0.0186348	0.0538974	0.028265
	zcIs39 siah-1 RNAi	dve-1	UNKNOWN	SYBR	None	22.7111	22.782	0.0876953
	zcIs39 siah-1 RNAi	dve-1	UNKNOWN	SYBR	None	22.7547	22.782	0.0876953		2^-∆∆CT EV	1	1	1
	zcIs39 siah-1 RNAi	dve-1	UNKNOWN	SYBR	None	22.88	22.782	0.0876953		2^-∆∆CT siah-1 RNAi	0.987166	0.96333	0.980599
	zcIs39 siah-1 RNAi	Y45F10D.4F10D.4	UNKNOWN	SYBR	None	18.8154	18.8583	0.0654169
	zcIs39 siah-1 RNAi	Y45F10D.4F10D.4	UNKNOWN	SYBR	None	18.826	18.8583	0.0654169			Data input into GraphPad Prism for analysis
	zcIs39 siah-1 RNAi	Y45F10D.4F10D.4	UNKNOWN	SYBR	None	18.9336	18.8583	0.0654169			dve-1			mean	SD	P
	zcIs39 siah-1 RNAi	rpl-32	UNKNOWN	SYBR	None	14.1501	14.1385	0.0231756		EV	1	1	1	1	0
	zcIs39 siah-1 RNAi	rpl-32	UNKNOWN	SYBR	None	14.1535	14.1385	0.0231756		siah-1 RNAi	0.987166	0.96333	0.980599	0.977032	0.0123118	0.0839016
	zcIs39 siah-1 RNAi	rpl-32	UNKNOWN	SYBR	None	14.1118	14.1385	0.0231756
Fig.S2D		L4				Day 1				Day 2
		β-actin	SIAH-1	SIAH-1/β-actin	Normalized	β-actin	SIAH-1	SIAH-1/β-actin	Normalized	β-actin	SIAH-1	SIAH-1/β-actin	Normalized
	EV	63158.6	38837.6	0.614922	1	56617.2	50261.1	0.887736	1	52514.6	75360	1.43503	1
	siah-1 RNAi	54412.5	25763.8	0.47349	0.77	58801.6	30276.2	0.514887	0.58	73751.5	43392.6	0.588362	0.41
Fig.S2E	Sample Name	Target Name	Task	Reporter	Quencher	CT	Ct Mean	Ct SD
1st	risIs33 SCR	siah-1	UNKNOWN	SYBR	None	21.3486	21.2898	0.0980337
	risIs33 SCR	siah-1	UNKNOWN	SYBR	None	21.1766	21.2898	0.0980337
	risIs33 SCR	siah-1	UNKNOWN	SYBR	None	21.3442	21.2898	0.0980337	1st
	risIs33 SCR	Y45F10D.4F10D.4	UNKNOWN	SYBR	None	18.1623	18.2332	0.13107		risIs33 Ct Mean	Y45F10D.4F10D.4	rpl-32	average	siah-1
	risIs33 SCR	Y45F10D.4F10D.4	UNKNOWN	SYBR	None	18.1529	18.2332	0.13107		SCR	18.2332	12.4899	15.3616	21.2898
	risIs33 SCR	Y45F10D.4F10D.4	UNKNOWN	SYBR	None	18.3844	18.2332	0.13107		siah-1 sgRNA A	18.0888	12.3011	15.195	20.9853
	risIs33 SCR	rpl-32	UNKNOWN	SYBR	None	12.4592	12.4899	0.0622146		siah-1 sgRNA B	18.0057	12.3197	15.1627	21.1025
	risIs33 SCR	rpl-32	UNKNOWN	SYBR	None	12.4491	12.4899	0.0622146
	risIs33 SCR	rpl-32	UNKNOWN	SYBR	None	12.5615	12.4899	0.0622146	2nd
	risIs33 siah-1 A	siah-1	UNKNOWN	SYBR	None	21.0538	20.9853	0.0852618		risIs33 Ct Mean	Y45F10D.4F10D.4			siah-1
	risIs33 siah-1 A	siah-1	UNKNOWN	SYBR	None	21.0123	20.9853	0.0852618		SCR	18.8008			21.703
	risIs33 siah-1 A	siah-1	UNKNOWN	SYBR	None	20.8898	20.9853	0.0852618		siah-1 sgRNA A	19.0311			21.641
	risIs33 siah-1 A	Y45F10D.4F10D.4	UNKNOWN	SYBR	None	18.1065	18.0888	0.024939		siah-1 sgRNA B	17.9491			20.227
	risIs33 siah-1 A	Y45F10D.4F10D.4	UNKNOWN	SYBR	None	18.0997	18.0888	0.024939
	risIs33 siah-1 A	Y45F10D.4F10D.4	UNKNOWN	SYBR	None	18.0603	18.0888	0.024939	3rd
	risIs33 siah-1 A	rpl-32	UNKNOWN	SYBR	None	12.317	12.3011	0.0658409		risIs33 Ct Mean	Y45F10D.4F10D.4	rpl-32	average	siah-1
	risIs33 siah-1 A	rpl-32	UNKNOWN	SYBR	None	12.2288	12.3011	0.0658409		SCR	18.3417	12.55	15.4459	21.3482
	risIs33 siah-1 A	rpl-32	UNKNOWN	SYBR	None	12.3576	12.3011	0.0658409		siah-1 sgRNA A	18.0363	12.3361	15.1862	20.8249
	risIs33 siah-1 B	siah-1	UNKNOWN	SYBR	None	21.0903	21.1025	0.0166664		siah-1 sgRNA B	18.1481	12.2752	15.2117	21.0008
	risIs33 siah-1 B	siah-1	UNKNOWN	SYBR	None	21.0958	21.1025	0.0166664
	risIs33 siah-1 B	siah-1	UNKNOWN	SYBR	None	21.1215	21.1025	0.0166664
	risIs33 siah-1 B	Y45F10D.4F10D.4	UNKNOWN	SYBR	None	18.0937	18.0057	0.0867754	SUM		Y45F10D.4F				rpl-32				average				siah-1
	risIs33 siah-1 B	Y45F10D.4F10D.4	UNKNOWN	SYBR	None	17.9202	18.0057	0.0867754		risIs33 Ct Mean	1st	2nd	3rd		1st		3rd		1st		3rd		1st	2nd	3rd
	risIs33 siah-1 B	Y45F10D.4F10D.4	UNKNOWN	SYBR	None	18.0031	18.0057	0.0867754		SCR	18.2332	18.8008	18.3417		12.4899		12.55		15.3616		15.4459		21.2898	21.703	21.3482
	risIs33 siah-1 B	rpl-32	UNKNOWN	SYBR	None	12.3538	12.3197	0.0387941		siah-1 sgRNA A	18.0888	19.0311	18.0363		12.3011		12.3361		15.195		15.1862		20.9853	21.641	20.8249
	risIs33 siah-1 B	rpl-32	UNKNOWN	SYBR	None	12.328	12.3197	0.0387941		siah-1 sgRNA B	18.0057	17.9491	18.1481		12.3197		12.2752		15.1627		15.2117		21.1025	20.227	21.0008
	risIs33 siah-1 B	rpl-32	UNKNOWN	SYBR	None	12.2775	12.3197	0.0387941
2nd	Sample Name	Target Name	Task	Reporter	Quencher	CT	Ct Mean	Ct SD
	risIs33 SCR	siah-1	UNKNOWN	SYBR	None	21.7309	21.703	0.0393699			siah-1
	risIs33 SCR	siah-1	UNKNOWN	SYBR	None	21.6752	21.703	0.0393699		∆CT SCR	5.92826	2.90224	5.90235
	risIs33 SCR	Y45F10D.4F	UNKNOWN	SYBR	None	18.8091	18.8008	0.0118011		∆CT siah-1 sgRNA A	5.79032	2.60989	5.63866
	risIs33 SCR	Y45F10D.4F	UNKNOWN	SYBR	None	18.7925	18.8008	0.0118011		∆CT siah-1 sgRNA B	5.93984	2.27785	5.78912
	risIs33 siah-1 A	siah-1	UNKNOWN	SYBR	None	21.6615	21.641	0.0288986
	risIs33 siah-1 A	siah-1	UNKNOWN	SYBR	None	21.6206	21.641	0.0288986		∆∆CT SCR	0	0	0
	risIs33 siah-1 A	Y45F10D.4F	UNKNOWN	SYBR	None	19.0452	19.0311	0.0198879		∆∆CT siah-1 sgRNA A	-0.137936	-0.292355	-0.263697
	risIs33 siah-1 A	Y45F10D.4F	UNKNOWN	SYBR	None	19.0171	19.0311	0.0198879		∆∆CT siah-2 sgRNA B	0.0115857	-0.624399	-0.113229
	risIs33 siah-1 B	siah-1	UNKNOWN	SYBR	None	20.2565	20.227	0.0417341
	risIs33 siah-1 B	siah-1	UNKNOWN	SYBR	None	20.1975	20.227	0.0417341		2^-∆∆CT SCR	1	1	1
	risIs33 siah-1 B	Y45F10D.4F	UNKNOWN	SYBR	None	17.9381	17.9491	0.0155815		2^-∆∆CT siah-1 sgRNA A	1.10033	1.22464	1.20055
	risIs33 siah-1 B	Y45F10D.4F	UNKNOWN	SYBR	None	17.9601	17.9491	0.0155815		2^-∆∆CT siah-1 sgRNA B	0.992002	1.54157	1.08165
3rd	Sample Name	Target Name	Task	Reporter	Quencher	CT	Ct Mean	Ct SD
	risIs33 SCR	siah-1	UNKNOWN	SYBR	None	21.4169	21.3482	0.0971616
	risIs33 SCR	siah-1	UNKNOWN	SYBR	None	21.2795	21.3482	0.0971616
	risIs33 SCR	Y45F10D.4F	UNKNOWN	SYBR	None	18.3838	18.3417	0.0595356
	risIs33 SCR	Y45F10D.4F	UNKNOWN	SYBR	None	18.2996	18.3417	0.0595356
	risIs33 SCR	rpl-32	UNKNOWN	SYBR	None	12.4549	12.55	0.134555			Data input into GraphPad Prism for analysis			mean	SD	P
	risIs33 SCR	rpl-32	UNKNOWN	SYBR	None	12.6451	12.55	0.134555		SCR	1	1	1	1	0
	risIs33 siah-1 A	siah-1	UNKNOWN	SYBR	None	20.8722	20.8249	0.0668726		sgRNA siah-1 A	1.10033	1.22464	1.20055	1.17517	0.0659252	0.0100134
	risIs33 siah-1 A	siah-1	UNKNOWN	SYBR	None	20.7776	20.8249	0.0668726		sgRNA siah-1 B	0.992002	1.54157	1.08165	1.20507	0.294841	0.294721
	risIs33 siah-1 A	Y45F10D.4F	UNKNOWN	SYBR	None	18.0343	18.0363	0.00292937
	risIs33 siah-1 A	Y45F10D.4F	UNKNOWN	SYBR	None	18.0384	18.0363	0.00292937
	risIs33 siah-1 A	rpl-32	UNKNOWN	SYBR	None	12.331	12.3361	0.00713664
	risIs33 siah-1 A	rpl-32	UNKNOWN	SYBR	None	12.3411	12.3361	0.00713664
	risIs33 siah-1 B	siah-1	UNKNOWN	SYBR	None	20.9437	21.0008	0.0807345
	risIs33 siah-1 B	siah-1	UNKNOWN	SYBR	None	21.0579	21.0008	0.0807345
	risIs33 siah-1 B	Y45F10D.4F	UNKNOWN	SYBR	None	18.1555	18.1481	0.0103917
	risIs33 siah-1 B	Y45F10D.4F	UNKNOWN	SYBR	None	18.1408	18.1481	0.0103917
	risIs33 siah-1 B	rpl-32	UNKNOWN	SYBR	None	12.2741	12.2752	0.00153684
	risIs33 siah-1 B	rpl-32	UNKNOWN	SYBR	None	12.2763	12.2752	0.00153684
Fig.S2F	Sample Name	Target Name	Task	Reporter	Quencher	CT	Ct Mean	Ct SD		risIs33 CT	Y45F10D.4F				dve-1
	risIs33 SCR	dve-1	UNKNOWN	SYBR	None	22.2544	22.1576	0.139259		SCR	18.1263	18.2011	18.0698		22.2544	22.2204	21.998
	risIs33 SCR	dve-1	UNKNOWN	SYBR	None	22.2204	22.1576	0.139259		siah-1 sgRNA A	17.9831	18.0666	18.0503		21.8676	21.8284	21.9009
	risIs33 SCR	dve-1	UNKNOWN	SYBR	None	21.998	22.1576	0.139259		siah-1 sgRNA B	18.3359	18.3185	18.318		22.4023	22.4309	22.3733
	risIs33 siah-1 A	dve-1	UNKNOWN	SYBR	None	21.8676	21.8656	0.0362562
	risIs33 siah-1 A	dve-1	UNKNOWN	SYBR	None	21.8284	21.8656	0.0362562			dve-1
	risIs33 siah-1 A	dve-1	UNKNOWN	SYBR	None	21.9009	21.8656	0.0362562		∆CT SCR	4.12806	4.0193	3.92821
	risIs33 siah-1 B	dve-1	UNKNOWN	SYBR	None	22.4023	22.4022	0.028784		∆CT siah-1 sgRNA A	3.88449	3.76187	3.85057
	risIs33 siah-1 B	dve-1	UNKNOWN	SYBR	None	22.4309	22.4022	0.028784		∆CT siah-1 sgRNA B	4.06639	4.11239	4.0553
	risIs33 siah-1 B	dve-1	UNKNOWN	SYBR	None	22.3733	22.4022	0.028784
	risIs33 SCR	Y45F10D.4F	UNKNOWN	SYBR	None	18.1263	18.1324	0.0658849		∆∆CT SCR	0	0	0
	risIs33 SCR	Y45F10D.4F	UNKNOWN	SYBR	None	18.2011	18.1324	0.0658849		∆∆CT siah-1 sgRNA A	-0.243567	-0.257431	-0.0776348
	risIs33 SCR	Y45F10D.4F	UNKNOWN	SYBR	None	18.0698	18.1324	0.0658849		∆∆CT siah-2 sgRNA B	-0.0616665	0.0930958	0.127096
	risIs33 siah-1 A	Y45F10D.4F	UNKNOWN	SYBR	None	17.9831	18.0333	0.0442338
	risIs33 siah-1 A	Y45F10D.4F	UNKNOWN	SYBR	None	18.0666	18.0333	0.0442338		2^-∆∆CT SCR	1	1	1
	risIs33 siah-1 A	Y45F10D.4F	UNKNOWN	SYBR	None	18.0503	18.0333	0.0442338		2^-∆∆CT siah-1 sgRNA A	1.18392	1.19535	1.05529
	risIs33 siah-1 B	Y45F10D.4F	UNKNOWN	SYBR	None	18.3359	18.3242	0.0101868		2^-∆∆CT siah-1 sgRNA B	1.04367	0.937509	0.915673
	risIs33 siah-1 B	Y45F10D.4F	UNKNOWN	SYBR	None	18.3185	18.3242	0.0101868
	risIs33 siah-1 B	Y45F10D.4F	UNKNOWN	SYBR	None	18.318	18.3242	0.0101868			Data input into GraphPad Prism for analysis			mean	SD	P
										SCR	1	1	1	1	0
										sgRNA siah-1 A	1.18392	1.19535	1.05529	1.14485	0.0777748	0.0321024
										sgRNA siah-1 B	1.04367	0.937509	0.915673	0.965617	0.0684722	0.433525

## Sheet: Fig. S3
Fig. S3D		DVE-1::GFP/zcIs39			Fig. S3K	Sample Name	Target Name	Task	Reporter	Quencher	CT	Ct Mean	Ct SD		CT	rpl-32			uba-1
	Worm No.	WT	siah-1(tm1968)			syb1984 ck	uba-1	UNKNOWN	SYBR	None	19.276	19.1797	0.106578		ck	15.7966	16.0746	15.9006	19.276	19.0834	19.1007
	1	0.685	0.732			syb1984 ck	uba-1	UNKNOWN	SYBR	None	19.0834	19.1797	0.106578		uba-1 RNAi	15.6779	15.4883	15.5001	21.486	21.619	21.5005
	2	0.545	0.506			syb1984 ck	uba-1	UNKNOWN	SYBR	None	19.1007	19.1534	0.106578
	3	0.563	0.437			syb1984 ck	rpl-32	UNKNOWN	SYBR	None	15.7966	15.9239	0.140461
	4	0.28	0.677			syb1984 ck	rpl-32	UNKNOWN	SYBR	None	16.0746	15.9239	0.140461		DCT ck	3.47944	3.00879	3.20011
	5	0.475	0.696			syb1984 ck	rpl-32	UNKNOWN	SYBR	None	15.9006	15.9239	0.140461		DCT uba-1 RNAi	5.80804	6.1307	6.00037
	6	0.338	1.325			syb1984 uba-1 RNAi	uba-1	UNKNOWN	SYBR	None	21.486	21.5352	0.0729904
	7	0.34	0.948			syb1984 uba-1 RNAi	uba-1	UNKNOWN	SYBR	None	21.619	21.5352	0.0729904		DDCT ck	0	0	0
	8	0.255	0.711			syb1984 uba-1 RNAi	uba-1	UNKNOWN	SYBR	None	21.5005	21.5352	0.0729904		DDCT uba-1 RNAi	2.32861	3.12191	2.80026
	9	0.374	1.056			syb1984 uba-1 RNAi	rpl-32	UNKNOWN	SYBR	None	15.6779	15.5831	0.10622
	10	0.408	0.248			syb1984 uba-1 RNAi	rpl-32	UNKNOWN	SYBR	None	15.4883	15.5831	0.10622		2^-DDCT ck	1	1	1
	11	0.388	1.05			syb1984 uba-1 RNAi	rpl-32	UNKNOWN	SYBR	None	15.5001	15.5555	0.10622		2^-DDCT uba-1 RNAi	0.199076	0.114871	0.143562
	12	0.163	0.9
	13	0.411	0.359													Data input into GraphPad Prism for analysis
	14	0.416	0.654													EV	uba-1 RNAi
	15	0.549	0.685													1	0.199076
	16	0.477	0.489													1	0.114871
	Mean	0.416687	0.717063													1	0.143562
	SD	0.131255	0.284329												Mean	1	0.152503
	P		0.000596978												SD	0	0.0428087
															P		4.31543e-06
Fig. S3L
	Sample Name	Target Name	Task	Reporter	Quencher	CT	Ct Mean	Ct SD		CT	rpl-32			ubc-1
	ubc-1 rnai	ubc-1	UNKNOWN	SYBR	None	22.1596	22.1867	0.0309301		ck	14.6134	14.4784	14.349	20.3544	20.3217	20.32
	ubc-1 rnai	ubc-1	UNKNOWN	SYBR	None	22.2204	22.1867	0.0309301		ubc-1 RNAi	15.0007	15.1843	15.09	22.1596	22.2204	22.1801
	ubc-1 rnai	ubc-1	UNKNOWN	SYBR	None	22.1801	22.1867	0.0309301
	ubc-1 rnai	rpl-32	UNKNOWN	SYBR	None	15.0007	15.0917	0.0918172
	ubc-1 rnai	rpl-32	UNKNOWN	SYBR	None	15.1843	15.0917	0.0918172		DCT ck	5.74098	5.84322	5.97101
	ubc-1 rnai	rpl-32	UNKNOWN	SYBR	None	15.09	15.0917	0.0918172		DCT ubc-1 RNAi	7.15883	7.03602	7.09006
	ck	ubc-1	UNKNOWN	SYBR	None	20.3544	20.332	0.0193876
	ck	ubc-1	UNKNOWN	SYBR	None	20.3217	20.332	0.0193876		DDCT ck	0	0	0
	ck	ubc-1	UNKNOWN	SYBR	None	20.32	20.332	0.0193876		DDCT ubc-1 RNAi	1.41785	1.19279	1.11906
	ck	rpl-32	UNKNOWN	SYBR	None	14.6134	14.4803	0.132205
	ck	rpl-32	UNKNOWN	SYBR	None	14.4784	14.4803	0.132205		2^-DDCT ck	1	1	1
	ck	rpl-32	UNKNOWN	SYBR	None	14.349	14.4803	0.132205		2^-DDCT ubc-1 RNAi	0.374269	0.437455	0.460394
	Sample Name	Target Name	Task	Reporter	Quencher	CT	Ct Mean	Ct SD		CT	rpl-32			ubc-2			ubc-12
	ubc-2 rnai	ubc-2	UNKNOWN	SYBR	None	22.2062	22.373	0.152875		ck	13.8673	13.9807	13.8998	15.3937	15.4524	15.45	17.7727	17.9203	17.7865
	ubc-2 rnai	ubc-2	UNKNOWN	SYBR	None	22.5064	22.373	0.152875		ubc-2 RNAi	17.8553	17.9206	17.8637	22.2062	22.5064	22.4064
	ubc-2 rnai	ubc-2	UNKNOWN	SYBR	None	22.4064	22.373	0.152875		ubc-12 RNAi	15.4243	15.7804	15.5804				19.8306	19.962	19.9022
	ubc-2 rnai	rpl-32	UNKNOWN	SYBR	None	17.8553	17.8799	0.0355125			ubc-2
	ubc-2 rnai	rpl-32	UNKNOWN	SYBR	None	17.9206	17.8799	0.0355125		DCT ck	1.52639	1.47175	1.55024
	ubc-2 rnai	rpl-32	UNKNOWN	SYBR	None	17.8637	17.8799	0.0355125		DCT ubc-2 RNAi	4.35087	4.58584	4.54275
	ubc-12 rnai	ubc-12	UNKNOWN	SYBR	None	19.962	19.8983	0.0657801
	ubc-12 rnai	ubc-12	UNKNOWN	SYBR	None	19.8306	19.8983	0.0657801		DDCT ck	0	0	0
	ubc-12 rnai	ubc-12	UNKNOWN	SYBR	None	19.9022	19.8983	0.0657801		DDCT ubc-2 RNAi	2.82447	3.11409	2.99251
	ubc-12 rnai	rpl-32	UNKNOWN	SYBR	None	15.4243	15.5951	0.178528
	ubc-12 rnai	rpl-32	UNKNOWN	SYBR	None	15.7804	15.5951	0.178528		2^-DDCT ck	1	1	1
	ubc-12 rnai	rpl-32	UNKNOWN	SYBR	None	15.5804	15.5951	0.178528		2^-DDCT ubc-2 RNAi	0.141172	0.115496	0.12565
	ck	ubc-2	UNKNOWN	SYBR	None	15.3937	15.432	0.0332542
	ck	ubc-2	UNKNOWN	SYBR	None	15.4524	15.432	0.0332542			ubc-12
	ck	ubc-2	UNKNOWN	SYBR	None	15.45	15.432	0.0332542		DCT ck	3.90544	3.93965	3.88676
	ck	ubc-12	UNKNOWN	SYBR	None	17.7727	17.8265	0.081545		DCT ubc-12 RNAi	4.40635	4.18157	4.32178
	ck	ubc-12	UNKNOWN	SYBR	None	17.9203	17.8265	0.081545
	ck	ubc-12	UNKNOWN	SYBR	None	17.7865	17.8265	0.081545		DDCT ck	0	0	0
	ck	rpl-32	UNKNOWN	SYBR	None	13.8673	13.9159	0.0584113		DDCT ubc-12 RNAi	0.500907	0.241917	0.435013
	ck	rpl-32	UNKNOWN	SYBR	None	13.9807	13.9159	0.0584113
	ck	rpl-32	UNKNOWN	SYBR	None	13.8998	13.9159	0.0584113		2^-DDCT ck	1	1	1
										2^-DDCT ubc-12 RNAi	0.706662	0.845621	0.739687
	Sample Name	Target Name	Task	Reporter	Quencher	CT	Ct Mean	Ct SD		CT	rpl-32			ubc-3
	ubc-3 rnai	ubc-3	UNKNOWN	SYBR	None	20.7641	20.7457	0.0161302		ck	14.8641	14.8546	14.86	19.6371	19.7514	19.6909
	ubc-3 rnai	ubc-3	UNKNOWN	SYBR	None	20.734	20.7457	0.0161302		ubc-3 RNAi	13.463	13.5798	13.5222	20.7641	20.734	20.7391
	ubc-3 rnai	ubc-3	UNKNOWN	SYBR	None	20.7391	20.7457	0.0161302
	ubc-3 rnai	rpl-32	UNKNOWN	SYBR	None	13.463	13.5217	0.0584222
	ubc-3 rnai	rpl-32	UNKNOWN	SYBR	None	13.5798	13.5217	0.0584222		DCT ck	4.77297	4.89678	4.83087
	ubc-3 rnai	rpl-32	UNKNOWN	SYBR	None	13.5222	13.5217	0.0584222		DCT ubc-3 RNAi	7.30115	7.15418	7.21682
	ck	ubc-3	UNKNOWN	SYBR	None	19.6371	19.6931	0.0572047
	ck	ubc-3	UNKNOWN	SYBR	None	19.7514	19.6931	0.0572047		DDCT ck	0	0	0
	ck	ubc-3	UNKNOWN	SYBR	None	19.6909	19.6931	0.0572047		DDCT ubc-3 RNAi	2.52817	2.2574	2.38596
	ck	rpl-32	UNKNOWN	SYBR	None	14.8641	14.8596	0.00474756
	ck	rpl-32	UNKNOWN	SYBR	None	14.8546	14.8596	0.00474756		2^-DDCT ck	1	1	1
	ck	rpl-32	UNKNOWN	SYBR	None	14.86	14.8596	0.00474756		2^-DDCT ubc-3 RNAi	0.173358	0.209148	0.191317
	Sample Name	Target Name	Task	Reporter	Quencher	CT	Ct Mean	Ct SD		CT	rpl-32			ubc-6			ubc-13			ubc-17
	ubc-6 rnai	ubc-6	UNKNOWN	SYBR	None	20.5243	20.4855	0.0923821		ck	13.2478	13.372	13.3986	19.0841	19.2984	19.0912	17.9305	17.8972	17.8139	28.6989	28.5731	28.536
	ubc-6 rnai	ubc-6	UNKNOWN	SYBR	None	20.3801	20.4855	0.0923821		ubc-6 RNAi	13.4085	13.815	13.4118	20.5243	20.3801	20.5522
	ubc-6 rnai	ubc-6	UNKNOWN	SYBR	None	20.5522	20.4855	0.0923821		ubc-13 RNAi	13.8319	13.6721	13.652				18.6628	18.5382	18.6605
	ubc-6 rnai	rpl-32	UNKNOWN	SYBR	None	13.4085	13.5451	0.233765		ubc-17 RNAi	13.9968	13.954	13.9554							30.8712	30.7629	30.777
	ubc-6 rnai	rpl-32	UNKNOWN	SYBR	None	13.815	13.5451	0.233765		DCT ck	5.83629	5.92642	5.69262
	ubc-6 rnai	rpl-32	UNKNOWN	SYBR	None	13.4118	13.5451	0.233765		DCT ubc-6 RNAi	7.1158	6.56505	7.14043
	ubc-13 rnai	ubc-13	UNKNOWN	SYBR	None	18.6628	18.6205	0.0712535
	ubc-13 rnai	ubc-13	UNKNOWN	SYBR	None	18.5382	18.6205	0.0712535		DDCT ck	0	0	0
	ubc-13 rnai	ubc-13	UNKNOWN	SYBR	None	18.6605	18.6205	0.0712535		DDCT ubc-6 RNAi	1.27951	0.638633	1.44781
	ubc-13 rnai	rpl-32	UNKNOWN	SYBR	None	13.8319	13.7187	0.0986063
	ubc-13 rnai	rpl-32	UNKNOWN	SYBR	None	13.6721	13.7187	0.0986063		2^-DDCT ck	1	1	1
	ubc-13 rnai	rpl-32	UNKNOWN	SYBR	None	13.652	13.7187	0.0986063		2^-DDCT ubc-6 RNAi	0.411936	0.642321	0.366578
	ubc-17 rnai	ubc-17	UNKNOWN	SYBR	None	30.8712	30.8037	0.0588985
	ubc-17 rnai	ubc-17	UNKNOWN	SYBR	None	30.7629	30.8037	0.0588985			ubc-13
	ubc-17 rnai	ubc-17	UNKNOWN	SYBR	None	30.777	30.8037	0.0588985		DCT ck	4.68275	4.52524	4.41526
	ubc-17 rnai	rpl-32	UNKNOWN	SYBR	None	13.9968	13.9687	0.0242996		DCT ubc-13 RNAi	4.83085	4.86619	5.00852
	ubc-17 rnai	rpl-32	UNKNOWN	SYBR	None	13.954	13.9687	0.0242996
	ubc-17 rnai	rpl-32	UNKNOWN	SYBR	None	13.9554	13.9687	0.0242996		DDCT ck	0	0	0
	ck	ubc-6	UNKNOWN	SYBR	None	19.0841	19.1579	0.12174		DDCT ubc-13 RNAi	0.148101	0.340958	0.593266
	ck	ubc-6	UNKNOWN	SYBR	None	19.2984	19.1579	0.12174
	ck	ubc-6	UNKNOWN	SYBR	None	19.0912	19.1579	0.12174		2^-DDCT ck	1	1	1
	ck	ubc-13	UNKNOWN	SYBR	None	17.9305	17.8805	0.0600861		2^-DDCT ubc-13 RNAi	0.902438	0.789517	0.662841
	ck	ubc-13	UNKNOWN	SYBR	None	17.8972	17.8805	0.0600861			ubc-17
	ck	ubc-13	UNKNOWN	SYBR	None	17.8139	17.8805	0.0600861		DCT ck	15.4512	15.2011	15.1374
	ck	ubc-17	UNKNOWN	SYBR	None	28.6989	28.6027	0.0853821		DCT ubc-17 RNAi	16.8745	16.8089	16.8217
	ck	ubc-17	UNKNOWN	SYBR	None	28.5731	28.6027	0.0853821
	ck	ubc-17	UNKNOWN	SYBR	None	28.536	28.6027	0.0853821		DDCT ck	0	0	0
	ck	rpl-32	UNKNOWN	SYBR	None	13.2478	13.3395	0.080517		DDCT ubc-17 RNAi	1.42329	1.60772	1.68424
	ck	rpl-32	UNKNOWN	SYBR	None	13.372	13.3395	0.080517
	ck	rpl-32	UNKNOWN	SYBR	None	13.3986	13.3395	0.080517		2^-DDCT ck	1	1	1
										2^-DDCT ubc-17 RNAi	0.372862	0.328116	0.311167
	Sample Name	Target Name	Task	Reporter	Quencher	CT	Ct Mean	Ct SD		CT	rpl-32			ubc-7
	ubc-7 rnai	ubc-7	UNKNOWN	SYBR	None	18.2337	18.2447	0.0139213		ck	13.2935	13.3109	13.13	17.4686	17.295	17.3801
	ubc-7 rnai	ubc-7	UNKNOWN	SYBR	None	18.2604	18.2447	0.0139213		ubc-7 RNAi	13.757	13.7195	13.73	18.2337	18.2604	18.24
	ubc-7 rnai	ubc-7	UNKNOWN	SYBR	None	18.24	18.2447	0.0139213
	ubc-7 rnai	rpl-32	UNKNOWN	SYBR	None	13.757	13.7355	0.0193692
	ubc-7 rnai	rpl-32	UNKNOWN	SYBR	None	13.7195	13.7355	0.0193692		DCT ck	4.17506	3.98409	4.25007
	ubc-7 rnai	rpl-32	UNKNOWN	SYBR	None	13.73	13.7355	0.0193692		DCT ubc-7 RNAi	4.47669	4.5409	4.51
	ck	ubc-7	UNKNOWN	SYBR	None	17.4686	17.3812	0.086809
	ck	ubc-7	UNKNOWN	SYBR	None	17.295	17.3812	0.086809		DDCT ck	0	0	0
	ck	ubc-7	UNKNOWN	SYBR	None	17.3801	17.3812	0.086809		DDCT ubc-7 RNAi	0.301631	0.556815	0.259931
	ck	rpl-32	UNKNOWN	SYBR	None	13.2935	13.2448	0.0997944
	ck	rpl-32	UNKNOWN	SYBR	None	13.3109	13.2448	0.0997944		2^-DDCT ck	1	1	1
	ck	rpl-32	UNKNOWN	SYBR	None	13.13	13.2448	0.0997944		2^-DDCT ubc-7 RNAi	0.811335	0.679801	0.835128
	Sample Name	Target Name	Task	Reporter	Quencher	CT	Ct Mean	Ct SD		CT	rpl-32			ubc-8
	ubc-8 rnai	ubc-8	UNKNOWN	SYBR	None	25.5344	25.4426	0.0887072		ck	14.7996	14.9684	14.7193	25.9754	25.9757	25.9705
	ubc-8 rnai	ubc-8	UNKNOWN	SYBR	None	25.3574	25.4426	0.0887072		ubc-8 RNAi	13.1079	13.0024	13.0352	25.5344	25.3574	25.4359
	ubc-8 rnai	ubc-8	UNKNOWN	SYBR	None	25.4359	25.4426	0.0887072
	ubc-8 rnai	rpl-32	UNKNOWN	SYBR	None	13.1079	13.0485	0.0540048
	ubc-8 rnai	rpl-32	UNKNOWN	SYBR	None	13.0024	13.0485	0.0540048		DCT ck	11.1758	11.0073	11.2512
	ubc-8 rnai	rpl-32	UNKNOWN	SYBR	None	13.0352	13.0485	0.0540048		DCT ubc-8 RNAi	12.4265	12.3549	12.4007
	ck	ubc-8	UNKNOWN	SYBR	None	25.9754	25.9739	0.00288925
	ck	ubc-8	UNKNOWN	SYBR	None	25.9757	25.9739	0.00288925		DDCT ck	0	0	0
	ck	ubc-8	UNKNOWN	SYBR	None	25.9705	25.9739	0.00288925		DDCT ubc-8 RNAi	1.25069	1.34767	1.14949
	ck	rpl-32	UNKNOWN	SYBR	None	14.7996	14.8291	0.127121
	ck	rpl-32	UNKNOWN	SYBR	None	14.9684	14.8291	0.127121		2^-DDCT ck	1	1	1
	ck	rpl-32	UNKNOWN	SYBR	None	14.7193	14.8291	0.127121		2^-DDCT ubc-8 RNAi	0.420247	0.392926	0.450785
	Sample Name	Target Name	Task	Reporter	Quencher	CT	Ct Mean	Ct SD		CT	rpl-32			ubc-9
	ubc-9 rnai	ubc-9	UNKNOWN	SYBR	None	24.3643	24.4625	0.0992249		ck	12.958	12.976	12.9025	23.1243	23.4305	23.2604
	ubc-9 rnai	ubc-9	UNKNOWN	SYBR	None	24.5627	24.4625	0.0992249		ubc-9 RNAi	13.0833	13.2103	13.1408	24.3643	24.5627	24.4605
	ubc-9 rnai	ubc-9	UNKNOWN	SYBR	None	24.4605	24.4625	0.0992249
	ubc-9 rnai	rpl-32	UNKNOWN	SYBR	None	13.0833	13.1448	0.0635763
	ubc-9 rnai	rpl-32	UNKNOWN	SYBR	None	13.2103	13.1448	0.0635763		DCT ck	10.1663	10.4545	10.3579
	ubc-9 rnai	rpl-32	UNKNOWN	SYBR	None	13.1408	13.1448	0.0635763		DCT ubc-9 RNAi	11.2809	11.3524	11.3197
	ck	ubc-9	UNKNOWN	SYBR	None	23.1243	23.2717	0.153394
	ck	ubc-9	UNKNOWN	SYBR	None	23.4305	23.2717	0.153394		DDCT ck	0	0	0
	ck	ubc-9	UNKNOWN	SYBR	None	23.2604	23.2717	0.153394		DDCT ubc-9 RNAi	1.1146	0.897927	0.961745
	ck	rpl-32	UNKNOWN	SYBR	None	12.958	12.9455	0.0383264
	ck	rpl-32	UNKNOWN	SYBR	None	12.976	12.9455	0.0383264		2^-DDCT ck	1	1	1
	ck	rpl-32	UNKNOWN	SYBR	None	12.9025	12.9455	0.0383264		2^-DDCT ubc-9 RNAi	0.461819	0.536657	0.513435
	Sample Name	Target Name	Task	Reporter	Quencher	CT	Ct Mean	Ct SD		CT	rpl-32			ubc-15			ubc-16
	ubc-15 rnai	ubc-15	UNKNOWN	SYBR	None	32.8309	32.9341	0.0893359		ck	13.5415	13.4862	13.5067	29.4379	30.4468	29.4424	19.0437	18.9646	18.9042
	ubc-15 rnai	ubc-15	UNKNOWN	SYBR	None	32.9839	32.9341	0.0893359		ubc-15 RNAi	15.1811	15.1291	15.1351	32.8309	32.9839	32.9874
	ubc-15 rnai	ubc-15	UNKNOWN	SYBR	None	32.9874	32.9341	0.0893359		ubc-16 RNAi	15.6649	15.7274	15.6061				21.4282	21.7064	21.7673
	ubc-15 rnai	rpl-32	UNKNOWN	SYBR	None	15.1811	15.1484	0.0284845			ubc-15
	ubc-15 rnai	rpl-32	UNKNOWN	SYBR	None	15.1291	15.1484	0.0284845		DCT ck	15.8963	16.9606	15.9357
	ubc-15 rnai	rpl-32	UNKNOWN	SYBR	None	15.1351	15.1484	0.0284845		DCT ubc-15 RNAi	17.6498	17.8548	17.8523
	ubc-16 rnai	ubc-16	UNKNOWN	SYBR	None	21.4282	21.634	0.180796
	ubc-16 rnai	ubc-16	UNKNOWN	SYBR	None	21.7064	21.634	0.180796		DDCT ck	0	0	0
	ubc-16 rnai	ubc-16	UNKNOWN	SYBR	None	21.7673	21.634	0.180796		DDCT ubc-15 RNAi	1.75345	0.894194	1.9166
	ubc-16 rnai	rpl-32	UNKNOWN	SYBR	None	15.6649	15.6661	0.0606239
	ubc-16 rnai	rpl-32	UNKNOWN	SYBR	None	15.7274	15.6661	0.0606239		2^-DDCT ck	1	1	1
	ubc-16 rnai	rpl-32	UNKNOWN	SYBR	None	15.6061	15.6661	0.0606239		2^-DDCT ubc-15 RNAi	0.296592	0.538048	0.264879
	ck	ubc-15	UNKNOWN	SYBR	None	29.4379	29.7757	0.58124
	ck	ubc-15	UNKNOWN	SYBR	None	30.4468	29.7757	0.58124			ubc-16
	ck	ubc-15	UNKNOWN	SYBR	None	29.4424	29.7757	0.58124		DCT ck	5.50218	5.47842	5.39753
	ck	ubc-16	UNKNOWN	SYBR	None	19.0437	18.9708	0.06997		DCT ubc-16 RNAi	5.76329	5.97907	6.16118
	ck	ubc-16	UNKNOWN	SYBR	None	18.9646	18.9708	0.06997
	ck	ubc-16	UNKNOWN	SYBR	None	18.9042	18.9708	0.06997		DDCT ck	0	0	0
	ck	rpl-32	UNKNOWN	SYBR	None	13.5415	13.5115	0.0279622		DDCT ubc-16 RNAi	0.261113	0.500648	0.763656
	ck	rpl-32	UNKNOWN	SYBR	None	13.4862	13.5115	0.0279622
	ck	rpl-32	UNKNOWN	SYBR	None	13.5067	13.5115	0.0279622		2^-DDCT ck	1	1	1
										2^-DDCT ubc-16 RNAi	0.834444	0.706789	0.589002
	Sample Name	Target Name	Task	Reporter	Quencher	CT	Ct Mean	Ct SD		CT	rpl-32			ubc-14			ubc-18
	ubc-14 rnai	ubc-14	UNKNOWN	SYBR	None	20.7688	20.8609	0.0889232		ck	13.491	13.6001	13.5228	19.4006	19.0109	19.2017	17.8215	17.415	17.5983
	ubc-14 rnai	ubc-14	UNKNOWN	SYBR	None	20.9463	20.8609	0.0889232		ubc-14 RNAi	13.9852	13.9896	13.9804	20.7688	20.9463	20.8675
	ubc-14 rnai	ubc-14	UNKNOWN	SYBR	None	20.8675	20.8609	0.0889232		ubc-18 RNAi	14.3503	14.3115	14.3109				21.244	20.9199	21.0319
	ubc-14 rnai	rpl-32	UNKNOWN	SYBR	None	13.9852	13.9874	0.00461021			ubc-14
	ubc-14 rnai	rpl-32	UNKNOWN	SYBR	None	13.9896	13.9874	0.00461021		DCT ck	5.90959	5.41082	5.67894
	ubc-14 rnai	rpl-32	UNKNOWN	SYBR	None	13.9804	13.985	0.00461021		DCT ubc-14 RNAi	6.78362	6.95666	6.88714
	ubc-18 rnai	ubc-18	UNKNOWN	SYBR	None	21.244	21.0653	0.164577
	ubc-18 rnai	ubc-18	UNKNOWN	SYBR	None	20.9199	21.0653	0.164577		DDCT ck	0	0	0
	ubc-18 rnai	ubc-18	UNKNOWN	SYBR	None	21.0319	21.0653	0.164577		DDCT ubc-14 RNAi	0.874029	1.54584	1.2082
	ubc-18 rnai	rpl-32	UNKNOWN	SYBR	None	14.3503	14.3243	0.0225758
	ubc-18 rnai	rpl-32	UNKNOWN	SYBR	None	14.3115	14.3243	0.0225758		2^-DDCT ck	1	1	1
	ubc-18 rnai	rpl-32	UNKNOWN	SYBR	None	14.3109	14.3243	0.0225758		2^-DDCT ubc-14 RNAi	0.545621	0.342497	0.432809
	ck	ubc-14	UNKNOWN	SYBR	None	19.4006	19.2044	0.194817
	ck	ubc-14	UNKNOWN	SYBR	None	19.0109	19.2044	0.194817			ubc-18
	ck	ubc-14	UNKNOWN	SYBR	None	19.2017	19.2044	0.194817		DCT ck	4.33055	3.81491	4.07547
	ck	ubc-18	UNKNOWN	SYBR	None	17.8215	17.6116	0.203566		DCT ubc-18 RNAi	6.89364	6.60839	6.72102
	ck	ubc-18	UNKNOWN	SYBR	None	17.415	17.6116	0.203566
	ck	ubc-18	UNKNOWN	SYBR	None	17.5983	17.6116	0.203566		DDCT ck	0	0	0
	ck	rpl-32	UNKNOWN	SYBR	None	13.491	13.538	0.0561393		DDCT ubc-18 RNAi	2.56309	2.79348	2.64555
	ck	rpl-32	UNKNOWN	SYBR	None	13.6001	13.538	0.0561393
	ck	rpl-32	UNKNOWN	SYBR	None	13.5228	13.538	0.0561393		2^-DDCT ck	1	1	1
										2^-DDCT ubc-18 RNAi	0.169213	0.144238	0.159812
	Sample Name	Target Name	Task	Reporter	Quencher	CT	Ct Mean	Ct SD		CT	rpl-32			ubc-19			ubc-22			ubc-26
	ubc-19 rnai	ubc-19	UNKNOWN	SYBR	None	25.4661	25.3953	0.0683497		ck	14.1457	14.2099	14.2075	25.3112	25.2202	25.2602	27.8288	28.2682	28.0488	20.8065	20.9003	20.8565
	ubc-19 rnai	ubc-19	UNKNOWN	SYBR	None	25.3297	25.3953	0.0683497		ubc-19 RNAi	12.1012	12.3581	12.2012	25.4661	25.3297	25.3899
	ubc-19 rnai	ubc-19	UNKNOWN	SYBR	None	25.3899	25.3953	0.0683497		ubc-22 RNAi	12.4684	12.907	12.6677				29.1752	29.2513	29.2033
	ubc-19 rnai	rpl-32	UNKNOWN	SYBR	None	12.1012	12.2202	0.12948		ubc-26 RNAi	14.3137	14.218	14.2159							22.2783	22.1746	22.2283
	ubc-19 rnai	rpl-32	UNKNOWN	SYBR	None	12.3581	12.2202	0.12948			ubc-19
	ubc-19 rnai	rpl-32	UNKNOWN	SYBR	None	12.2012	12.2202	0.12948		DCT ck	11.1655	11.0103	11.0526
	ubc-22 rnai	ubc-22	UNKNOWN	SYBR	None	29.1752	29.2099	0.0384561		DCT ubc-19 RNAi	13.3649	12.9717	13.1887
	ubc-22 rnai	ubc-22	UNKNOWN	SYBR	None	29.2513	29.2099	0.0384561
	ubc-22 rnai	ubc-22	UNKNOWN	SYBR	None	29.2033	29.2099	0.0384561		DDCT ck	0	0	0
	ubc-22 rnai	rpl-32	UNKNOWN	SYBR	None	12.4684	12.681	0.219599		DDCT ubc-19 RNAi	2.19939	1.96138	2.13608
	ubc-22 rnai	rpl-32	UNKNOWN	SYBR	None	12.907	12.681	0.219599
	ubc-22 rnai	rpl-32	UNKNOWN	SYBR	None	12.6677	12.681	0.219599		2^-DDCT ck	1	1	1
	ubc-26 rnai	ubc-26	UNKNOWN	SYBR	None	22.2783	22.227	0.0518411		2^-DDCT ubc-19 RNAi	0.21773	0.256782	0.227497
	ubc-26 rnai	ubc-26	UNKNOWN	SYBR	None	22.1746	22.227	0.0518411
	ubc-26 rnai	ubc-26	UNKNOWN	SYBR	None	22.2283	22.227	0.0518411			ubc-22
	ubc-26 rnai	rpl-32	UNKNOWN	SYBR	None	14.3137	14.2492	0.0558611		DCT ck	13.6832	14.0582	13.8413
	ubc-26 rnai	rpl-32	UNKNOWN	SYBR	None	14.218	14.2492	0.0558611		DCT ubc-22 RNAi	16.7069	16.3443	16.5356
	ubc-26 rnai	rpl-32	UNKNOWN	SYBR	None	14.2159	14.2492	0.0558611
	ck	ubc-19	UNKNOWN	SYBR	None	25.3112	25.2639	0.0456273		DDCT ck	0	0	0
	ck	ubc-19	UNKNOWN	SYBR	None	25.2202	25.2639	0.0456273		DDCT ubc-22 RNAi	3.0237	2.28606	2.69427
	ck	ubc-19	UNKNOWN	SYBR	None	25.2602	25.2639	0.0456273
	ck	ubc-22	UNKNOWN	SYBR	None	27.8288	28.0485	0.219652		2^-DDCT ck	1	1	1
	ck	ubc-22	UNKNOWN	SYBR	None	28.2682	28.0485	0.219652		2^-DDCT ubc-22 RNAi	0.122964	0.205035	0.154505
	ck	ubc-22	UNKNOWN	SYBR	None	28.0488	28.0486	0.219652			ubc-26
	ck	ubc-26	UNKNOWN	SYBR	None	20.8065	20.8544	0.0469339		DCT ck	6.66081	6.69039	6.64896
	ck	ubc-26	UNKNOWN	SYBR	None	20.9003	20.8544	0.0469339		DCT ubc-26 RNAi	7.96457	7.95656	8.01239
	ck	ubc-26	UNKNOWN	SYBR	None	20.8565	20.8544	0.0469339
	ck	rpl-32	UNKNOWN	SYBR	None	14.1457	14.1877	0.0364123		DDCT ck	0	0	0
	ck	rpl-32	UNKNOWN	SYBR	None	14.2099	14.1877	0.0364123		DDCT ubc-26 RNAi	1.30376	1.26617	1.36344
	ck	rpl-32	UNKNOWN	SYBR	None	14.2075	14.1877	0.0364123
										2^-DDCT ck	1	1	1
										2^-DDCT ubc-26 RNAi	0.405068	0.415762	0.388655
	Sample Name	Target Name	Task	Reporter	Quencher	CT	Ct Mean	Ct SD		CT	rpl-32			ubc-20
	ubc-20 rnai	ubc-20	UNKNOWN	SYBR	None	22.2476	22.5026	0.258461		ck	13.4178	13.3994	13.3407	18.7771	18.7137	18.74
	ubc-20 rnai	ubc-20	UNKNOWN	SYBR	None	22.7644	22.5026	0.258461		ubc-20 RNAi	16.1068	16.1895	16.14	22.2476	22.7644	22.496	ubc-24
	ubc-20 rnai	ubc-20	UNKNOWN	SYBR	None	22.496	22.5026	0.258461									26.1343	26.0518	26.09
	ubc-20 rnai	rpl-32	UNKNOWN	SYBR	None	16.1068	16.1454	0.0415932
	ubc-20 rnai	rpl-32	UNKNOWN	SYBR	None	16.1895	16.1454	0.0415932		DCT ck	5.35936	5.31427	5.39934				26.2197	26.3081	26.2939
	ubc-20 rnai	rpl-32	UNKNOWN	SYBR	None	16.14	16.1454	0.0415932		DCT ubc-20 RNAi	6.14075	6.57488	6.35592
	ck	ubc-20	UNKNOWN	SYBR	None	18.7771	18.7436	0.0318502
	ck	ubc-20	UNKNOWN	SYBR	None	18.7137	18.7436	0.0318502		DDCT ck	0	0	0
	ck	ubc-20	UNKNOWN	SYBR	None	18.74	18.7436	0.0318502		DDCT ubc-20 RNAi	0.781391	1.26062	0.956576
	ck	rpl-32	UNKNOWN	SYBR	None	13.4178	13.386	0.0402716
	ck	rpl-32	UNKNOWN	SYBR	None	13.3994	13.386	0.0402716		2^-DDCT ck	1	1	1
	ck	rpl-32	UNKNOWN	SYBR	None	13.3407	13.386	0.0402716		2^-DDCT ubc-20 RNAi	0.581806	0.417366	0.515278
	Sample Name	Target Name	Task	Reporter	Quencher	CT	Ct Mean	Ct SD		CT	rpl-32			ubc-21			ubc-24
	ubc-21 rnai	ubc-21	UNKNOWN	SYBR	None	30.5672	30.6988	0.114016		ck	13.589	13.6593	13.4305	29.9459	29.632	29.682	26.1343	26.0518	26.09
	ubc-21 rnai	ubc-21	UNKNOWN	SYBR	None	30.7638	30.6988	0.114016		ubc-21 RNAi	13.4904	13.6098	13.4501	30.5672	30.7638	30.7655
	ubc-21 rnai	ubc-21	UNKNOWN	SYBR	None	30.7655	30.6988	0.114016		ubc-24 RNAi	13.5164	13.4777	13.4071				26.2197	26.3081	26.2939
	ubc-21 rnai	rpl-32	UNKNOWN	SYBR	None	13.4904	13.5168	0.0830624
	ubc-21 rnai	rpl-32	UNKNOWN	SYBR	None	13.6098	13.5168	0.0830624		DCT ck	16.3569	15.9727	16.2515
	ubc-21 rnai	rpl-32	UNKNOWN	SYBR	None	13.4501	13.5168	0.0830624		DCT ubc-21 RNAi	17.0768	17.154	17.3154
	ubc-24 rnai	ubc-24	UNKNOWN	SYBR	None	26.2197	26.2739	0.0474514
	ubc-24 rnai	ubc-24	UNKNOWN	SYBR	None	26.3081	26.2739	0.0474514		DDCT ck	0	0	0
	ubc-24 rnai	ubc-24	UNKNOWN	SYBR	None	26.2939	26.2739	0.0474514		DDCT ubc-21 RNAi	0.719893	1.18124	1.06389
	ubc-24 rnai	rpl-32	UNKNOWN	SYBR	None	13.5164	13.4671	0.0554495
	ubc-24 rnai	rpl-32	UNKNOWN	SYBR	None	13.4777	13.4671	0.0554495		2^-DDCT ck	1	1	1
	ubc-24 rnai	rpl-32	UNKNOWN	SYBR	None	13.4071	13.4671	0.0554495		2^-DDCT ubc-21 RNAi	0.607142	0.440973	0.478339
	ck	ubc-21	UNKNOWN	SYBR	None	29.9459	29.7533	0.168654
	ck	ubc-21	UNKNOWN	SYBR	None	29.632	29.7533	0.168654
	ck	ubc-21	UNKNOWN	SYBR	None	29.682	29.7533	0.168654		DCT ck	12.5453	12.3925	12.6595
	ck	ubc-24	UNKNOWN	SYBR	None	26.1343	26.092	0.0413269		DCT ubc-24 RNAi	12.7033	12.8303	12.8868
	ck	ubc-24	UNKNOWN	SYBR	None	26.0518	26.092	0.0413269
	ck	ubc-24	UNKNOWN	SYBR	None	26.09	26.092	0.0413269		DDCT ck	0	0	0
	ck	rpl-32	UNKNOWN	SYBR	None	13.589	13.5596	0.117175		DDCT ubc-24 RNAi	0.15793	0.437828	0.227312
	ck	rpl-32	UNKNOWN	SYBR	None	13.6593	13.5596	0.117175
	ck	rpl-32	UNKNOWN	SYBR	None	13.4305	13.5596	0.117175		2^-DDCT ck	1	1	1
										2^-DDCT ubc-24 RNAi	0.89631	0.738245	0.854225
	Sample Name	Target Name	Task	Reporter	Quencher	CT	Ct Mean	Ct SD		CT	rpl-32			ubc-23
	ubc-23 rnai	ubc-23	UNKNOWN	SYBR	None	25.884	26.3081	0.371348		ck	13.2645	13.2958	13.2909	23.849	23.9478	23.8484
	ubc-23 rnai	ubc-23	UNKNOWN	SYBR	None	26.4656	26.3081	0.371348		ubc-23 RNAi	14.0787	13.8981	13.8884	25.884	26.4656	26.5748
	ubc-23 rnai	ubc-23	UNKNOWN	SYBR	None	26.5748	26.3081	0.371348
	ubc-23 rnai	rpl-32	UNKNOWN	SYBR	None	14.0787	13.9551	0.107204			ubc-23
	ubc-23 rnai	rpl-32	UNKNOWN	SYBR	None	13.8981	13.9551	0.107204		DCT ck	10.5845	10.652	10.5576
	ubc-23 rnai	rpl-32	UNKNOWN	SYBR	None	13.8884	13.9551	0.107204		DCT ubc-23 RNAi	11.8052	12.5675	12.6864
	ck	ubc-23	UNKNOWN	SYBR	None	23.849	23.8817	0.0572099
	ck	ubc-23	UNKNOWN	SYBR	None	23.9478	23.8817	0.0572099		DDCT ck	0	0	0
	ck	ubc-23	UNKNOWN	SYBR	None	23.8484	23.8817	0.0572099		DDCT ubc-23 RNAi	1.22074	1.9155	2.1288
	ck	rpl-32	UNKNOWN	SYBR	None	13.2645	13.2837	0.0168133
	ck	rpl-32	UNKNOWN	SYBR	None	13.2958	13.2837	0.0168133		2^-DDCT ck	1	1	1
	ck	rpl-32	UNKNOWN	SYBR	None	13.2909	13.2837	0.0168133		2^-DDCT ubc-23 RNAi	0.429063	0.26508	0.228648
	Sample Name	Target Name	Task	Reporter	Quencher	CT	Ct Mean	Ct SD		CT	rpl-32			ubc-25
	ubc-25 RNAi 13	ubc-25	UNKNOWN	SYBR	None	24.7356	24.757	0.0417515		ck	16.2763	16.3504	16.3034	21.1638	20.5312	20.9075
	ubc-25 RNAi 13	ubc-25	UNKNOWN	SYBR	None	24.8052	24.757	0.0417515		ubc-25 RNAi	16.8443	16.9605	16.8924	24.7356	24.8052	24.7304
	ubc-25 RNAi 13	ubc-25	UNKNOWN	SYBR	None	24.7304	24.757	0.0417515
	ubc-25 RNAi 13	rpl-32	UNKNOWN	SYBR	None	16.8443	16.899	0.0583897
	ubc-25 RNAi 13	rpl-32	UNKNOWN	SYBR	None	16.9605	16.899	0.0583897		DCT ck	4.8875	4.18077	4.60413
	ubc-25 RNAi 13	rpl-32	UNKNOWN	SYBR	None	16.8924	16.899	0.0583897		DCT ubc-25 RNAi	7.89131	7.84467	7.83799
	ck 13	ubc-25	UNKNOWN	SYBR	None	21.1638	20.8675	0.31821
	ck 13	ubc-25	UNKNOWN	SYBR	None	20.5312	20.8675	0.31821		DDCT ck	0	0	0
	ck 13	ubc-25	UNKNOWN	SYBR	None	20.9075	20.8675	0.31821		DDCT ubc-25 RNAi	3.00381	3.6639	3.23386
	ck 13	rpl-32	UNKNOWN	SYBR	None	16.2763	16.31	0.0374926
	ck 13	rpl-32	UNKNOWN	SYBR	None	16.3504	16.31	0.0374926		2^-DDCT ck	1	1	1
	ck 13	rpl-32	UNKNOWN	SYBR	None	16.3034	16.31	0.0374926		2^-DDCT ubc-25 RNAi	0.12467	0.0788961	0.106295
	Data input into GraphPad Prism for analysis
	ubc-1	ubc-2	ubc-3	ubc-6	ubc-7	ubc-8	ubc-9	ubc-12	ubc-13	ubc-14	ubc-15	ubc-16	ubc-17	ubc-18	ubc-19	ubc-20	ubc-21	ubc-22	ubc-23	ubc-24	ubc-25	ubc-26	EV
	0.374269	0.141172	0.173358	0.411936	0.811335	0.420247	0.461819	0.706662	0.902438	0.545621	0.296592	0.834444	0.372862	0.169213	0.21773	0.581806	0.607142	0.122964	0.429063	0.89631	0.12467	0.405068	1
	0.437455	0.115496	0.209148	0.642321	0.679801	0.392926	0.536657	0.845621	0.789517	0.342497	0.538048	0.706789	0.328116	0.144238	0.256782	0.417366	0.440973	0.205035	0.26508	0.738245	0.0788961	0.415762	1
	0.460394	0.12565	0.191317	0.366578	0.835128	0.450785	0.513435	0.739687	0.662841	0.432809	0.264879	0.589002	0.311167	0.159812	0.227497	0.515278	0.478339	0.154505	0.228648	0.854225	0.106295	0.388655	1
Mean	0.424039	0.127439	0.191275	0.473612	0.775421	0.421319	0.50397	0.76399	0.784932	0.440309	0.366506	0.710078	0.337382	0.157754	0.234003	0.504817	0.508818	0.160835	0.307597	0.829593	0.103287	0.403162	1
SD	0.0446022	0.0129314	0.0178952	0.147856	0.0836596	0.0289442	0.0383066	0.0725973	0.119864	0.10177	0.149403	0.122754	0.031874	0.0126141	0.0203226	0.0827175	0.0871769	0.0413999	0.106758	0.0818606	0.0230347	0.0136535	0
P	2.3659e-05	3.21433e-08	1.59654e-07	0.0035115	0.0096645	4.14945e-06	2.34013e-05	0.00489391	0.0359498	0.00067816	0.00183029	0.0149656	3.55117e-06	3.35246e-08	3.29791e-07	0.000488397	0.000617645	3.92799e-06	0.000357667	0.0226458	2.89858e-07	1.82368e-07

## Sheet: Fig. S5
Fig. S5B	1st exp.	Aβ/dvIs2 (Total number 51)				Aβ;siah-1(∆)/ dvIs2; siah-1(syb4782) (Total number 44)				Aβ;dve-1(OE)/dvIs2; zcIs39 (Total number 49)				Aβ;siah-1(∆);dve-1(OE)/ dvIs2; syb4782; zcIs39 (Total number 46)				Data input into GraphPad Prism for analysis
	Days	Paralyzed No.	Not paralyzed No.	Worms not paralyzed %		Paralyzed No.	Not paralyzed No.	Worms not paralyzed %		Paralyzed No.	Not paralyzed No.	Worms not paralyzed %		Paralyzed No.	Not paralyzed No.	Worms not paralyzed %			Worms not paralyzed %												mean					P
	0	0	51	100		0	44	100		0	49	100		0	46	100		Days	dvIs2/Aβ			Aβ;siah-1(∆)			Aβ;dve-1(OE)			Aβ;siah-1(∆);dve-1(OE)			Aβ	Aβ;siah-1(∆)	Aβ;dve-1(OE)	Aβ;siah-1(∆);dve-1(OE)		Aβ;siah-1(∆)	Aβ;dve-1(OE)	Aβ;siah-1(∆);dve-1(OE)
	1	18	33	65		0	44	100		1	48	98		3	43	93		0	100	100	100	100	100	100	100	100	100	100	100	100	100	100	100	100
	2	30	3	6		7	37	84		2	46	94		11	32	70		1	65	65	66	100	96	100	98	100	100	93	100	100	65.3333	98.6667	99.3333	97.6667		1.71452e-05	1.38134e-06	0.72869
	3	3	0	0		6	31	70		1	45	92		5	27	59		2	6	0	4	84	76	67	94	81	92	70	82	68	3.33333	75.6667	89	73.3333		0.000156938	4.13868e-05	0.740576
	4	0				8	23	52		2	43	88		5	22	48		3	0	0	0	70	67	56	92	68	84	59	56	58	0	64.3333	81.3333	57.6667		0.000111618	0.000323347	0.199829
	5					12	11	25		13	30	61		16	6	13		4	0	0	0	52	53	38	88	55	76	48	44	40	0	47.6667	73	44		0.000597135	0.00163273	0.531826
	6					8	3	7		3	27	55		2	4	9		5	0	0	0	25	22	10	61	43	68	13	27	28	0	19	57.3333	22.6667		0.014305	0.00153079	0.611587
	7					1	2	5		8	19	39		4	0	0		6	0	0	0	7	9	2	55	28	58	9	16	10	0	6	47	11.6667		0.0449088	0.0078901	0.133692
																		7	0	0	0	5	0	0	39	15	36	0	2	8	0	1.66667	30	3.33333		0.373901	0.016489	0.599288
	2nd exp.	Aβ/dvIs2 (Total number 51)				Aβ;siah-1(∆)/ dvIs2; siah-1(syb4782) (Total number 45)				Aβ;dve-1(OE)/dvIs2; zcIs39 (Total number 47)				Aβ;siah-1(∆);dve-1(OE)/ dvIs2; syb4782; zcIs39 (Total number 45)
	Days	Paralyzed No.	Not paralyzed No.	Worms not paralyzed %		Paralyzed No.	Not paralyzed No.	Worms not paralyzed %		Paralyzed No.	Not paralyzed No.	Worms not paralyzed %		Paralyzed No.	Not paralyzed No.	Worms not paralyzed %															SD
	0	0	51	100		0	45	100		0	47	100		0	45	100															Aβ	Aβ;siah-1(∆)	Aβ;dve-1(OE)	Aβ;siah-1(∆);dve-1(OE)
	1	18	33	65		2	43	96		0	47	100		0	45	100															0	0	0	0
	2	33	0	0		9	34	76		9	38	81		8	37	82															0.57735	2.3094	1.1547	4.04145
	3	0	0	0		4	30	67		6	32	68		12	25	56															3.05505	8.5049	7	7.57188
	4					6	24	53		6	26	55		5	20	44															0	7.37111	12.2202	1.52753
	5					14	10	22		6	20	43		8	12	27															0	8.3865	16.7033	4
	6					6	4	9		7	13	28		5	7	16															0	7.93725	12.897	8.3865
	7					4	0	0		6	7	15		6	1	2															0	3.60555	16.5227	3.78594
																															0	2.88675	13.0767	4.16333
	3rd exp.	Aβ/dvIs2 (Total number 50)				Aβ;siah-1(∆)/ dvIs2; siah-1(syb4782) (Total number 48)				Aβ;dve-1(OE)/dvIs2; zcIs39 (Total number 50)				Aβ;siah-1(∆);dve-1(OE)/ dvIs2; syb4782; zcIs39 (Total number 40)
	Days	Paralyzed No.	Not paralyzed No.	Worms not paralyzed %		Paralyzed No.	Not paralyzed No.	Worms not paralyzed %		Paralyzed No.	Not paralyzed No.	Worms not paralyzed %		Paralyzed No.	Not paralyzed No.	Worms not paralyzed %
	0	0	50	100		0	48	100		0	50	100		0	40	100
	1	17	33	66		0	48	100		0	50	100		0	40	100
	2	31	2	4		16	32	67		4	46	92		13	27	68
	3	2	0	0		5	27	56		4	42	84		4	23	58
	4	0				9	18	38		4	38	76		7	16	40
	5					13	5	10		4	34	68		5	11	28
	6					4	1	2		5	29	58		7	4	10
	7					1	0	0		11	18	36		1	3	8
Fig. S5C	1st exp.	Aβ;EV (Total number 46)				Aβ;ubc-25 RNAi (Total number 46)				Aβ;siah-1(∆);EV (Total number 48)				Aβ;siah-1(∆);ubc-25 RNAi (Total number 49)				Data input into GraphPad Prism for analysis
	Days	Paralyzed No.	Not paralyzed No.	Worms not paralyzed %		Paralyzed No.	Not paralyzed No.	Worms not paralyzed %		Paralyzed No.	Not paralyzed No.	Worms not paralyzed %		Paralyzed No.	Not paralyzed No.	Worms not paralyzed %		Worms not paralyzed %													mean				SD				P
	0	0	46	100		0	46	100		0	48	100		0	49	100		Days	Aβ;EV			Aβ;ubc-25 RNAi			Aβ;siah-1(∆);EV			Aβ;siah-1(∆);ubc-25RNAi			Aβ	Aβ;ubc-25 RNAi	Aβ;siah-1(∆);EV	Aβ;siah-1(∆);ubc-25RNAi	Aβ	Aβ;ubc-25 RNAi	Aβ;siah-1(∆);EV	Aβ;siah-1(∆);ubc-25RNAi	Aβ;ubc-25 RNAi	Aβ;siah-1(∆);EV	Aβ;siah-1(∆);ubc-25RNAi
	1	4	42	91		12	34	74		0	48	100		3	46	94		0	100	100	100	100	100	100	100	100	100	100	100	100	100	100	100	100	0	0	0	0
	2	33	9	20		32	2	4		15	33	69		8	38	78		1	91	78	64	74	73	52	100	97	100	94	100	100	77.6667	66.3333	99	98	13.5031	12.4231	1.73205	3.4641	0.344954	0.0533051	0.677869
	3	6	3	7		2	0	0		2	31	65		1	37	76		2	20	8	20	4	2	2	69	76	79	78	78	82	16	2.66667	74.6667	79.3333	6.9282	1.1547	5.1316	2.3094	0.0302729	0.000296585	0.224248
	4	2	1	2		0				5	26	54		5	32	65		3	7	2	8	0	2	0	65	66	62	76	73	72	5.66667	0.666667	64.3333	73.6667	3.21455	1.1547	2.08167	2.08167	0.0642901	1.19924e-05	0.00535882
	5	1	0	0						5	21	44		5	27	55		4	2	0	4	0	0	0	54	53	49	65	69	60	2	0	52	64.6667	2	0	2.64575	4.50925	0.158302	1.27814e-05	0.0137356
	6	0								3	18	38		9	18	37		5	0	0	0	0	0	0	44	39	43	55	62	48	0	0	42	55	0	0	2.64575	7		1.04061e-05	0.0395926
	7									7	11	23		6	12	24		6	0	0	0	0	0	0	38	34	23	37	42	36	0	0	31.6667	38.3333	0	0	7.76745	3.21455		0.00212163	0.24152
																		7	0	0	0	0	0	0	23	18	15	24	31	20	0	0	18.6667	25	0	0	4.04145	5.56776		0.0013239	0.186063
	2nd exp.	Aβ;EV (Total number 49)				Aβ;ubc-25 RNAi (Total number 48)				Aβ;siah-1(∆);EV (Total number 38)				Aβ;siah-1(∆);ubc-25 RNAi (Total number 45)
	Days	Paralyzed No.	Not paralyzed No.	Worms not paralyzed %		Paralyzed No.	Not paralyzed No.	Worms not paralyzed %		Paralyzed No.	Not paralyzed No.	Worms not paralyzed %		Paralyzed No.	Not paralyzed No.	Worms not paralyzed %
	0	0	49	100		0	48	100		0	38	100		0	45	100
	1	11	38	78		13	35	73		1	37	97		0	45	100
	2	34	4	8		34	1	2		8	29	76		10	35	78
	3	3	1	2		0	1	2		4	25	66		2	33	73
	4	1	0	0		1	0	0		5	20	53		2	31	69
	5	0				0				5	15	39		3	28	62
	6									2	13	34		9	19	42
	7									6	7	18		5	14	31
	3rd exp.	Aβ;EV (Total number 50)				Aβ;ubc-25 RNAi (Total number 50)				Aβ;siah-1(∆);EV (Total number 47)				Aβ;siah-1(∆);ubc-25 RNAi (Total number 50)
	Days	Paralyzed No.	Not paralyzed No.	Worms not paralyzed %		Paralyzed No.	Not paralyzed No.	Worms not paralyzed %		Paralyzed No.	Not paralyzed No.	Worms not paralyzed %		Paralyzed No.	Not paralyzed No.	Worms not paralyzed %
	0	0	50	100		0	50	100		0	47	100		0	50	100
	1	18	32	64		24	26	52		0	47	100		0	50	100
	2	22	10	20		25	1	2		10	37	79		9	41	82
	3	6	4	8		1	0	0		8	29	62		5	36	72
	4	2	2	4		0				6	23	49		6	30	60
	5	2	0	0						3	20	43		6	24	48
	6	0								9	11	23		6	18	36
	7									4	7	15		8	10	20
Fig. S5D	1st exp.	Aβ;EV (Total number 49)				Aβ;ubc-25 RNAi (Total number 50)				Aβ;dve-1(OE);EV (Total number 45)				Aβ;dve-1(OE);ubc-25 RNAi (Total number 49)				Data input into GraphPad Prism for analysis
	Days	Paralyzed No.	Not paralyzed No.	Worms not paralyzed %		Paralyzed No.	Not paralyzed No.	Worms not paralyzed %		Paralyzed No.	Not paralyzed No.	Worms not paralyzed %		Paralyzed No.	Not paralyzed No.	Worms not paralyzed %		Worms not paralyzed %													mean				SD				P
	0	0	49	100		0	50	100		0	45	100		0	49	100		Days	Aβ; EV			Aβ; ubc-25 RNAi			Aβ; dve-1(OE); EV			Aβ; dve-1(OE); ubc-25 RNAi			Aβ	Aβ;ubc-25 RNAi	Aβ; dve-1(OE); EV	Aβ; dve-1(OE); ubc-25 RNAi	Aβ	Aβ;ubc-25 RNAi	Aβ; dve-1(OE); EV	Aβ; dve-1(OE); ubc-25 RNAi	Aβ;ubc-25 RNAi	Aβ; dve-1(OE); EV	Aβ; dve-1(OE); ubc-25 RNAi
	1	2	47	96		15	35	70		1	44	98		0	49	100		0	100	100	100	100	100	100	100	100	100	100	100	100	100	100	100	100	0	0	0	0
	2	40	7	14		32	3	6		2	42	93		10	39	80		1	96	90	94	70	82	86	98	100	98	100	96	100	93.3333	79.3333	98.6667	98.6667	3.05505	8.32666	1.1547	2.3094	0.052229	0.0474207	1
	3	2	5	10		2	1	2		5	37	82		5	34	69		2	14	14	10	6	2	4	93	100	96	80	85	86	12.6667	4	96.3333	83.6667	2.3094	2	3.51188	3.21455	0.0079662	4.22256e-06	0.00996932
	4	2	3	6		0	1	2		4	33	73		3	31	63		3	10	2	0	2	2	2	82	93	92	69	67	69	4	2	89	68.3333	5.2915	0	6.08276	1.1547	0.548424	5.28965e-05	0.00444602
	5	1	2	4		1	0	0		9	24	53		3	28	57		4	6	2	0	2	0	0	73	76	81	63	63	59	2.66667	0.666667	76.6667	61.6667	3.05505	1.1547	4.04145	2.3094	0.348641	1.44948e-05	0.00505209
	6	0	2	4						4	20	44		4	24	49		5	4	0	0	0	0	0	53	67	75	57	52	53	1.33333	0	65	54	2.3094	0	11.1355	2.64575	0.373901	0.000633138	0.171318
	7	2	0	0						5	15	33		9	15	31		6	4	0	0	0	0	0	44	53	69	49	40	39	1.33333	0	55.3333	42.6667	2.3094	0	12.6623	5.50757		0.00190489	0.187291
																		7	0	0	0	0	0	0	33	44	54	31	29	20	0	0	43.6667	26.6667	0	0	10.504	5.85947		0.00197171	0.0705912
	2nd exp.	Aβ;EV (Total number 50)				Aβ;ubc-25 RNAi (Total number 50)				Aβ;dve-1(OE);EV (Total number 45)				Aβ;dve-1(OE);ubc-25 RNAi (Total number 48)
	Days	Paralyzed No.	Not paralyzed No.	Worms not paralyzed %		Paralyzed No.	Not paralyzed No.	Worms not paralyzed %		Paralyzed No.	Not paralyzed No.	Worms not paralyzed %		Paralyzed No.	Not paralyzed No.	Worms not paralyzed %
	0	0	50	100		0	50	100		0	45	100		0	48	100
	1	5	45	90		9	41	82		0	45	100		2	46	96
	2	38	7	14		40	1	2		0	45	100		5	41	85
	3	6	1	2		0	1	2		3	42	93		9	32	67
	4	0	1	2		1	0	0		8	34	76		2	30	63
	5	1	0	0		0	0	0		4	30	67		5	25	52
	6	0	0	0						6	24	53		6	19	40
	7									4	20	44		5	14	29
	3rd exp.	Aβ;EV (Total number 50)				Aβ;ubc-25 RNAi (Total number 49)				Aβ;dve-1(OE);EV (Total number 48)				Aβ;dve-1(OE);ubc-25 RNAi (Total number 49)
	Days	Paralyzed No.	Not paralyzed No.	Worms not paralyzed %		Paralyzed No.	Not paralyzed No.	Worms not paralyzed %		Paralyzed No.	Not paralyzed No.	Worms not paralyzed %		Paralyzed No.	Not paralyzed No.	Worms not paralyzed %
	0	0	50	100		0	49	100		0	48	100		0	49	100
	1	3	47	94		7	42	86		1	47	98		0	49	100
	2	42	5	10		40	2	4		1	46	96		7	42	86
	3	5	0	0		1	1	2		2	44	92		8	34	69
	4	0	0	0		1	0	0		5	39	81		5	29	59
	5					0	0	0		3	36	75		3	26	53
	6									3	33	69		7	19	39
	7									7	26	54		9	10	20
Fig. S5E	1st exp.	Survival worm No.				Data into GraphPad Prism for analysis（survival Graph）				Fig. S5F
	Days	Tau/bkIs10	Tau; siah-1(D)	Tau; dve-1(OE)		Tau/bkIs10	Tau; siah-1(D)	Tau; dve-1(OE)			1st exp.	Tau/bkIs10 (Total No. 31 )
	0	50	50	50		1st 2	3	1			Days	Uncoordinated worm No.		Uncoodinated worms %					Data input into GraphPad Prism for analysis
	1	50	50	50		2	5	1			3	5		16					Day3			Day6			Day9
	2	49	47	46		2	8	1			6	12		39					Tau	Tau; siah-1(D)	Tau; dve-1(OE)	Tau	Tau; siah-1(D)	Tau; dve-1(OE)	Tau	Tau; siah-1(D)	Tau; dve-1(OE)
	3	42	47	46		2	8	3			9	22		71				1st exp.	16	0	6	39	19	10	71	38	19
	4	42	46	44		2	8	3										2nd exp.	19	0	0	41	25	3	72	38	26
	5	41	46	43		2	10	4				Tau; siah-1(D) （Total No. 32 ）						3rd exp.	23	0	4	32	13	7	68	37	18
	6	39	45	43		2	10	6			Days	Uncoordinated worm No.		Uncoodinated worms %				mean	19.3333	0	3.33333	37.3333	19	6.66667	70.3333	37.6667	21
	7	38	45	42		4	10	7			3	0		0				SD	3.51188	0	3.05505	4.72582	6	3.51188	2.08167	0.57735	4.3589
	8	38	45	41		5	11	11			6	6		19				P		0.000675539	0.00399436		0.0141726	0.000836186		1.26268e-05	5.99935e-05
	9	36	42	41		5	12	12			9	12		38
	10	36	42	41		6	12	12
	11	35	39	41		8	12	12				Tau; dve-1(OE) （Total No. 31 ）
	12	33	38	40		8	12	13			Days	Uncoordinated worm No.		Uncoodinated worms %
	13	24	30	37		10	12	13			3	2		6
	14	14	18	31		11	12	13			6	3		10
	15	11	5	21		11	12	13			9	6		19
	16	8	3	15		12	12	13
	17	5	3	6		12	13	13			2nd exp.	Tau/bkIs10 (Total No. 32 )
	18	4	2	5		12	13	14			Days	Uncoordinated worm No.		Uncoodinated worms %
	19	2	2	3		12	13	14			3	6		19
	20	0	2	3		12	13	14			6	13		41
	21		1	2		12	13	14			9	23		72
	22		0	2		12	13	14
	23			1		12	13	14				Tau; siah-1(D) （Total No. 32 ）
	24			0		12	13	14			Days	Uncoordinated worm No.		Uncoodinated worms %
	25					13	13	14			3	0		0
	26					13	13	14			6	8		25
censored		1	3	1		13	13	14			9	12		38
						13	13	15
	2nd exp.					13	14	15				Tau; dve-1(OE) （Total No. 31 ）
	Days	Tau/bkIs10	Tau; siah-1(D)	Tau; dve-1(OE)		13	14	15			Days	Uncoordinated worm No.		Uncoodinated worms %
	0	50	50	50		13	14	15			3	0		0
	1	42	42	40		13	14	15			6	1		3
	2	41	42	40		13	14	15			9	8		26
	3	41	42	40		13	14	16
	4	41	42	39		14	14	16			3rd exp.
	5	39	42	38		14	14	16			Days	Tau/bkIs10 (Total No. 31 )
	6	39	41	37		14	14	16			Days	Uncoordinated worm No.		Uncoodinated worms %
	7	36	41	36		15	14	16			3	7		23
	8	32	40	36		15	14	16			6	10		32
	9	27	40	36		15	14	16			9	21		68
	10	26	40	32		16	14	16
	11	24	38	30		16	15	16				Tau; siah-1(D) （Total No. 30 ）
	12	10	31	29		16	15	17			Days	Uncoordinated worm No.		Uncoodinated worms %
	13	8	23	18		17	17	18			3	0		0
	14	8	21	14		18	20	18			6	4		13
	15	8	17	10		18	21	20			9	11		37
	16	7	13	6		19	1	22
	17	7	12	5		19	6	23				Tau; dve-1(OE) （Total No. 28 ）
	18	6	7	4		2nd 1	8	1			Days	Uncoordinated worm No.		Uncoodinated worms %
	19	3	3	4		1	11	1			3	1		4
	20	2	1	4		1	11	4			6	2		7
	21	2	0	2		1	12	5			9	5		18
	22	2		1		1	12	6
	23	0		0		2	12	7
	24					5	12	10
	25					5	12	10
	26					7	12	10
censored		3	7	8		7	12	10
						7	13	11
	3rd exp.					8	13	11
	Days	Tau/bkIs10	Tau; siah-1(D)	Tau; dve-1(OE)		8	13	12
	0	50	50	50		8	13	13
	1	45	49	44		8	13	13
	2	45	49	44		9	13	13
	3	43	49	44		9	13	13
	4	42	49	44		9	13	13
	5	42	49	44		9	14	13
	6	42	49	43		9	14	13
	7	42	49	43		10	15	13
	8	36	47	43		11	15	13
	9	36	44	42		11	15	13
	10	35	43	42		12	15	13
	11	33	43	41		12	16	14
	12	13	23	36		12	16	14
	13	8	5	20		12	16	14
	14	5	4	9		12	16	14
	15	3	3	6		12	17	15
	16	2	1	4		12	18	15
	17	1	1	2		12	18	15
	18	1	1	1		12	18	15
	19	0	0	1		12	18	16
	20			1		12	18	16
	21			1		12	19	16
	22			1		12	19	16
	23			0		12	19	17
	24					13	19	18
	25					13	20	21
	26					16	20	21
censored		5	1	5		18	21	22
						19	8	23
						19	8	1
						19	9	6
						20	9	9
						23	9	11
						23	10	12
						3rd 3	12	12
						3	12	12
						4	12	12
						8	12	12
						8	12	13
						8	12	13
						8	12	13
						8	12	13
						8	12	13
						10	12	13
						11	12	13
						11	12	13
						12	12	13
						12	12	13
						12	12	13
						12	12	13
						12	12	13
						12	12	13
						12	12	13
						12	12	13
						12	13	14
						12	13	14
						12	13	14
						12	13	14
						12	13	14
						12	13	14
						12	13	14
						12	13	14
						12	13	14
						12	13	14
						12	13	14
						12	13	15
						13	13	15
						13	13	15
						13	13	16
						13	13	16
						13	13	17
						14	13	17
						14	14	18
						14	15	23
						15	16
						15	16
						16	19
						17
						19
				Total worm No.		141	139	136
				Mean		11.0851	13.1151	13.1397
				SD		4.67744	3.12326	4.38714
				Graphpad log-rank P			**	****
